# Supplementary material for: Proteomics of Muscle Microdialysates Identifies Potential Circulating Biomarkers in Facioscapulohumeral Muscular Dystrophy
Source: Int J Mol Sci. 2020 Dec 30;22(1):290. doi: 10.3390/ijms22010290 (PMC7795508; doi:10.3390/ijms22010290)
Supplement: Supplementary file 1 [file ijms-22-00290-s001.zip]

Archive with 32 entries (31 files):
- Supplementary material_rev/
- __MACOSX/._Supplementary material_rev
- Supplementary material_rev/Table S5.docx
- __MACOSX/Supplementary material_rev/._Table S5.docx
- Supplementary material_rev/Table S4.xls
- __MACOSX/Supplementary material_rev/._Table S4.xls
- Supplementary material_rev/Table S6.xls
- __MACOSX/Supplementary material_rev/._Table S6.xls
- Supplementary material_rev/Table S7.xls
- __MACOSX/Supplementary material_rev/._Table S7.xls
- Supplementary material_rev/Table S3.xls
- __MACOSX/Supplementary material_rev/._Table S3.xls
- Supplementary material_rev/.DS_Store
- __MACOSX/Supplementary material_rev/._.DS_Store
- Supplementary material_rev/Table S2.xls
- __MACOSX/Supplementary material_rev/._Table S2.xls
- Supplementary material_rev/Table S1.xls
- __MACOSX/Supplementary material_rev/._Table S1.xls
- Supplementary material_rev/Supplementary Methods.doc
- __MACOSX/Supplementary material_rev/._Supplementary Methods.doc
- Supplementary material_rev/Figure S1.TIF
- __MACOSX/Supplementary material_rev/._Figure S1.TIF
- Supplementary material_rev/Figure S3.jpg
- __MACOSX/Supplementary material_rev/._Figure S3.jpg
- Supplementary material_rev/Figure S2.jpg
- __MACOSX/Supplementary material_rev/._Figure S2.jpg
- Supplementary material_rev/Supporting Information.docx
- __MACOSX/Supplementary material_rev/._Supporting Information.docx
- Supplementary material_rev/Table S9.xls
- __MACOSX/Supplementary material_rev/._Table S9.xls
- Supplementary material_rev/Table S8.xls
- __MACOSX/Supplementary material_rev/._Table S8.xls
