# Supplementary material for: Proteomics of Muscle Microdialysates Identifies Potential Circulating Biomarkers in Facioscapulohumeral Muscular Dystrophy
Source: Int J Mol Sci. 2020 Dec 30;22(1):290. doi: 10.3390/ijms22010290 (PMC7795508; doi:10.3390/ijms22010290)
Supplement: Supplementary file 1 [file ijms-22-00290-s001.zip › Supplementary material_rev/Table S4.xls]

## Sheet: STIR-vsSTIR+
© 2000-2019 QIAGEN. All rights reserved.
Upstream Regulator	Expr Fold Change	Molecule Type	Predicted Activation State	Activation z-score	Flags	p-value of overlap	Target molecules in dataset	Mechanistic Network
MRTFA		transcription regulator	Activated	2,572		2,62E-09	ACTA1,ACTA2,ACTB,ACTC1,PFN1,S100A8,S100A9	10 (3)
SRF		transcription regulator	Activated	2,738		4,25E-09	ACTA1,ACTA2,ACTB,ACTC1,ACTG1,ACTG2,PPIA,S100A8,S100A9	10 (3)
BCL11A		transcription regulator				1,03E-07	HBB,HBE1,HBG2
MRTFB		transcription regulator	Activated	2,236		2,58E-07	ACTA1,ACTA2,ACTB,S100A8,S100A9
HOXA10		transcription regulator		-1,633		5,49E-07	ACTA1,ACTB,CA3,HBE1,HBG1,LYZ
FOXA2		transcription regulator				7,40E-07	ACTA2,ACTC1,ACTG2,LYZ,PTGDS,TTR	6 (2)
APP		other		-0,749		1,45E-06	ACTA1,ACTA2,ACTB,ACTG1,HBG2,PPIA,PTGDS,S100A8,TTR,UBC
CHD4		enzyme				2,92E-06	HBB,HBE1,HBG1,HBG2
ACTC1	3,065	enzyme				3,09E-06	ACTA1,ACTA2
PLAU		peptidase		-0,192		5,31E-06	ACTA2,PLG,S100A8,S100A9
NFE2L2		transcription regulator	Activated	2,449	bias	6,33E-06	ACTG1,APOA4,CA3,HBG1,TTR,UBB,UBC
IPMK		kinase				7,81E-06	ACTA2,ACTB,PFN1
PPARA		ligand-dependent nuclear receptor		-0,853		8,67E-06	ACTA1,APOA2,APOA4,FGA,HPX,S100A8,S100A9
GATA1		transcription regulator				9,21E-06	HBB,HBD,HBE1,HBG1,HBG2,LYZ
MTA2		transcription regulator				1,02E-05	ACTC1,HBB,HBG1
ADAMTS12		peptidase				1,16E-05	HPX,S100A8,S100A9
Histone h3		group				1,22E-05	ACTA1,HBE1,IGFBP4,S100A8,S100A9,UBB,UBC
HOXA9		transcription regulator				1,32E-05	HBE1,HBG1,HBG2,LYZ,S100A8
IL23A		cytokine				1,84E-05	HPX,S100A8,S100A9
KDM1A		enzyme				2,61E-05	HBB,HBE1,HBG2,IGFBP4
NR2C1		transcription regulator				3,08E-05	HBE1,HBG2
IL6		cytokine		0,684		3,75E-05	FGA,HBE1,HPX,IGFBP4,LYZ,PLG,S100A9,TTR	13 (3)
PSEN1		peptidase				4,23E-05	ACTA1,ACTB,ACTG1,HBG2,PPIA,UBC
STAT3		transcription regulator		1,258		4,96E-05	ACTA2,APOA4,FGA,HBB,HBG1,LYZ,S100A9
IL22		cytokine		-1,154		5,27E-05	ACTA2,FGA,S100A8,S100A9
ZNF106		other				5,28E-05	ACTC1,LYZ,S100A8
KLF1		transcription regulator				5,28E-05	HBB,HBE1,HBG2	3 (2)
Alpha catenin		group		1,177	bias	5,63E-05	IGFBP4,LYZ,S100A8,S100A9
MED28		other				6,44E-05	ACTA2,ACTG2
HNRNPC		other				6,44E-05	HBB,HBG1
PGK1		kinase				6,44E-05	ACTA1,PLG
MTA1		transcription regulator				7,48E-05	ACTC1,HBE1,HBG2
ACTA2	3,096	other				8,58E-05	ACTA1,ACTA2
MAPT		other				8,74E-05	ACTA1,ACTG1,HBG2,PPIA,UBC
SMARCA4		transcription regulator		1,982	bias	9,51E-05	ACTA1,ACTA2,HBB,HBE1,HBG1,IGFBP4,TTR
CSHL1		growth factor				9,61E-05	ACTA1,ACTA2,CA3
RNA polymerase II		complex				9,74E-05	ACTB,ACTC1,HBB,HBE1,UBC
ACTG1	2,484	other				1,10E-04	ACTA2,ACTB
RCOR2		transcription regulator				1,10E-04	HBE1,HBG2
TRIM28		transcription regulator				1,21E-04	HBE1,HBG2,S100A9	4 (2)
FOXA1		transcription regulator				1,32E-04	ACTA2,ACTC1,ACTG2,TTR
HDAC5		transcription regulator				1,42E-04	ACTA1,ACTA2,PYGM
KLF2		transcription regulator		1,131		1,54E-04	HBB,HBE1,HBG2,PTGDS
MAFF		transcription regulator				1,68E-04	HBB,HBG1
HNRNPAB		enzyme				1,68E-04	ACTA2,HBB
PML		transcription regulator		1,131		1,70E-04	ACTG1,HBB,HBE1,LYZ
RORA		ligand-dependent nuclear receptor				1,97E-04	ACTB,APOA4,S100A8,S100A9
LEPR		transmembrane receptor				1,97E-04	ACTA2,APOA2,APOA4,HPX
miR-145-5p (and other miRNAs w/seed UCCAGUU)		mature microRNA		-1,951	bias	2,16E-04	ACTA2,ACTB,ACTG1,ACTG2
FOXF2		transcription regulator				2,77E-04	ACTA2,ACTG2
KLK5		peptidase				2,77E-04	S100A8,S100A9
FOS		transcription regulator		1,131		3,03E-04	ACTG1,FGA,PFN1,PTGDS,S100A8,S100A9
DNMT1		enzyme				3,47E-04	ACTB,HBE1,HBG2	3 (2)
HNRNPU		transporter				3,65E-04	ACTB,HBB
RCOR1		transcription regulator				3,65E-04	HBE1,HBG2
SMO		G-protein coupled receptor				3,88E-04	HBB,HBE1,S100A8
SP1		transcription regulator				3,92E-04	ACTA2,HBB,HBE1,HBG2,IGFBP4,UBC
ERBB4		kinase				4,33E-04	ACTA1,ACTA2,IGFBP4
ERBB3		kinase				4,33E-04	ACTA1,ACTA2,ACTB
MYOCD		transcription regulator				4,64E-04	ACTA1,ACTA2,ACTC1
NPC1		transporter				4,80E-04	LYZ,S100A8,S100A9
PPARD		ligand-dependent nuclear receptor				4,96E-04	ACTA2,APOA2,APOA4,UBC
DTNBP1		other				5,18E-04	ACTA1,ACTC1
TEK		kinase				5,18E-04	S100A8,S100A9
KLF13		transcription regulator				5,18E-04	HBB,HBE1
THRB		ligand-dependent nuclear receptor		0,686		5,24E-04	ACTA1,APOA2,LYZ,PTGDS	5 (2)
TP73		transcription regulator		0,447		5,54E-04	ACTA2,HBG2,IGFBP4,LYZ,TTR
EGFR		kinase		1,314		5,94E-04	ACTA1,ACTA2,ACTB,IGFBP4,PPIA
PRDM1		transcription regulator		-1,091		6,13E-04	FGA,S100A8,S100A9,TTR
DOT1L		phosphatase				6,34E-04	PPIA,UBB
FAM3B		cytokine				6,34E-04	IGFBP4,RNASE1
SCGB1A1		cytokine				6,34E-04	S100A8,S100A9
IL17A		cytokine		0,130	bias	6,45E-04	ACTA2,ACTB,S100A8,S100A9
FSH		complex				6,66E-04	ACTA1,ACTA2,ACTB,ACTG2,IGFBP4	11 (4)
CEBPB		transcription regulator		0,152		6,74E-04	ACTA2,HBB,HPX,IGFBP4,PLG
SMTNL1		other				6,97E-04	ACTA1,PYGM
MGP		other				6,97E-04	ACTA2,TTR
HRAS		enzyme				7,11E-04	ACTA1,ACTB,ACTG1,IGFBP4,LYZ,PFN1
HMGN1		transcription regulator				7,63E-04	FGA,TTR
NFKBIZ		transcription regulator				7,63E-04	S100A8,S100A9
miR-4795-3p (miRNAs w/seed UAUUAUU)		mature microRNA				7,90E-04	HBG1,HBG2,S100A8
INHA		growth factor				7,90E-04	ACTA2,ACTG2,IGFBP4
TEAD1		transcription regulator				8,31E-04	ACTA1,ACTA2
NR2C2		ligand-dependent nuclear receptor				8,31E-04	HBE1,HBG2
CEBPA		transcription regulator		-1,982		8,95E-04	APOA4,HBD,IGFBP4,S100A8,S100A9
LEP		growth factor		-0,412		8,95E-04	ACTA2,APOA2,APOA4,CA3,HPX
PRKAA2		kinase				9,07E-04	ACTA1,ACTA2,IGFBP4
TGFB3		growth factor				9,32E-04	ACTA1,ACTA2,ACTG2
IL17C		cytokine				9,76E-04	S100A8,S100A9
TNIP1		other				9,76E-04	S100A8,S100A9
IL36A		cytokine				9,76E-04	S100A8,S100A9
Lh		complex				9,87E-04	ACTA1,ACTA2,ACTB,ACTG2
HDAC1		transcription regulator				1,06E-03	HBE1,HBG1,HBG2,S100A9
miR-329-5p (miRNAs w/seed AGGUUUU)		mature microRNA				1,13E-03	ACTG2,DCD
HNF1A		transcription regulator				1,25E-03	APOA2,FGA,HPX,PLG,TTR	10 (2)
PRKCA		kinase				1,26E-03	ACTA1,S100A8,S100A9	7 (2)
MEF2A		transcription regulator				1,30E-03	ACTA1,ACTC1	3 (2)
HEY2		transcription regulator				1,48E-03	ACTA1,ACTA2
IL17RA		transmembrane receptor				1,48E-03	S100A8,S100A9
IL1RN		cytokine				1,56E-03	ACTA2,IGFBP4,S100A9	6 (3)
SSRP1		transcription regulator				1,57E-03	ACTA1,HBE1
RXRA		ligand-dependent nuclear receptor				1,58E-03	APOA2,LYZ,PTGDS,S100A8	5 (2)
SERPINE1		other				1,77E-03	ACTA2,PLG
TRIM72		enzyme				1,78E-03	ACTA2
ZNF496		transcription regulator				1,78E-03	HBB
FOXN2		transcription regulator				1,78E-03	HBB
MYLPF		other				1,78E-03	ACTA2
TSTA3		enzyme				1,78E-03	ACTA2
EIF2B2		other				1,78E-03	ACTB
ITIH5		other				1,78E-03	ACTA2
BANF1		other				1,78E-03	S100A9
NFE4		transcription regulator				1,78E-03	HBE1
ZNF184		transcription regulator				1,78E-03	S100A9
RXFP1		G-protein coupled receptor				1,78E-03	ACTA2
RORC		ligand-dependent nuclear receptor				1,81E-03	APOA4,S100A8,S100A9
miR-298 (miRNAs w/seed GCAGAAG)		mature microRNA				1,97E-03	DEFA1 (includes others),HBE1,HBG1
CTNNB1		transcription regulator		0,000	bias	1,98E-03	ACTA2,ACTB,ACTC1,CA3,PFN1,S100A8
HMGA1		transcription regulator				2,01E-03	ACTA2,HBE1,IGFBP4	6 (2)
NR1I2		ligand-dependent nuclear receptor				2,01E-03	APOA4,HBE1,S100A8
NR2F2		ligand-dependent nuclear receptor				2,08E-03	APOA4,HBE1
PLAUR		transmembrane receptor				2,19E-03	ACTA2,PLG
APOE		transporter				2,33E-03	ACTA2,ACTB,S100A8,S100A9
LTBR		transmembrane receptor				2,54E-03	ACTA2,LYZ
APLN		other				2,78E-03	HBE1,HBG1
EHMT2		transcription regulator				2,78E-03	HBE1,HBG2
SATB1		transcription regulator				3,03E-03	ACTG1,HBB,HBG1
HNF4A		transcription regulator		-0,956		3,04E-03	ACTA2,APOA2,APOA4,FGA,HPX,PLG,PTGDS,RPS27A,S100A9,TTR	10 (2)
HOXA3		transcription regulator				3,04E-03	HBE1,HBG2
miR-3160-3p (miRNAs w/seed GAGCUGA)		mature microRNA				3,13E-03	HBD,HBG1,LYZ
POR		enzyme				3,19E-03	ACTA1,ACTG1,APOA4
FST		other				3,31E-03	APOA2,PLG
EPHB4		kinase				3,44E-03	HBE1,IGFBP4
RUNX1		transcription regulator				3,52E-03	HBE1,HBG2,S100A9	4 (3)
ARHGEF12		other				3,56E-03	ACTA2
KMT5C		enzyme				3,56E-03	HBE1
C10orf71		other				3,56E-03	ACTA1
SETX		enzyme				3,56E-03	ACTB
ADH1C		enzyme				3,56E-03	ACTA1
HLTF		transcription regulator				3,56E-03	HBB
Id		group				3,56E-03	ACTC1
LTK		kinase				3,56E-03	ACTA1
NAGLU		enzyme				3,56E-03	LYZ
SLC5A5		transporter				3,56E-03	HBB
AZIN1		enzyme				3,56E-03	ACTA2
AP2B1		transporter				3,56E-03	PTGDS
DNMT3B		enzyme				3,58E-03	ACTA1,ACTB,ACTC1
NOS2		enzyme				3,64E-03	ACTA1,ACTC1,S100A8
NR4A1		ligand-dependent nuclear receptor				3,75E-03	ACTA2,PTGDS,PYGM
IL1B		cytokine		-0,533		3,81E-03	ACTA2,IGFBP4,PTGDS,RNASE1,S100A8,S100A9	6 (2)
Rock		group				3,87E-03	ACTA1,ACTA2
FMR1		translation regulator				3,87E-03	PFN1,PPIA
BACH2		transcription regulator				3,87E-03	S100A8,S100A9
PTK2		kinase				4,02E-03	ACTA1,ACTA2
AIRE		transcription regulator				4,17E-03	HBG2,S100A9
IL12B		cytokine				4,17E-03	S100A8,S100A9
KLF5		transcription regulator				4,17E-03	ACTA2,S100A9
GATA4		transcription regulator				4,32E-03	ACTA1,ACTC1,ACTG2
MYOD1		transcription regulator				4,32E-03	ACTA1,ACTA2,ACTC1	4 (3)
IL6ST		transmembrane receptor				4,32E-03	FGA,HPX
miR-5681b (miRNAs w/seed GGUAUUG)		mature microRNA				4,47E-03	LYZ,S100A8
INHBA		growth factor				4,51E-03	ACTA2,S100A8,S100A9	6 (3)
HSF1		transcription regulator				4,65E-03	TTR,UBB,UBC
CD3		complex				5,08E-03	ACTG2,DEFA1 (includes others),HBG1,HPX,PFN1
EDN1		cytokine				5,29E-03	ACTA1,ACTA2,ACTB
SRFBP1		other				5,34E-03	ACTC1
LPXN		transcription regulator				5,34E-03	ACTA2
PURB		transcription regulator				5,34E-03	ACTA2
RPS14		translation regulator				5,34E-03	S100A8
MYH11		other				5,34E-03	ACTA2
RECQL		enzyme				5,34E-03	HBB
PALLD		other				5,34E-03	ACTA1
HAND2		transcription regulator				5,46E-03	ACTA1,ACTC1
NR1H3		ligand-dependent nuclear receptor				5,74E-03	ACTA2,LYZ,UBC
DMD		other				5,90E-03	ACTG1,LYZ,PYGM
miR-362-5p (and other miRNAs w/seed AUCCUUG)		mature microRNA				6,16E-03	HBG1,HBG2
MBD2		transcription regulator				6,16E-03	ACTB,RNASE1
ZFPM1		transcription regulator				6,53E-03	HBB,HBD
ESR2		ligand-dependent nuclear receptor				6,57E-03	ACTC1,IGFBP4,PTGDS,S100A9
Growth hormone		group				6,63E-03	ACTB,CA3,HBB
AGER		transmembrane receptor				6,72E-03	S100A8,S100A9
RXRB		ligand-dependent nuclear receptor				7,10E-03	LYZ,S100A8
ADRA1		group				7,11E-03	ACTA1
OLFM2		other				7,11E-03	ACTA1
GLIPR2		other				7,11E-03	ACTA2
endothelin receptor		group				7,11E-03	ACTA1
MAF1		other				7,11E-03	ACTB
XRN2		enzyme				7,11E-03	ACTB
RECQL4		enzyme				7,11E-03	HBB
ZFYVE9		peptidase				7,11E-03	ACTA2
GLS		enzyme				7,11E-03	ACTA2
ARID5B		transcription regulator				7,11E-03	ACTA2
TIAL1		transcription regulator				7,11E-03	HBB
UBE3C		enzyme				7,11E-03	UBC
VGLL4		other				7,11E-03	ACTA1
KLF7		transcription regulator				7,11E-03	HBB
EPC1		transcription regulator				7,11E-03	ACTA1
AGT		growth factor		1,965		7,12E-03	ACTA1,ACTA2,IGFBP4,PFN1
miR-4327 (miRNAs w/seed GCUUGCA)		mature microRNA				7,29E-03	HBG1,HBG2
DYSF		other				7,29E-03	ACTG1,LYZ
TGM2		enzyme				7,33E-03	ACTA1,DEFA1 (includes others),S100A8
MAP2K6		kinase				7,69E-03	ACTA1,ACTA2	3 (3)
SLC13A1		transporter				8,10E-03	ACTG1,APOA4
SFTPA1		transporter				8,51E-03	HBG1,HBG2
SMAD3		transcription regulator				8,65E-03	ACTA2,APOA2,APOA4
IRX4		transcription regulator				8,88E-03	ACTA1
Laminin2		complex				8,88E-03	ACTA2
Cathepsin		group				8,88E-03	ACTA2
HPGDS		enzyme				8,88E-03	PTGDS
UTRN		transmembrane receptor				8,88E-03	ACTG1
ORC2		other				8,88E-03	HBB
SSBP1		other				8,88E-03	FGA
IGF1		growth factor		1,290		8,97E-03	ACTA1,ACTA2,HBB,IGFBP4	9 (3)
ISL1		transcription regulator				9,15E-03	ACTC1,HBE1
miR-3934-5p (miRNAs w/seed CAGGUGU)		mature microRNA				9,15E-03	POTEE/POTEF,RNASE1
CDH1		other				9,15E-03	ACTB,APOA4
MAFB		transcription regulator				9,59E-03	ACTB,RNASE1
TCL1A		transcription regulator				9,59E-03	S100A8,S100A9
RHOA		enzyme				9,59E-03	ACTA1,ACTA2
ZFP36		transcription regulator				9,81E-03	S100A8,S100A9
IGF1R		transmembrane receptor				9,89E-03	ACTA1,ACTA2,IGFBP4	9 (4)
NOTCH1		transcription regulator				9,89E-03	ACTA2,IGFBP4,PTGDS
ZFHX3		transcription regulator				1,03E-02	APOA2,PYGM
CCL2		cytokine				1,03E-02	ACTA2,PTGDS
miR-6512-3p (and other miRNAs w/seed UCCAGCC)		mature microRNA				1,03E-02	APOA2,CA3,PLG
YBX1		transcription regulator				1,05E-02	ACTA2,HBB
Ap2 alpha		group				1,06E-02	PTGDS
MEFV		other				1,06E-02	LYZ
RBBP4		enzyme				1,06E-02	HBG1
DLX4		transcription regulator				1,06E-02	HBB
HNF4G		transcription regulator				1,06E-02	APOA4
NUP155		transporter				1,06E-02	ACTA1
OTUD7B		peptidase				1,06E-02	ACTA2
IGFBP4	-1,804	other				1,06E-02	ACTA2
CXXC5		other				1,06E-02	ACTA2
CCAT2		other				1,06E-02	ACTA2
ITGA11		other				1,06E-02	ACTA2
SF1		transcription regulator				1,06E-02	ACTA2
HIST1H4C		other				1,06E-02	HBE1
SULT1E1		enzyme				1,06E-02	IGFBP4
TNF		cytokine		-0,091		1,07E-02	ACTA1,ACTA2,ACTB,DCD,IGFBP4,RNASE1,S100A8,S100A9
miR-605-3p (miRNAs w/seed GAAGGCA)		mature microRNA				1,09E-02	ACTA2,LYZ,RNASE1
FOLR1		transporter				1,14E-02	LYZ,PFN1
miR-3185 (miRNAs w/seed GAAGAAG)		mature microRNA				1,19E-02	CA3,HPX
HDAC3		transcription regulator				1,19E-02	HBE1,HBG2
YY1		transcription regulator				1,19E-02	ACTA1,ACTA2,ACTC1
EHF		transcription regulator				1,19E-02	S100A8,S100A9
MRPS18B		other				1,24E-02	ACTA2
ATE1		enzyme				1,24E-02	ACTB
MARCKSL1		other				1,24E-02	ACTA1
LRP2		transporter				1,24E-02	CA3
CASQ2		other				1,24E-02	ACTA1
RGS4		other				1,24E-02	ACTA1
PKN1		kinase				1,24E-02	ACTA2
PSEN2		peptidase				1,27E-02	ACTB,UBC
AKT1		kinase				1,29E-02	ACTA2,ACTC1,PLG
INSIG1		other				1,29E-02	S100A8,S100A9
EPO		cytokine				1,29E-02	ACTB,HBB,HBG2
miR-6814-5p (miRNAs w/seed CCCAAGG)		mature microRNA				1,32E-02	IGFBP4,PYGM
TNFSF12		cytokine				1,37E-02	S100A8,S100A9
S100A10		other				1,42E-02	PLG
PI3		other				1,42E-02	ACTA2
LIPC		enzyme				1,42E-02	APOA2
TEAD3		transcription regulator				1,42E-02	ACTA1
WNT5B		other				1,42E-02	ACTA2
HAS2		enzyme				1,42E-02	ACTA2
SDC2		other				1,42E-02	ACTA2
TNFAIP6		other				1,42E-02	ACTA2
POU4F1		transcription regulator				1,45E-02	ACTC1,HBE1
NCOA2		transcription regulator				1,47E-02	APOA4,LYZ
TGFB2		growth factor				1,53E-02	ACTA2,S100A8
VEGFA		growth factor				1,54E-02	ACTA2,HBE1,IGFBP4
EOMES		transcription regulator				1,56E-02	ACTA2,ACTC1
voltage-gated calcium channel		complex				1,59E-02	ACTA1
TGFBR		group				1,59E-02	ACTA2
KDM3A		transcription regulator				1,59E-02	ACTA2
Ferritin		complex				1,59E-02	HBB
AGRP		other				1,59E-02	UBC
AMBP		transporter				1,59E-02	ACTA2
MB		transporter				1,59E-02	ACTA1
GLIS1		transcription regulator				1,59E-02	S100A9
FTH1		enzyme				1,59E-02	HBB
AEBP1		peptidase				1,59E-02	ACTA2
OSM		cytokine		-0,382		1,61E-02	ACTA2,FGA,S100A8,S100A9
CDKN1B		kinase				1,64E-02	HBE1,S100A9
miR-199a-5p (and other miRNAs w/seed CCAGUGU)		mature microRNA				1,74E-02	ACTA1,ACTG2,POTEE/POTEF
JAK2		kinase				1,75E-02	ACTB,PFN1
miR-6750-5p (and other miRNAs w/seed AGGGAAC)		mature microRNA				1,75E-02	HBB,PPIA
NAP1L1		other				1,77E-02	TTR
NEIL2		enzyme				1,77E-02	ACTB
TAF5		transcription regulator				1,77E-02	ACTB
HIST1H1C		other				1,77E-02	ACTB
LCOR		transcription regulator				1,77E-02	IGFBP4
ARID1A		transcription regulator				1,77E-02	HBD
ACE2		peptidase				1,77E-02	ACTA2
CELF1		translation regulator				1,77E-02	ACTA1
ARID4B		enzyme				1,77E-02	PTGDS
S100P		other				1,77E-02	ACTB
POU2F1		transcription regulator				1,81E-02	HBG1,PTGDS
mir-223		microRNA				1,84E-02	ACTA2,S100A9
IRS1		enzyme				1,90E-02	ACTC1,IGFBP4
FGF1		growth factor				1,90E-02	ACTA1,TTR
RUNX2		transcription regulator				1,90E-02	ACTA2,PTGDS
BMP7		growth factor				1,90E-02	ACTA2,IGFBP4
PBRM1		other				1,94E-02	IGFBP4
CSNK2B		kinase				1,94E-02	ACTA2
HSPB1		other				1,94E-02	ACTA2
miR-3655 (miRNAs w/seed CUUGUCG)		mature microRNA				1,94E-02	CA3
CEBPG		transcription regulator				1,94E-02	HBB
ARID4A		transcription regulator				1,94E-02	PTGDS
GATA5		transcription regulator				1,94E-02	ACTC1
SRY		transcription regulator				1,94E-02	PTGDS
PLA2G2E		enzyme				1,94E-02	S100A9
HIST2H3C		other				1,94E-02	HBB
DNMT3A		enzyme				1,96E-02	ACTA1,ACTC1
miR-7974 (miRNAs w/seed GGCUGUG)		mature microRNA				1,97E-02	APOA2,IGFBP4,S100A9
miR-6834-5p (miRNAs w/seed UGAGGGA)		mature microRNA				2,02E-02	IGFBP4,RNASE1
WNT1		cytokine				2,05E-02	ACTA2,RNASE1
miR-3551-5p (and other miRNAs w/seed CUUCACC)		mature microRNA				2,08E-02	POTEE/POTEF,RNASE1
Pdgfr		group				2,12E-02	ACTA2
PLA2G2D		enzyme				2,12E-02	S100A9
AFAP1-AS1		other				2,12E-02	PFN1
FOXF1		transcription regulator				2,12E-02	ACTG2
TIA1		other				2,12E-02	HBB
AIF1		other				2,12E-02	ACTA2
FRS2		kinase				2,12E-02	ACTA2
BRD4		kinase				2,12E-02	ACTA2,HBD
MEF2C		transcription regulator				2,15E-02	ACTA1,ACTC1
miR-4711-3p (miRNAs w/seed GUGUCUU)		mature microRNA				2,18E-02	HBG1,POTEE/POTEF
miR-653-3p (and other miRNAs w/seed UCACUGG)		mature microRNA				2,28E-02	APOA2,CA3
Mmp		group				2,29E-02	PLG
Actin		group				2,29E-02	HBG1
IL1RL2		transmembrane receptor				2,29E-02	S100A8
PDGFRB		kinase				2,29E-02	ACTA2
CBX2		transcription regulator				2,29E-02	HBB
IL4		cytokine				2,29E-02	ACTA2,ACTG1,IGFBP4,S100A8,S100A9
APBB1		transcription regulator				2,29E-02	ACTA2
TFCP2		transcription regulator				2,29E-02	FGA
RLN2		other				2,29E-02	ACTA2
MMP8		peptidase				2,29E-02	S100A8
HSPG2		enzyme				2,29E-02	ACTA2
LAMA2		other				2,29E-02	ACTA2
CAMK2D		kinase				2,29E-02	ACTA1
CG		complex				2,36E-02	ACTA2,ACTB,IGFBP4
ITGB1		transmembrane receptor				2,37E-02	ACTA1,ACTA2
IL10		cytokine				2,41E-02	ACTA2,IGFBP4,S100A8
EZH2		transcription regulator				2,43E-02	ACTB,S100A8,S100A9
Hnf3		group				2,47E-02	TTR
THRAP3		transcription regulator				2,47E-02	CA3
CLCN5		ion channel				2,47E-02	CA3
STOX1		other				2,47E-02	ACTG1
MDK		growth factor				2,47E-02	ACTA2
mir-196		microRNA				2,47E-02	S100A9
BCR		kinase				2,47E-02	HBB
CSF3R		transmembrane receptor				2,47E-02	LYZ
LAMC1		other				2,47E-02	ACTA2
SMPD1		enzyme				2,47E-02	ACTA2
HNRNPD		transcription regulator				2,47E-02	HBB
S1PR3		G-protein coupled receptor				2,47E-02	ACTA2
SPINT1		other				2,47E-02	IGFBP4
IFNG		cytokine	Inhibited	-2,351		2,53E-02	ACTA2,ACTB,IGFBP4,PPIA,S100A8,S100A9
PRKAA1		kinase				2,57E-02	ACTA2,IGFBP4
miR-3670 (miRNAs w/seed GAGCUCA)		mature microRNA				2,57E-02	DEFA1 (includes others),SH3BGRL3
miR-6872-3p (miRNAs w/seed CCAUGCC)		mature microRNA				2,61E-02	ACTB,POTEE/POTEF
NSD1		transcription regulator				2,64E-02	HBB
PURA		transcription regulator				2,64E-02	ACTA2
NREP		other				2,64E-02	ACTA2
CDH2		other				2,64E-02	ACTA2
TNFRSF12A		transmembrane receptor				2,64E-02	ACTA1
NRP1		transmembrane receptor				2,64E-02	ACTA2
GNA13		enzyme				2,64E-02	ACTA2
PTGFR		G-protein coupled receptor				2,64E-02	ACTA1
PDE5A		enzyme				2,64E-02	S100A9
miR-103-1-5p (and other miRNAs w/seed GCUUCUU)		mature microRNA				2,68E-02	ACTA1,POTEE/POTEF
miR-7845-5p (miRNAs w/seed AGGGACA)		mature microRNA				2,78E-02	APOA2,UBA52
CREB3L3		transcription regulator				2,81E-02	APOA4
GRK2		kinase				2,81E-02	ACTA1
mir-194		microRNA				2,81E-02	ACTA2
PDGFRA		kinase				2,81E-02	ACTA2
S1PR2		G-protein coupled receptor				2,81E-02	ACTA2
ADRB1		G-protein coupled receptor				2,81E-02	ACTC1
DLX3		transcription regulator				2,81E-02	S100A9
CBX3		transcription regulator				2,81E-02	HBE1
miR-3922-5p (miRNAs w/seed CAAGGCC)		mature microRNA				2,82E-02	HBB,HBE1
VCAN		other				2,92E-02	ACTA1,IGFBP4
Endothelin		group				2,99E-02	ACTA1
TFEC		transcription regulator				2,99E-02	S100A9
MC4R		G-protein coupled receptor				2,99E-02	UBC
CTBP2		transcription regulator				2,99E-02	HBB
MAFK		transcription regulator				2,99E-02	HBB
RGCC		other				2,99E-02	ACTA2
ACTB	2,484	other				2,99E-02	ACTG1
EGLN		group				3,03E-02	APOA4,S100A9
miR-1255b-5p (and other miRNAs w/seed GGAUGAG)		mature microRNA				3,03E-02	DEFA1 (includes others),IGFBP4
TWIST1		transcription regulator				3,03E-02	ACTA2,IGFBP4
FZD8		G-protein coupled receptor				3,16E-02	ACTA2
BARX2		transcription regulator				3,16E-02	ACTA2
TGFB1		growth factor		1,792		3,20E-02	ACTA1,ACTA2,ACTC1,ACTG2,FGA,IGFBP4,PTGDS
miR-4701-5p (and other miRNAs w/seed UGGCCAC)		mature microRNA				3,22E-02	POTEE/POTEF,S100A9
Immunoglobulin		complex				3,23E-02	IGFBP4,S100A8,S100A9
IGF2		growth factor				3,29E-02	APOA2,IGFBP4
miR-1202 (and other miRNAs w/seed UGCCAGC)		mature microRNA				3,29E-02	ACTG1,POTEE/POTEF
JINK1/2		group				3,33E-02	PLG
RHOJ		enzyme				3,33E-02	ACTG1
KDM6B		enzyme				3,33E-02	PPIA
S100A9	-2,226	other				3,33E-02	S100A8,S100A9
NTN1		other				3,33E-02	ACTB
CAST		peptidase				3,33E-02	ACTA1
FGF2		growth factor				3,33E-02	ACTA2,IGFBP4,S100A8
BACH1		transcription regulator				3,33E-02	HBB
SUV39H1		enzyme				3,33E-02	HBB
MST1R		kinase				3,33E-02	ACTA2
SOX4		transcription regulator				3,41E-02	IGFBP4,LYZ
miR-4638-3p (and other miRNAs w/seed CUGGACA)		mature microRNA				3,41E-02	APOA2,SH3BGRL3
EIF4G2		translation regulator				3,50E-02	ACTB
ZNF202		transcription regulator				3,50E-02	APOA4
SP100		transcription regulator				3,50E-02	HBB
PYCARD		transcription regulator				3,50E-02	ACTA2
IGF2BP1		translation regulator				3,50E-02	ACTB
mir-192		microRNA				3,50E-02	ACTA2
NFE2		transcription regulator				3,50E-02	HBB
ITGA9		other				3,50E-02	ACTA2
DDX5		enzyme				3,50E-02	ACTA2
OGA		enzyme				3,55E-02	ACTG1,IGFBP4,PTGDS
Collagen type IV		complex				3,68E-02	ACTA2
PDGFC		growth factor				3,68E-02	ACTA2
SMARCC1		transcription regulator				3,68E-02	HBG1
miR-7a-5p (and other miRNAs w/seed GGAAGAC)		mature microRNA				3,72E-02	ACTC1,APOA2
miR-3915 (miRNAs w/seed UGAGGAA)		mature microRNA				3,76E-02	DEFA1 (includes others),POTEE/POTEF
MAPK14		kinase				3,76E-02	ACTA1,ACTA2
CSF3		cytokine				3,84E-02	HBE1,LYZ
IL18		cytokine				3,84E-02	ACTA1,DEFA1 (includes others)
BRCA1		transcription regulator				3,84E-02	ACTB,HBB
RNF31		enzyme				3,85E-02	IGFBP4
CTR9		other				3,85E-02	IGFBP4
OXT		other				3,85E-02	ACTC1
H2AFX		transcription regulator				3,85E-02	ACTB
MAP2K5		kinase				3,85E-02	ACTA1
SKI		transcription regulator				3,85E-02	ACTA2
MECOM		transcription regulator				3,85E-02	CA3
GATA6		transcription regulator				3,92E-02	ACTA2,ACTC1
PDX1		transcription regulator				3,92E-02	ACTB,ACTG1
EGR1		transcription regulator				3,96E-02	ACTA2,LYZ
MYC		transcription regulator		-0,555		3,99E-02	ACTA1,ACTB,HBE1,LYZ,PPIA
miR-6886-3p (miRNAs w/seed GCCCUUC)		mature microRNA				4,00E-02	HBB,UBA52
Fibrin		complex				4,02E-02	ACTA2
CDC73		other				4,02E-02	IGFBP4
POLG		enzyme				4,02E-02	RPS27A
BMPER		other				4,02E-02	ACTA2
SOX6		transcription regulator				4,02E-02	HBG2
FECH		enzyme				4,02E-02	APOA4
HEY1		transcription regulator				4,02E-02	ACTA2
miR-6511a-5p (and other miRNAs w/seed AGGCAGA)		mature microRNA				4,04E-02	HBB,HBD
IL15		cytokine				4,05E-02	ACTG2,DEFA1 (includes others),PFN1
TP53		transcription regulator		1,715		4,13E-02	ACTA2,ACTB,IGFBP4,LYZ,PFN1,PTGDS,UBC
Calcineurin A		group				4,19E-02	ACTA1
PDGF-AA		complex				4,19E-02	ACTA2
CA4		enzyme				4,19E-02	ACTA1
MAP3K3		kinase				4,19E-02	ACTA1
NPR1		enzyme				4,19E-02	ACTA1
CD69		transmembrane receptor				4,19E-02	S100A9
IRAK3		kinase				4,19E-02	ACTA2
MAP2K1		kinase				4,20E-02	ACTA2,UBC
ERBB2		kinase		1,000		4,30E-02	ACTA1,ACTA2,ACTB,IGFBP4
NCF1		enzyme				4,36E-02	ACTA2
MALAT1		other				4,36E-02	CA3
RCAN1		transcription regulator				4,36E-02	ACTA1
JUN		transcription regulator				4,36E-02	CA3,IGFBP4,PTGDS
SUPT16H		transcription regulator				4,36E-02	ACTA1
ARNT2		transcription regulator				4,37E-02	IGFBP4,PFN1
ID2		transcription regulator				4,41E-02	ACTA2,IGFBP4
NOTCH4		transcription regulator				4,53E-02	ACTA2
NCL		other				4,53E-02	HBB
TICAM2		other				4,53E-02	S100A8
MTA3		enzyme				4,53E-02	ACTC1
NPC2		transporter				4,53E-02	PTGDS
SIM1		transcription regulator				4,58E-02	IGFBP4,PFN1
ANGPT2		growth factor				4,58E-02	ACTA1,ACTA2
TGFBR2		kinase				4,62E-02	ACTA2,PTGDS
MAC		complex				4,70E-02	HBE1
AGTR2		G-protein coupled receptor				4,70E-02	ACTA1
CTSB		peptidase				4,70E-02	ACTA2
PTCH1		transmembrane receptor				4,70E-02	ACTA1
RC3H1		enzyme				4,70E-02	ACTB
PPARG		ligand-dependent nuclear receptor				4,73E-02	ACTA2,APOA2,S100A8
miR-12183-5p (and other miRNAs w/seed CUUCUUC)		mature microRNA				4,75E-02	CA3,POTEE/POTEF
miR-3194-5p (miRNAs w/seed GCCAGCC)		mature microRNA				4,80E-02	ACTG1,PYGB
miR-4757-3p (miRNAs w/seed AUGACGU)		mature microRNA				4,87E-02	FGA
CD44		other				4,97E-02	ACTA2,ACTB

## Sheet: STIR+vsCTRL
© 2000-2019 QIAGEN. All rights reserved.
Upstream Regulator	Expr Fold Change	Molecule Type	Predicted Activation State	Activation z-score	Flags	p-value of overlap	Target molecules in dataset	Mechanistic Network
SRF		transcription regulator		-1,941		1,43E-10	ACTA1,ACTA2,ACTB,ACTC1,ACTG1,ACTG2,CKM,GSN,MYH7,MYL1,MYLPF,S100A8,S100A9	14 (3)
NOS2		enzyme		0,563		6,72E-10	ACTA1,ACTC1,AZGP1,CFD,IGHG1,MB,MYH7,S100A8,SERPINA3,TIMP1
MYOD1		transcription regulator		-1,919		1,22E-09	ACTA1,ACTA2,ACTC1,CKM,IGF2,IGLL1/IGLL5,MYH7,MYL1,MYLPF,TNNC2	22 (11)
IL6		cytokine		0,986		4,91E-08	ANG,C3,CFD,CLU,CST3,FGB,HPX,IGF2,ORM1,PLG,S100A9,SERPINA1,SERPINA3,TF,TIMP1	32 (14)
AKT1		kinase		-0,751		5,59E-08	ACTA2,ACTC1,APOC3,CLU,CST3,ENO1,IGF2,MYL1,PLG,TIMP1	22 (5)
CEBPB		transcription regulator		-0,160		1,89E-07	ACTA2,APOC3,C3,CFD,HBB,HPX,IGKC,ORM1,PLG,SERPINA1,TF
APP		other		-1,016		2,74E-07	ACTA1,ACTA2,ACTB,ACTG1,ACTN2,C3,CFL1,CFL2,CLU,ENO1,IGF2,PEBP1,S100A8,TPI1,UBC	17 (3)
FOXA2		transcription regulator				2,90E-07	ACTA2,ACTC1,ACTG2,APOC3,C3,FGB,SERPINA1,TF	8 (2)
GATA4		transcription regulator	Inhibited	-2,586		3,43E-07	ACTA1,ACTC1,ACTG2,ACTN2,MYH7,MYL1,MYLPF,TIMP1
MAPT		other				3,61E-07	ACTA1,ACTG1,C3,CFL1,CFL2,ENO1,PEBP1,TPI1,UBC
MRTFA		transcription regulator		-1,253		4,21E-07	ACTA1,ACTA2,ACTB,ACTC1,PFN1,S100A8,S100A9	14 (3)
CTNNB1		transcription regulator		-1,000		4,31E-07	ACTA2,ACTB,ACTC1,CA3,CFD,CLU,IGF2,MYBPC1,PFN1,RBP4,S100A8,SERPINA1,SERPINA3,TIMP1	27 (7)
YY1		transcription regulator				5,14E-07	ACTA1,ACTA2,ACTC1,CLU,IGLL1/IGLL5,MYL1,MYLPF,ORM1,TNNC2
ERBB3		kinase		0,470		5,46E-07	ACTA1,ACTA2,ACTB,CLU,IGF2,SERPINA3	25 (6)
TGFB1		growth factor		-1,132		5,46E-07	ACTA1,ACTA2,ACTC1,ACTG2,B2M,C3,CFD,CFL1,CKM,CLU,CST3,ENO1,FGB,GSN,IGF2,MYH7,MYL6,MYLPF,SERPINA1,SERPINA3,TIMP1	41 (16)
MYOCD		transcription regulator	Inhibited	-2,387		6,29E-07	ACTA1,ACTA2,ACTC1,ACTN2,MYH7,MYLPF	15 (4)
EPO		cytokine		-1,091		6,57E-07	ACTB,B2M,BLVRB,CA1,CA2,HBB,IGF2,TF,TPI1	10 (2)
HTT		transcription regulator		0,039		7,33E-07	ACTA1,ACTA2,ACTN2,B2M,CKM,GSN,IGF2,MYL1,PFN1,RBP4,SERPINA1,SERPINA3,TPI1	22 (5)
PSEN1		peptidase				7,77E-07	ACTA1,ACTB,ACTG1,C3,CFL1,CFL2,ENO1,PEBP1,TPI1,UBC
DMD		other				8,04E-07	ACTG1,CFL2,IGF2,MYBPC1,MYH7,MYL1,SERPINA1,TPI1
IPMK		kinase	Inhibited	-2,000	bias	1,09E-06	ACTA2,ACTB,MYL6,PFN1
NR1H4		ligand-dependent nuclear receptor		0,946		1,52E-06	ACTA2,AMBP,APOC3,C3,FGB,TIMP1,TPI1	33 (8)
TEAD1		transcription regulator				1,58E-06	ACTA1,ACTA2,MB,MYH7
PPARGC1A		transcription regulator		-1,413		2,60E-06	ANG,APOA4,APOC3,C3,MB,MYH7,RBP4,SERPINA3,TIMP1	23 (5)
PPARA		ligand-dependent nuclear receptor		0,138		2,96E-06	ACTA1,APOA4,APOC3,C3,FGB,HIST1H1C,HPX,RBP4,S100A8,S100A9	14 (2)
HNF4A		transcription regulator		0,200		3,14E-06	ACTA2,AMBP,ANG,APOA4,APOC3,BLVRB,C3,CFL2,FGB,GSN,HPX,MYL6,ORM1,ORM2,PLG,PYGL,RPS27A,S100A9,SERPINA1,SERPINA3,TF,VTN	25 (4)
PLN		transporter				3,46E-06	ACTB,ENO1,MYH7,MYL6,TPI1
PLAU		peptidase		-1,981		3,74E-06	ACTA2,ANG,PLG,S100A8,S100A9
RNA polymerase II		complex				4,79E-06	ACTB,ACTC1,APOC3,B2M,CKM,ENO1,HBB,UBC
PRL		cytokine		1,268		5,97E-06	ACTB,B2M,CLU,CST3,ENO1,IGF2,SERPINA3,TIMP1	30 (7)
DYSF		other				6,20E-06	ACTG1,B2M,CFD,SERPINA3,TIMP1
KDM5A		transcription regulator	Activated	2,449		6,31E-06	ACTC1,ACTN2,MYBPC1,MYH7,MYL1,TNNC2
MEF2C		transcription regulator	Inhibited	-2,415		6,60E-06	ACTA1,ACTC1,ACTN2,CKM,MYH7,MYLPF	13 (5)
TEAD4		transcription regulator				6,69E-06	ACTA1,CKM,MB,MYH7
EDN1		cytokine		-1,532		7,60E-06	ACTA1,ACTA2,ACTB,CST3,MYH7,MYL6,TIMP1	36 (16)
MRTFB		transcription regulator		-0,447		9,21E-06	ACTA1,ACTA2,ACTB,S100A8,S100A9
TNF		cytokine		-0,240		1,04E-05	ACTA1,ACTA2,ACTB,B2M,C3,CA2,CFD,CKM,CLU,IGF2,IGKC,MYH7,MYL6,ORM1,S100A8,S100A9,SERPINA3,TF,TIMP1	40 (15)
HRAS		enzyme		1,091		1,27E-05	ACTA1,ACTB,ACTG1,B2M,CLU,GSN,IGF2,IGKC,IGLL1/IGLL5,PFN1,SERPINA3	19 (4)
ACTC1	-4,263	enzyme				1,29E-05	ACTA1,ACTA2
Id		group				1,29E-05	ACTC1,CKM
Growth hormone		group				1,30E-05	ACTB,C3,CA3,CLU,HBB,IGF2,TF	10 (3)
ZNF106		other		0,000		1,43E-05	ACTC1,C3,S100A8,SERPINA3
NFE2L2		transcription regulator		-0,309		1,52E-05	ACTG1,ANG,APOA4,CA3,CFD,SERPINA3,TPI1,UBB,UBC
TGM2		enzyme		-1,912		1,64E-05	ACTA1,C3,CA2,DEFA1 (includes others),MYH7,NPC2,S100A8	12 (2)
CEBPA		transcription regulator		-0,128		2,22E-05	APOA4,APOC3,C3,CA2,CFD,HBD,MNDA,S100A8,S100A9
SMAD3		transcription regulator		-1,131		2,42E-05	ACTA2,APOA4,APOC3,C3,CKM,TF,TIMP1	17 (4)
OSM		cytokine		0,502		2,74E-05	ACTA2,B2M,CKM,FGB,PYGL,S100A8,S100A9,SERPINA1,SERPINA3,TIMP1	27 (10)
CSHL1		growth factor				3,18E-05	ACTA1,ACTA2,CA3,MYLPF
MSTN		growth factor				3,72E-05	ACTA2,CKM,IGF2,MYH7	31 (11)
DNMT3B		enzyme	Activated	2,000		3,82E-05	ACTA1,ACTB,ACTC1,CKM,MYH7,MYL6	18 (8)
PPARG		ligand-dependent nuclear receptor	Activated	2,376		3,85E-05	ACTA2,C3,CA2,CFD,MYH7,PYGL,RBP4,S100A8,SERPINA1
PTK2		kinase		0,977		4,01E-05	ACTA1,ACTA2,MYH7,TIMP1	20 (8)
HDAC5		transcription regulator	Activated	2,000		5,36E-05	ACTA1,ACTA2,CKM,MYH7	19 (9)
SCGB1A1		cytokine				5,74E-05	C3,S100A8,S100A9
IL22		cytokine		-0,692		6,29E-05	ACTA2,C3,S100A8,S100A9,SERPINA3	10 (3)
SMTNL1		other				6,63E-05	ACTA1,MYL1,TNNC2
H2AFX		transcription regulator				6,63E-05	ACTB,CLU,MYL6
SNAI1		transcription regulator				7,39E-05	CFL1,CFL2,GSN,PEBP1,TF
SMARCA4		transcription regulator		-1,912		7,49E-05	ACTA1,ACTA2,AZGP1,CKM,HBB,IGHG1,MYL1,MYLPF,NPC2,TNNC2	17 (6)
endothelin receptor		group				7,69E-05	ACTA1,MYLPF
EPC1		transcription regulator				7,69E-05	ACTA1,CKM
CA4		enzyme				8,67E-05	ACTA1,CA1,CA2
ADAMTS12		peptidase				9,82E-05	HPX,S100A8,S100A9
IRX4		transcription regulator				1,28E-04	ACTA1,MYH7
CSF		group				1,28E-04	C3,ORM1
RB1		transcription regulator	Inhibited	-2,138		1,37E-04	ACTB,ACTC1,ACTN2,CKM,MYBPC1,MYH7,MYL1,TNNC2	19 (8)
ESR2		ligand-dependent nuclear receptor				1,41E-04	ACTC1,C3,CA2,MYH7,PYGL,RBP4,S100A9,TIMP1	19 (4)
APOE		transporter				1,44E-04	ACTA2,ACTB,CLU,S100A8,S100A9,SERPINA3,TIMP1	36 (14)
MAP2K6		kinase				1,49E-04	ACTA1,ACTA2,CKM,MYH7	21 (12)
IL23A		cytokine				1,54E-04	HPX,S100A8,S100A9
IL17A		cytokine		-1,463		1,55E-04	ACTA2,ACTB,C3,S100A8,S100A9,TIMP1	34 (14)
IL1A		cytokine		1,000		1,71E-04	CA2,ORM1,S100A8,S100A9,SERPINA1,SERPINA3	22 (8)
MEF2A		transcription regulator				1,71E-04	ACTA1,ACTC1,CKM
STAT3		transcription regulator		1,058		1,79E-04	ACTA2,APOA4,FGB,HBB,MYH7,S100A9,SERPINA1,SERPINA3,TIMP1	28 (9)
SMAD7		transcription regulator		-0,937		1,86E-04	ACTA2,APOC3,CKM,MYLPF,TIMP1	13 (3)
MYOG		transcription regulator				1,89E-04	ACTA1,CKM,IGF2
IFNG		cytokine		-0,368		1,89E-04	ACTA2,ACTB,AZGP1,B2M,C3,ENO1,IGHG1,IGLC1,MNDA,S100A8,S100A9,SERPINA1,TIMP1,TPI1	30 (10)
HNF4G		transcription regulator				1,91E-04	APOA4,APOC3
SF1		transcription regulator				1,91E-04	ACTA2,MYL6
HEY2		transcription regulator				2,08E-04	ACTA1,ACTA2,MYH7	14 (4)
IL17RA		transmembrane receptor				2,08E-04	S100A8,S100A9,TIMP1	21 (7)
VCAN		other		-0,277		2,11E-04	ACTA1,ANG,C3,CLU,TIMP1	18 (3)
TWIST1		transcription regulator		-0,640		2,31E-04	ACTA2,C3,CLU,GSN,TF
ERBB4		kinase		-0,471		2,32E-04	ACTA1,ACTA2,IGF2,SERPINA3	24 (5)
SREBF1		transcription regulator		1,715		2,36E-04	APOC3,CFD,MYL1,SERPINA1,SERPINA3,TF
HNF1A		transcription regulator		1,387		2,46E-04	AMBP,APOC3,FGB,HPX,PLG,SERPINA1,TPI1,VTN	25 (4)
ATE1		enzyme				2,67E-04	ACTB,MYH7
MARCKSL1		other				2,67E-04	ACTA1,MYH7
FNIP1		other				2,67E-04	MB,MYH7
MED28		other				2,67E-04	ACTA2,ACTG2
RGS4		other				2,67E-04	ACTA1,MYH7
PGK1		kinase				2,67E-04	ACTA1,PLG
EZH2		transcription regulator				2,74E-04	ACTB,C3,MNDA,MYL6,S100A8,S100A9,SERPINA1
Ap2		group				2,96E-04	C3,IGF2,ORM1
CTF1		cytokine				2,96E-04	MYH7,SERPINA3,TIMP1	9 (3)
RORA		ligand-dependent nuclear receptor				3,10E-04	ACTB,APOA4,APOC3,S100A8,S100A9
ATF2		transcription regulator		-1,236	bias	3,17E-04	ACTB,APOC3,MYH7,TF
TEAD3		transcription regulator				3,55E-04	ACTA1,MYH7
HAS2		enzyme				3,55E-04	ACTA2,TIMP1
MSH2		enzyme				3,55E-04	IGHG1,IGKC
ACTA2	-4,349	other				3,55E-04	ACTA1,ACTA2
EHF		transcription regulator				3,59E-04	S100A8,S100A9,SERPINA3,TIMP1
PLAUR		transmembrane receptor				3,76E-04	ACTA2,ANG,PLG
NR2F1		ligand-dependent nuclear receptor				3,76E-04	APOA4,APOC3,VTN
MAPK14		kinase		0,000		3,97E-04	ACTA1,ACTA2,CKM,IGF2,TIMP1	40 (17)
MYC		transcription regulator		-0,130		4,25E-04	ACTA1,ACTB,APOC3,CLU,ENO1,IGLL1/IGLL5,MYH7,MYLPF,SERPINA1,TF,TIMP1,TPI1	13 (3)
EGF		growth factor		0,914		4,54E-04	CLU,IGF2,MB,S100A9,SERPINA1,SERPINA3,TF,TIMP1	32 (8)
ACTG1	-3,743	other				4,56E-04	ACTA2,ACTB
LTBR		transmembrane receptor				4,69E-04	ACTA2,CLU,SERPINA1
MAP2K1		kinase		-0,762		5,26E-04	ACTA2,CKM,ENO1,SERPINA1,UBC
NCOA2		transcription regulator				5,49E-04	APOA4,CFD,FGB,TPI1
S100P		other				5,68E-04	ACTB,CFL1
GNA15		enzyme				5,69E-04	ACTA2,C3,SERPINA3,TIMP1	10 (2)
FGF2		growth factor		0,143		5,73E-04	ACTA2,ANG,ENO1,IGF2,S100A8,TF,TIMP1	21 (7)
RAC1		enzyme		-0,277		5,89E-04	ACTA2,CKM,GSN,MYH7	14 (4)
FSH		complex	Activated	2,153		5,90E-04	ACTA1,ACTA2,ACTB,ACTG2,NPC2,TF,TIMP1	10 (3)
FOS		transcription regulator	Activated	2,144		6,09E-04	ACTG1,CA2,CLU,ENO1,PFN1,S100A8,S100A9,TIMP1
KAT2B		transcription regulator				6,54E-04	B2M,CKM,HBB	6 (2)
OGA		enzyme		0,378		6,63E-04	ACTG1,AZGP1,GSN,IGF2,PYGL,RBP4,TIMP1
GATA5		transcription regulator				6,93E-04	ACTC1,MYH7
HNRNPAB		enzyme				6,93E-04	ACTA2,HBB
AKT2		kinase				7,40E-04	ACTA2,IGF2,TIMP1	22 (4)
miR-6755-3p (miRNAs w/seed GUUGUCA)		mature microRNA		0,000	bias	7,50E-04	ACTBL2,ACTG1,ANG,FGB
NFKBIA		transcription regulator		-0,318		7,98E-04	AZGP1,C3,CLU,IGF2,S100A8,S100A9,TIMP1	37 (13)
HNF1B		transcription regulator				8,01E-04	AMBP,CA2,FGB,SERPINA1	25 (4)
CBX5		transcription regulator				8,54E-04	CKM,HBB,HIST1H1C,SERPINA3
LEP		growth factor		1,139		8,67E-04	ACTA2,APOA4,CA3,CFD,HPX,ORM1,TIMP1	13 (3)
Rock		group				8,80E-04	ACTA1,ACTA2,MYLPF	21 (8)
FMR1		translation regulator				8,80E-04	CFL1,ENO1,PFN1
Alpha catenin		group		0,392	bias	8,81E-04	IGF2,S100A8,S100A9,TIMP1
IL15		cytokine				9,03E-04	ACTG2,DEFA1 (includes others),ENO1,PFN1,PYGL,TIMP1,TPI1
JUNB		transcription regulator				9,10E-04	APOC3,C3,CLU,TIMP1	21 (7)
IL1R1		transmembrane receptor				9,31E-04	ACTA2,ORM1,TIMP1	20 (6)
OSMR		transmembrane receptor				9,31E-04	FGB,SERPINA1,TIMP1	13 (3)
PRKCA		kinase				9,38E-04	ACTA1,MYLPF,S100A8,S100A9	24 (5)
DNMT3A		enzyme	Activated	2,000		9,68E-04	ACTA1,ACTC1,CKM,MYH7	17 (7)
RLN2		other				9,78E-04	ACTA2,TIMP1
CAMK2D		kinase				9,78E-04	ACTA1,MYH7	10 (4)
AIRE		transcription regulator				9,83E-04	AMBP,IGF2,S100A9
PRKCB		kinase				9,83E-04	ACTA1,MYH7,MYLPF	14 (4)
THRB		ligand-dependent nuclear receptor				9,99E-04	ACTA1,APOC3,CFD,GSN,MYH7
IL6ST		transmembrane receptor				1,04E-03	FGB,HPX,ORM1	19 (3)
IKBKG		kinase		0,000		1,06E-03	ACTA1,C3,CLU,MYH7	22 (7)
LIF		cytokine		1,413		1,06E-03	ACTA2,FGB,MYH7,SERPINA3,TIMP1	9 (3)
BRD4		kinase				1,13E-03	ACTA2,HBD,IGLL1/IGLL5,TIMP1
THRAP3		transcription regulator				1,14E-03	CA3,CFD
CLCN5		ion channel				1,14E-03	B2M,CA3
COL6A1		other				1,14E-03	CKM,TPI1
LAMC1		other				1,14E-03	ACTA2,IGF2
FOXF2		transcription regulator				1,14E-03	ACTA2,ACTG2
KLK5		peptidase				1,14E-03	S100A8,S100A9
Hif		complex				1,14E-03	CKM,TF
PRDM1		transcription regulator		0,447		1,20E-03	FGB,IGHG1,S100A8,S100A9,SERPINA3
IL1		group		-0,324		1,27E-03	APOC3,C3,ORM1,RBP4,S100A9,TIMP1
mir-208		microRNA				1,31E-03	MYH7,MYL1
TNFRSF12A		transmembrane receptor				1,31E-03	ACTA1,CKM
PTGFR		G-protein coupled receptor				1,31E-03	ACTA1,MYLPF
BSCL2		other				1,34E-03	CFD,PYGL,TIMP1
MTOR		kinase				1,37E-03	ENO1,FGB,IGF2,MB,PFN1,SERPINA1	9 (2)
C3	-1,323	peptidase				1,40E-03	ACTA2,C3,IGHG1
AR		ligand-dependent nuclear receptor		0,000		1,40E-03	ACTA1,AZGP1,C3,GSN,IGF2,SERPINA3,TF
MEF2D		transcription regulator				1,40E-03	ACTA1,CKM,MYH7
HAND2		transcription regulator				1,47E-03	ACTA1,ACTC1,ACTN2
PDGFB		growth factor				1,47E-03	ACTA2,MYL6,TIMP1	9 (4)
P2RY2		G-protein coupled receptor				1,49E-03	TF,VTN
S1PR2		G-protein coupled receptor				1,49E-03	ACTA2,TIMP1	11 (4)
HNRNPU		transporter				1,49E-03	ACTB,HBB
WT1		transcription regulator				1,49E-03	CKM,DEFA1 (includes others),GSN,IGF2,MYL6
ESRRG		ligand-dependent nuclear receptor				1,68E-03	ENO1,MB,TPI1
Endothelin		group				1,69E-03	ACTA1,MYLPF
NR1I2		ligand-dependent nuclear receptor		-0,849		1,70E-03	ANG,APOA4,S100A8,TF
KLF4		transcription regulator		-1,387		1,77E-03	ACTA2,ACTC1,MYH7,SERPINA1,TF
JUND		transcription regulator				1,84E-03	APOC3,CLU,TIMP1	17 (5)
BARX2		transcription regulator				1,90E-03	ACTA2,TIMP1
FOXA1		transcription regulator				1,98E-03	ACTA2,ACTC1,ACTG2,TF
AGER		transmembrane receptor				2,00E-03	CKM,S100A8,S100A9
TCR		complex		-0,096		2,11E-03	APOA4,APOC3,ENO1,SERPINA3,TPI1,UBA52
IGF1R		transmembrane receptor				2,11E-03	ACTA1,ACTA2,CLU,IGF2,MYH7	33 (14)
Lh		complex				2,11E-03	ACTA1,ACTA2,ACTB,ACTG2,NPC2
RHOJ		enzyme				2,12E-03	ACTG1,GSN
DTNBP1		other				2,12E-03	ACTA1,ACTC1
HFE		transmembrane receptor				2,12E-03	B2M,TF
TEK		kinase				2,12E-03	S100A8,S100A9
STAT5B		transcription regulator		-0,655		2,15E-03	ACTC1,CA2,MB,MYH7,MYL1
Calcineurin protein(s)		complex				2,17E-03	CKM,MB,MYH7	12 (6)
EGLN		group		1,067	bias	2,29E-03	APOA4,PYGL,S100A9,TPI1
MED1		transcription regulator				2,29E-03	CFD,IGLL1/IGLL5,MB,MYH7
EIF4G2		translation regulator				2,34E-03	ACTB,IGF2
ZNF202		transcription regulator				2,34E-03	APOA4,APOC3
IGF2BP1		translation regulator				2,34E-03	ACTB,IGF2
DDX5		enzyme				2,34E-03	ACTA2,TIMP1	17 (6)
MMP9		peptidase				2,44E-03	ACTA2,SERPINA1,TIMP1	23 (5)
PPP3CA		phosphatase				2,44E-03	C3,CA2,TF
MTPN		transcription regulator				2,53E-03	MYH7,MYL1,S100A8
IL13		cytokine		0,298		2,54E-03	C3,CA2,GSN,S100A8,SERPINA1,TIMP1	11 (2)
CREBBP		transcription regulator		-0,651		2,54E-03	B2M,CA2,CKM,HBB,MYH7,SERPINA3	6 (2)
miR-4701-5p (and other miRNAs w/seed UGGCCAC)		mature microRNA	Activated	2,000	bias	2,58E-03	POTEE/POTEF,POTEI,POTEJ,S100A9
Tnf receptor		group				2,59E-03	C3,TIMP1
PDGFC		growth factor				2,59E-03	ACTA2,TIMP1
TP73		transcription regulator		-0,714		2,61E-03	ACTA2,B2M,C3,SERPINA1,SERPINA3,TIMP1	11 (2)
IL6R		transmembrane receptor				2,63E-03	IGF2,SERPINA3,TIMP1	20 (5)
DNMT1		enzyme				2,73E-03	ACTB,IGF2,MYL6
EGFR		kinase		-0,133		2,82E-03	ACTA1,ACTA2,ACTB,CST3,IGF2,SERPINA3	44 (17)
TBX5		transcription regulator				2,83E-03	ACTC1,ACTN2,MYLPF
Cbp/p300		group				2,84E-03	CKM,MYH7
MGP		other				2,84E-03	ACTA2,CFD
OXT		other				2,84E-03	ACTC1,MYH7
NFIX		transcription regulator				2,84E-03	CKM,SERPINA3
LEPR		transmembrane receptor				2,88E-03	ACTA2,APOA4,HPX,TIMP1	10 (2)
CNTF		cytokine				2,94E-03	ACTB,SERPINA3,TIMP1	17 (4)
miR-3160-3p (miRNAs w/seed GAGCUGA)		mature microRNA		0,000	bias	3,01E-03	ACTBL2,ENO1,HBD,RBP4
POR		enzyme				3,08E-03	ACTA1,ACTG1,APOA4,SERPINA3
CDC73		other				3,10E-03	HIST1H1C,IGF2
NFKBIZ		transcription regulator				3,10E-03	S100A8,S100A9
miR-145-5p (and other miRNAs w/seed UCCAGUU)		mature microRNA		1,951	bias	3,14E-03	ACTA2,ACTB,ACTG1,ACTG2
ALKBH5		enzyme				3,26E-03	BLVRB,CLU,IGF2
Calcineurin A		group				3,37E-03	ACTA1,MB
MAP3K3		kinase				3,37E-03	ACTA1,MYH7	13 (8)
MTA2		transcription regulator				3,37E-03	ACTC1,HBB
NPR1		enzyme				3,37E-03	ACTA1,MYH7
RHOA		enzyme				3,38E-03	ACTA1,ACTA2,MYLPF	27 (12)
GATA1		transcription regulator				3,44E-03	BLVRB,CA1,CA2,HBB,HBD
HOXA10		transcription regulator		0,000		3,49E-03	ACTA1,ACTB,CA3,CFD
MYCN		transcription regulator		0,277		3,60E-03	ACTB,ACTG1,B2M,CLU,TPI1
TRIM72		enzyme				3,61E-03	ACTA2
ZNF496		transcription regulator				3,61E-03	HBB
FOXN2		transcription regulator				3,61E-03	HBB
BAHD1		other				3,61E-03	IGF2
MEF2B		transcription regulator				3,61E-03	CKM
MYLPF	-4,759	other				3,61E-03	ACTA2
LSM10		other				3,61E-03	HIST1H1C
PSMB4		peptidase				3,61E-03	IGLL1/IGLL5
CFI		peptidase				3,61E-03	C3
TSTA3		enzyme				3,61E-03	ACTA2
PSMB7		peptidase				3,61E-03	IGLL1/IGLL5
EIF2B2		other				3,61E-03	ACTB
PSMD8		other				3,61E-03	IGLL1/IGLL5
CD1B		other				3,61E-03	APOC3
ITIH5		other				3,61E-03	ACTA2
BANF1		other				3,61E-03	S100A9
ZNF184		transcription regulator				3,61E-03	S100A9
EID1		transcription regulator				3,61E-03	CKM
CFD	3,421	peptidase				3,61E-03	C3
RXFP1		G-protein coupled receptor				3,61E-03	ACTA2
IL18		cytokine		0,106		3,64E-03	ACTA1,DEFA1 (includes others),TF,TIMP1
MALAT1		other				3,66E-03	CA3,CFD
RCAN1		transcription regulator				3,66E-03	ACTA1,MYH7
SUPT16H		transcription regulator				3,66E-03	ACTA1,HIST1H1C
IL1B		cytokine		0,868		3,72E-03	ACTA2,B2M,C3,FGB,ORM1,S100A8,S100A9,SERPINA3,TIMP1	29 (11)
NPC1		transporter				3,73E-03	NPC2,S100A8,S100A9
SP1		transcription regulator				3,75E-03	ACTA2,APOC3,HBB,IGF2,MYH7,TIMP1,UBC	8 (2)
EGR1		transcription regulator		1,131		3,87E-03	ACTA2,CLU,IGF2,TIMP1	40 (14)
IL17C		cytokine				3,95E-03	S100A8,S100A9
TICAM2		other				3,95E-03	IGHG1,S100A8
mir-142		microRNA				3,95E-03	CFL2,IGLL1/IGLL5
TNIP1		other				3,95E-03	S100A8,S100A9
IL36A		cytokine				3,95E-03	S100A8,S100A9
HIF1A		transcription regulator		-0,699		3,96E-03	ACTA2,ENO1,HIST1H1C,IGF2,MB,TPI1
AGTR2		G-protein coupled receptor				4,26E-03	ACTA1,MYLPF	13 (3)
PEBP1	-1,699	other				4,26E-03	CFD,RBP4
PTCH1		transmembrane receptor				4,26E-03	ACTA1,IGF2
ARNT2		transcription regulator		-1,000	bias	4,70E-03	ANG,CFL2,MYH7,PFN1
INHBA		growth factor		-1,231		4,79E-03	ACTA2,S100A8,S100A9,TIMP1	20 (6)
MEF2		group				4,91E-03	CKM,MB
ROCK1		kinase				4,91E-03	ACTA1,MYH7
TERC		other				4,91E-03	CLU,S100A9
CEBPD		transcription regulator				4,94E-03	APOC3,C3,CLU
HSF1		transcription regulator				4,97E-03	B2M,CLU,UBB,UBC
SIM1		transcription regulator		-1,000	bias	5,16E-03	ANG,CFL2,MYH7,PFN1
ABCB4		transporter				5,24E-03	ACTA2,TIMP1
JUN		transcription regulator				5,24E-03	APOC3,CA3,CLU,MYLPF,TF,TIMP1	14 (4)
ERBB2		kinase		-0,128		5,47E-03	ACTA1,ACTA2,ACTB,ANG,CLU,IGF2,NPC2,SERPINA3	26 (8)
PDGF BB		complex		0,363		5,64E-03	ACTA2,C3,IGF2,SERPINA3,TIMP1	37 (14)
Histone h3		group				5,65E-03	ACTA1,B2M,S100A8,S100A9,UBB,UBC
CXCL12		cytokine		0,000		5,65E-03	ACTA2,CA2,TF,TIMP1	27 (9)
TNFSF12		cytokine				5,69E-03	S100A8,S100A9,TIMP1	17 (4)
PAX3		transcription regulator				5,75E-03	CLU,CST3,HPX,NPC2
miR-6821-5p (miRNAs w/seed UGCGUGG)		mature microRNA				5,95E-03	CKM,IGF2
CTGF		growth factor				6,01E-03	ENO1,IGF2,TIMP1
CD44		other				6,06E-03	ACTA2,ACTB,CLU,SERPINA1	17 (4)
SSRP1		transcription regulator				6,32E-03	ACTA1,HIST1H1C
RAD21		transcription regulator				6,32E-03	APOC3,IGF2
EPAS1		transcription regulator				6,38E-03	CKM,ENO1,HIST1H1C,MB
TCF3		transcription regulator				6,42E-03	AZGP1,CA2,CKM,IGLL1/IGLL5,TF
IGF1		growth factor		-0,924		6,54E-03	ACTA1,ACTA2,CLU,HBB,IGF2,TF	35 (13)
TGFB2		growth factor				6,69E-03	ACTA2,S100A8,TIMP1	23 (8)
ANXA2		other				6,70E-03	ANG,PLG
MTTP		transporter				6,70E-03	APOA4,CFD
CDC42		enzyme				6,70E-03	CKM,MYH7	17 (7)
PRKAA2		kinase				6,86E-03	ACTA1,ACTA2,CA2
TGFB3		growth factor				7,04E-03	ACTA1,ACTA2,ACTG2
SETD2		enzyme				7,09E-03	ANG,PLG
SERPINE1		other				7,09E-03	ACTA2,PLG
ARHGEF12		other				7,21E-03	ACTA2
C10orf71		other				7,21E-03	ACTA1
MDC1		other				7,21E-03	CLU
SETX		enzyme				7,21E-03	ACTB
ADH1C		enzyme				7,21E-03	ACTA1
ZDHHC7		enzyme				7,21E-03	TF
MYO1C		enzyme				7,21E-03	GSN
HLTF		transcription regulator				7,21E-03	HBB
LTK		kinase				7,21E-03	ACTA1
INPP5K		phosphatase				7,21E-03	IGF2
H19		other				7,21E-03	IGF2
TRPC6		ion channel				7,21E-03	MYH7
MOGAT1		enzyme				7,21E-03	TIMP1
TNNT2		other				7,21E-03	MYH7
RBFOX1		other				7,21E-03	GSN
SLC5A5		transporter				7,21E-03	HBB
DDX20		transcription regulator				7,21E-03	IGF2
AZIN1		enzyme				7,21E-03	ACTA2
NOLC1		transcription regulator				7,21E-03	ORM1
SP3		transcription regulator				7,29E-03	ACTA2,IGF2,MYH7,TIMP1	22 (5)
ESR1		ligand-dependent nuclear receptor		0,160		7,35E-03	ACTC1,C3,CA2,CFL2,ENO1,GSN,HPX,IGF2,PYGL,RBP4,S100A9	19 (4)
CASZ1		enzyme				7,49E-03	ACTA1,CKM
ITGAV		transmembrane receptor				7,49E-03	TIMP1,VTN
MED13		transcription regulator				7,49E-03	ENO1,PYGL
STAT		group				7,90E-03	SERPINA3,TIMP1
CD3		complex				7,94E-03	ACTG2,ANG,DEFA1 (includes others),HPX,IGLL1/IGLL5,PFN1,PYGL
SNCA		enzyme				8,15E-03	CFL1,GSN,RBP4,TPI1
SRC		kinase				8,17E-03	CA2,CKM,ENO1
VEGFB		growth factor				8,32E-03	ACTA1,MYH7
NR2F2		ligand-dependent nuclear receptor				8,32E-03	APOA4,APOC3
YAP1		transcription regulator				8,36E-03	ACTA2,IGF2,MYH7
GNAQ		enzyme				8,36E-03	ACTA1,MYH7,PYGL	12 (5)
CG		complex		1,253		8,40E-03	ACTA2,ACTB,B2M,CLU,TIMP1	10 (3)
KITLG		growth factor				8,41E-03	ACTB,B2M,BLVRB,CA2
ADAM17		peptidase				8,75E-03	ACTA1,MYH7	6 (3)
ANGPT1		growth factor				8,75E-03	ACTA1,MYH7
miR-8055 (miRNAs w/seed UUUGAGC)		mature microRNA				8,75E-03	DEFA1 (includes others),ENO1
ARNT		transcription regulator				8,97E-03	ENO1,MYL6,TPI1
IRS1		enzyme				9,18E-03	ACTC1,MYL1,MYLPF
ALB		transporter				9,19E-03	ACTA2,IGHG1
miR-330-3p (and other miRNAs w/seed CAAAGCA)		mature microRNA				9,19E-03	DEFA1 (includes others),MYBPC1
miR-4643 (miRNAs w/seed ACACAUG)		mature microRNA				9,64E-03	ORM1,ORM2
FASN		enzyme				9,64E-03	CFD,RBP4
IRF2		transcription regulator				9,82E-03	ANG,B2M,FGB
Laminin (complex)		complex				1,01E-02	ACTA2,IGF2
TLR3		transmembrane receptor		-0,849		1,02E-02	C3,CLU,S100A8,TIMP1
Collagen(s)		complex				1,06E-02	ACTB,C3
AKAP5		other				1,08E-02	MYH7
IGF2-AS		other				1,08E-02	IGF2
SRFBP1		other				1,08E-02	ACTC1
LPXN		transcription regulator				1,08E-02	ACTA2
PURB		transcription regulator				1,08E-02	ACTA2
mir-499		microRNA				1,08E-02	MYH7
INPP1		phosphatase				1,08E-02	MYLPF
RPS14		translation regulator				1,08E-02	S100A8
MYH11		other				1,08E-02	ACTA2
EID2		other				1,08E-02	CKM
PIK3C3		kinase				1,08E-02	IGF2
SLC27A1		transporter				1,08E-02	MYH7
IGF2BP3		translation regulator				1,08E-02	IGF2
SETD3		enzyme				1,08E-02	CKM
GCDH		enzyme				1,08E-02	ANG
RECQL		enzyme				1,08E-02	HBB
MYH6		enzyme				1,08E-02	MYH7
LIFR		transmembrane receptor				1,08E-02	FGB
PALLD		other				1,08E-02	ACTA1
STK40		kinase				1,10E-02	ACTA1,CKM
SPHK1		kinase				1,10E-02	ACTA2,TIMP1
SP110		transcription regulator				1,10E-02	CLU,SERPINA1,TIMP1
IL1RN		cytokine				1,14E-02	ACTA2,S100A9,TIMP1
ADRA1B		G-protein coupled receptor				1,15E-02	ACTA1,MYLPF
KRAS		enzyme		-0,277		1,23E-02	B2M,CLU,ENO1,GSN,IGF2,SERPINA3
AVP		other				1,25E-02	ACTA2,CKM
MYD88		other		0,068		1,26E-02	C3,IGHG1,S100A8,TIMP1
ITGB1		transmembrane receptor				1,27E-02	ACTA1,ACTA2,IGF2
NOTCH1		transcription regulator		0,933		1,28E-02	ACTA2,CFD,CKM,MYH7
FST		other				1,30E-02	PLG,SERPINA1
RORC		ligand-dependent nuclear receptor				1,32E-02	APOA4,S100A8,S100A9
EPHB4		kinase				1,36E-02	IGF2,MYL1
TP53		transcription regulator		-0,299		1,40E-02	ACTA2,ACTB,CKM,CLU,GSN,IGF2,MB,ORM1,ORM2,PFN1,SERPINA3,TIMP1,UBC
PRKAA1		kinase				1,42E-02	ACTA2,CA2,CLU
ADRA1		group				1,44E-02	ACTA1
FEZF1		other				1,44E-02	TIMP1
OLFM2		other				1,44E-02	ACTA1
GLIPR2		other				1,44E-02	ACTA2
UTP3		other				1,44E-02	IGLL1/IGLL5
MAF1		other				1,44E-02	ACTB
XRN2		enzyme				1,44E-02	ACTB
RECQL4		enzyme				1,44E-02	HBB
ZFYVE9		peptidase				1,44E-02	ACTA2
GLS		enzyme				1,44E-02	ACTA2
RGL2		other				1,44E-02	MYLPF
ARID5B		transcription regulator				1,44E-02	ACTA2
TIAL1		transcription regulator				1,44E-02	HBB
UBE3C		enzyme				1,44E-02	UBC
TIAM1		other				1,44E-02	TIMP1
VGLL4		other				1,44E-02	ACTA1
CDKN2D		transcription regulator				1,44E-02	PEBP1
PLAGL2		transcription regulator				1,44E-02	IGF2
KLF7		transcription regulator				1,44E-02	HBB
SCIN		other				1,44E-02	GSN
NBN		other				1,44E-02	CLU
HMGA1		transcription regulator				1,45E-02	ACTA2,B2M,GSN
miR-6872-3p (miRNAs w/seed CCAUGCC)		mature microRNA				1,45E-02	ACTB,B2M,POTEE/POTEF
BACH2		transcription regulator				1,52E-02	S100A8,S100A9
BNIP3L		other				1,57E-02	CST3,GSN
NKX3-1		transcription regulator				1,57E-02	CA2,CA3
IL11		cytokine				1,63E-02	SERPINA3,TIMP1
IL12B		cytokine				1,63E-02	S100A8,S100A9
KLF5		transcription regulator				1,63E-02	ACTA2,S100A9
SAFB		other				1,63E-02	B2M,S100A8
RELA		transcription regulator				1,73E-02	ACTA2,B2M,C3,IGHG1,IGKC
cytokine		group				1,74E-02	ANG,CLU,TIMP1
FOXC2		transcription regulator				1,75E-02	ACTA2,CFD
CHD4		enzyme				1,75E-02	HBB,TNNC2
RNU7-1		other				1,79E-02	HIST1H1C
Laminin2		complex				1,79E-02	ACTA2
GPR39		G-protein coupled receptor				1,79E-02	CLU
CREB3L4		transcription regulator				1,79E-02	ANG
Cathepsin		group				1,79E-02	ACTA2
LRP8		transmembrane receptor				1,79E-02	CLU
mir-365		microRNA				1,79E-02	CKM
MOV10L1		enzyme				1,79E-02	MYH7
CDR2		other				1,79E-02	TF
UTRN		transmembrane receptor				1,79E-02	ACTG1
KCTD11		other				1,79E-02	IGF2
CITED1		transcription regulator				1,79E-02	IGF2
SOX15		transcription regulator				1,79E-02	CKM
ORC2		other				1,79E-02	HBB
SMARCC2		transcription regulator				1,79E-02	NPC2
ADAM9		peptidase				1,79E-02	TIMP1
PLAA		other				1,79E-02	CLU
CLEC4M		other				1,79E-02	C3
RAB4A		enzyme				1,79E-02	MYH7
IL4		cytokine		-0,097		1,80E-02	ACTA2,ACTG1,C3,CA2,IGHG1,S100A8,S100A9,TIMP1
KLF2		transcription regulator				1,80E-02	HBB,IGF2,TIMP1
LGALS1		other				1,81E-02	ACTA2,ANG
PTEN		phosphatase		-0,447		1,82E-02	C3,CA2,CA3,CFD,IGF2,PYGL
Interferon alpha		group		-0,908		1,86E-02	B2M,C3,IGLL1/IGLL5,MNDA,S100A9
Ap1		complex				1,89E-02	CLU,HBB,TIMP1
CD38		enzyme				1,89E-02	ACTA2,IGHG1,TPI1
EP300		transcription regulator		-1,165		1,91E-02	ACTA1,B2M,CA2,CKM,HBB
PML		transcription regulator				1,93E-02	ACTG1,CFL1,HBB
USF2		transcription regulator				1,99E-02	APOC3,B2M
RHO		G-protein coupled receptor				1,99E-02	B2M,HIST1H1C
AGT		growth factor		-1,676		2,02E-02	ACTA1,ACTA2,MYH7,PFN1,TIMP1
miR-1202 (and other miRNAs w/seed UGCCAGC)		mature microRNA				2,02E-02	ACTG1,B2M,POTEE/POTEF
HIC1		transcription regulator				2,05E-02	ACTA2,CA2
miR-92a-1-5p (miRNAs w/seed GGUUGGG)		mature microRNA		1,000	bias	2,06E-02	CKM,CST3,MB,S100A9
S100A9	-1,284	other				2,06E-02	C3,S100A8,S100A9
SOX4		transcription regulator				2,12E-02	IGF2,IGKC,PYGL
Hif1		complex				2,12E-02	ENO1,S100A8
CACNA1C		ion channel				2,15E-02	ENO1
AQP11		transporter				2,15E-02	TIMP1
ITGB5		other				2,15E-02	VTN
TCF21		transcription regulator				2,15E-02	CKM
BCL11A		transcription regulator				2,15E-02	HBB
DLX4		transcription regulator				2,15E-02	HBB
CR1		transmembrane receptor				2,15E-02	C3
NUP155		transporter				2,15E-02	ACTA1
SOST		other				2,15E-02	CA2
OTUD7B		peptidase				2,15E-02	ACTA2
IGFBP4		other				2,15E-02	ACTA2
CXXC5		other				2,15E-02	ACTA2
FGF18		growth factor				2,15E-02	TIMP1
RNF17		other				2,15E-02	SERPINA3
CCAT2		other				2,15E-02	ACTA2
ITGA11		other				2,15E-02	ACTA2
miR-4445-3p (and other miRNAs w/seed ACGGCAA)		mature microRNA				2,18E-02	ACTG1,MYL6
NFkB (complex)		complex				2,27E-02	C3,CLU,IGKC,IGLL1/IGLL5,SERPINA3,TIMP1
ERK1/2		group		0,192		2,30E-02	B2M,C3,ENO1,TIMP1
NFATC3		transcription regulator				2,31E-02	ACTA2,MYH7
miR-195-3p (and other miRNAs w/seed CAAUAUU)		mature microRNA				2,31E-02	B2M,MYL1
miR-4503 (miRNAs w/seed UUAAGCA)		mature microRNA				2,31E-02	APOC3,CA1
NRG2		growth factor				2,31E-02	IGF2,PLG
ID1		transcription regulator				2,45E-02	IGF2,TF
miR-125b-1-3p (miRNAs w/seed CGGGUUA)		mature microRNA				2,45E-02	ORM1,ORM2
TBP		transcription regulator				2,45E-02	ACTB,IGF2
miR-8071 (and other miRNAs w/seed GGUGGAC)		mature microRNA				2,48E-02	APOC3,POTEE/POTEF,TIMP1
MRPS18B		other				2,50E-02	ACTA2
ST6GALNAC1		enzyme				2,50E-02	B2M
HNRNPC		other				2,50E-02	HBB
LRP2		transporter				2,50E-02	CA3
RGS19		other				2,50E-02	MYH7
CASQ2		other				2,50E-02	ACTA1
P2RY4		G-protein coupled receptor				2,50E-02	TIMP1
SLC9A1		ion channel				2,50E-02	CA2
PKN1		kinase				2,50E-02	ACTA2
GNMT		enzyme				2,50E-02	NPC2
RETNLB		other				2,51E-02	ACTA2,TIMP1
Pro-inflammatory Cytokine		group				2,51E-02	CLU,TIMP1
PPARGC1B		transcription regulator				2,51E-02	C3,ENO1
ATM		kinase				2,51E-02	ACTB,CLU
ITGB3		transmembrane receptor				2,51E-02	TIMP1,UBA52
ZFPM1		transcription regulator				2,51E-02	HBB,HBD
E2F3		transcription regulator				2,55E-02	HIST1H1C,IGF2,S100A8
ESRRA		ligand-dependent nuclear receptor				2,55E-02	ENO1,MYH7,TPI1
miR-199a-5p (and other miRNAs w/seed CCAGUGU)		mature microRNA		1,980	bias	2,56E-02	ACTA1,ACTG2,C3,POTEE/POTEF
miR-29b-1-5p (miRNAs w/seed CUGGUUU)		mature microRNA				2,58E-02	ACTC1,FGB
MAP2K3		kinase				2,58E-02	ACTA1,MYH7
GATA6		transcription regulator				2,59E-02	ACTA2,ACTC1,MYH7
CDK4/6		group				2,72E-02	ENO1,TPI1
miR-4664-3p (miRNAs w/seed UUCCGGU)		mature microRNA				2,72E-02	POTEI,POTEJ
TFAP2C		transcription regulator				2,80E-02	HIST1H1C,TIMP1
RELB		transcription regulator				2,80E-02	B2M,IGHG1
S100A10		other				2,85E-02	PLG
CD82		other				2,85E-02	TIMP1
CBX1		transcription regulator				2,85E-02	CKM
PI3		other				2,85E-02	ACTA2
RLN1		other				2,85E-02	MYH7
PRKCG		kinase				2,85E-02	MYH7
WNT5B		other				2,85E-02	ACTA2
RHOG		enzyme				2,85E-02	MYH7
SDC2		other				2,85E-02	ACTA2
TNFAIP6		other				2,85E-02	ACTA2
FBLN5		other				2,85E-02	SERPINA1
TDGF1		growth factor				2,85E-02	MYH7
miR-147a (miRNAs w/seed UGUGUGG)		mature microRNA				2,87E-02	IGF2,MYL1
MAP3K7		kinase				3,01E-02	ACTA1,MYH7
SLC13A1		transporter				3,09E-02	ACTG1,APOA4
GNA12		enzyme				3,09E-02	ACTA2,CFL2
GPD1		enzyme				3,09E-02	APOA4,SERPINA3
miR-3942-3p (and other miRNAs w/seed UUCAGAU)		mature microRNA				3,16E-02	ACTA2,PEBP1
CTCF		transcription regulator				3,16E-02	APOC3,IGF2
SLC25A13		transporter				3,16E-02	APOA4,SERPINA3
voltage-gated calcium channel		complex				3,21E-02	ACTA1
Pki		group				3,21E-02	ORM1
TGFBR		group				3,21E-02	ACTA2
KDM3A		transcription regulator				3,21E-02	ACTA2
KDM8		enzyme				3,21E-02	ENO1
MEMO1		other				3,21E-02	CA2
Ferritin		complex				3,21E-02	HBB
RYR1		ion channel				3,21E-02	MB
AGRP		other				3,21E-02	UBC
AMBP	1,954	transporter				3,21E-02	ACTA2
RFXAP		transcription regulator				3,21E-02	B2M
MB	-5,930	transporter				3,21E-02	ACTA1
NDRG2		other				3,21E-02	MYH7
GLIS1		transcription regulator				3,21E-02	S100A9
NR1D2		ligand-dependent nuclear receptor				3,21E-02	APOC3
miR-8084 (miRNAs w/seed AAUACUA)		mature microRNA				3,21E-02	CFL2
FTH1		enzyme				3,21E-02	HBB
AEBP1		peptidase				3,21E-02	ACTA2
ANGPT2		growth factor				3,23E-02	ACTA1,ACTA2,MYH7
FGF19		growth factor				3,24E-02	SERPINA1,SERPINA3
TGFBR2		kinase				3,28E-02	ACTA2,CLU,TIMP1
SMO		G-protein coupled receptor				3,39E-02	HBB,S100A8
GLI1		transcription regulator				3,45E-02	CLU,IGF2,S100A9
miR-3194-5p (miRNAs w/seed GCCAGCC)		mature microRNA				3,45E-02	ACTG1,B2M,PEBP1
ISL1		transcription regulator				3,47E-02	ACTC1,MYL1
miR-3934-5p (miRNAs w/seed CAGGUGU)		mature microRNA				3,47E-02	MB,POTEE/POTEF
CDH1		other				3,47E-02	ACTB,APOA4
miR-1206 (miRNAs w/seed GUUCAUG)		mature microRNA				3,55E-02	IGF2,RPS27A
NEIL2		enzyme				3,56E-02	ACTB
LECT2		other				3,56E-02	C3
ZFP57		transcription regulator				3,56E-02	IGF2
TAF5		transcription regulator				3,56E-02	ACTB
IGF2R		transmembrane receptor				3,56E-02	IGF2
SEMA4D		transmembrane receptor				3,56E-02	IGHG1
HIST1H1C	-1,391	other				3,56E-02	ACTB
DAB2IP		other				3,56E-02	CLU
MLH1		enzyme				3,56E-02	CLU
TNNI3		transporter				3,56E-02	MYH7
ARID1A		transcription regulator				3,56E-02	HBD
ACE2		peptidase				3,56E-02	ACTA2
CELF1		translation regulator				3,56E-02	ACTA1
miR-5187-5p (miRNAs w/seed GGGAUGA)		mature microRNA				3,58E-02	ACTN2,CST3,DEFA1 (includes others)
TCL1A		transcription regulator				3,63E-02	S100A8,S100A9
HIST1H1T	-2,691	other				3,71E-02	B2M,IGF2
ZFP36		transcription regulator				3,71E-02	S100A8,S100A9
miR-5683 (miRNAs w/seed ACAGAUG)		mature microRNA				3,71E-02	CA1,UBA52
CYR61		other				3,71E-02	C3,TIMP1
GATA3		transcription regulator				3,72E-02	BLVRB,S100A8,S100A9
NR1H3		ligand-dependent nuclear receptor				3,81E-02	ACTA2,APOC3,UBC
ZFHX3		transcription regulator				3,87E-02	MYH7,SERPINA1
CCL2		cytokine				3,87E-02	ACTA2,TIMP1
miR-4732-5p (miRNAs w/seed GUAGAGC)		mature microRNA				3,87E-02	POTEE/POTEF,POTEI
ABCA4		transporter				3,90E-02	C3
HTR2B		G-protein coupled receptor				3,90E-02	MYH7
Gcn5l		group				3,90E-02	B2M
CSNK2B		kinase				3,90E-02	ACTA2
HSPB1		other				3,90E-02	ACTA2
MYF5		transcription regulator				3,90E-02	CKM
miR-3655 (miRNAs w/seed CUUGUCG)		mature microRNA				3,90E-02	CA3
MAFF		transcription regulator				3,90E-02	HBB
CEBPG		transcription regulator				3,90E-02	HBB
BMX		kinase				3,90E-02	TIMP1
PLA2G2E		enzyme				3,90E-02	S100A9
SORT1		G-protein coupled receptor				3,90E-02	ACTN2
RFX2		transcription regulator				3,90E-02	HIST1H1T
HIST2H3C		other				3,90E-02	HBB
PPARD		ligand-dependent nuclear receptor				3,95E-02	ACTA2,APOA4,UBC
YBX1		transcription regulator				3,95E-02	ACTA2,HBB
Jnk		group				4,00E-02	ACTA2,PLG,TIMP1
STAT4		transcription regulator				4,10E-02	C3,PYGL,TIMP1
RPTOR		other				4,12E-02	ENO1,TPI1
POU2F2		transcription regulator				4,12E-02	ENO1,IGKC
RASSF1		other				4,20E-02	CLU,GSN
miR-3121-5p (miRNAs w/seed CCUUUGC)		mature microRNA				4,20E-02	BLVRB,CFL2
Pdgfr		group				4,25E-02	ACTA2
PLA2G2D		enzyme				4,25E-02	S100A9
AFAP1-AS1		other				4,25E-02	PFN1
PTBP1		enzyme				4,25E-02	SERPINA3
FOXF1		transcription regulator				4,25E-02	ACTG2
TIA1		other				4,25E-02	HBB
AIF1		other				4,25E-02	ACTA2
FRS2		kinase				4,25E-02	ACTA2
NCOR1		transcription regulator				4,29E-02	AZGP1,MB
FOLR1		transporter				4,29E-02	PFN1,TPI1
TCF		group				4,29E-02	SERPINA1,SERPINA3
BMP6		growth factor				4,37E-02	ACTA2,TIMP1
Pkc(s)		group				4,39E-02	ACTA2,IGF2,S100A8
miR-3185 (miRNAs w/seed GAAGAAG)		mature microRNA				4,46E-02	CA3,HPX
INSR		kinase				4,49E-02	ACTA1,CFL1,IGF2,MYH7
ADCYAP1		other				4,54E-02	CFL1,ORM1,SERPINA3
miR-3187-3p (miRNAs w/seed UGGCCAU)		mature microRNA				4,55E-02	POTEE/POTEF,POTEI
miR-626 (and other miRNAs w/seed GCUGUCU)		mature microRNA				4,59E-02	CA1,CA3,MB
SYK/ZAP		group				4,60E-02	TIMP1
Mmp		group				4,60E-02	PLG
IL1RL2		transmembrane receptor				4,60E-02	S100A8
FH		enzyme				4,60E-02	BLVRB
PDGFRB		kinase				4,60E-02	ACTA2
CBX2		transcription regulator				4,60E-02	HBB
APBB1		transcription regulator				4,60E-02	ACTA2
TNFRSF11B		transmembrane receptor				4,60E-02	CA2
B4GALNT1		enzyme				4,60E-02	C3
MMP8		peptidase				4,60E-02	S100A8
CR2		transmembrane receptor				4,60E-02	IGHG1
PEMT		enzyme				4,60E-02	TIMP1
AK1		kinase				4,60E-02	ENO1
HSPG2		enzyme				4,60E-02	ACTA2
LAMA2		other				4,60E-02	ACTA2
Complement		complex				4,60E-02	CLU
TAL1		transcription regulator				4,70E-02	AZGP1,C3,HBB
PSEN2		peptidase				4,72E-02	ACTB,UBC
IL33		cytokine				4,80E-02	ACTB,S100A8,TIMP1
INSIG1		other				4,81E-02	S100A8,S100A9
NRG1		growth factor				4,85E-02	IGF2,PLG,TF
Hnf3		group				4,94E-02	AMBP
STOX1		other				4,94E-02	ACTG1
INHBB		growth factor				4,94E-02	TIMP1
COL2A1		other				4,94E-02	AMBP
SLC18A3		transporter				4,94E-02	MYH7
MDK		growth factor				4,94E-02	ACTA2
MYF6		transcription regulator				4,94E-02	CKM
SPTLC2		enzyme				4,94E-02	TIMP1
ZFPM2		transcription regulator				4,94E-02	MYH7
mir-196		microRNA				4,94E-02	S100A9
HDAC9		transcription regulator				4,94E-02	MYH7
BCR		kinase				4,94E-02	HBB
PIAS3		transcription regulator				4,94E-02	SERPINA3
SMPD1		enzyme				4,94E-02	ACTA2
TFAP2B		transcription regulator				4,94E-02	IGF2
HNRNPD		transcription regulator				4,94E-02	HBB
S1PR3		G-protein coupled receptor				4,94E-02	ACTA2
SOCS2		other				4,94E-02	MYH7
growth factor		group				4,94E-02	CLU

## Sheet: STIR-vsCTRL
© 2000-2019 QIAGEN. All rights reserved.
Upstream Regulator	Expr Fold Change	Molecule Type	Predicted Activation State	Activation z-score	p-value of overlap	Target molecules in dataset	Mechanistic Network
DMD		other			1,08E-18	ACTG1,CFL2,CSRP3,EEF1A1,IGF2,LDB3,LYZ,MYBPC1,MYH1,MYH13,MYH2,MYH4,MYH7,MYH8,MYL1,MYL4,PKM,SERPINA1,TPI1,TPM3
SRF		transcription regulator	Inhibited	-2,223	5,68E-16	A2M,ACTA1,ACTA2,ACTB,ACTC1,ACTG1,ACTG2,CKM,GSN,IGHM,LDB3,MYH1,MYH2,MYH4,MYH6,MYH7,MYL1,MYL4,MYLPF,S100A8,S100A9	24 (5)
IL6		cytokine		0,167	2,54E-13	A2M,ALB,ANG,C3,CFD,CFH,CLU,CST3,FGA,FGB,FGG,GALE,HBE1,HBZ,HP,HPX,IGF2,IGHM,LYZ,ORM1,PPBP,S100A9,SERPINA1,SERPINA3,TF,TIMP1	51 (11)
MYOD1		transcription regulator		-1,671	3,93E-13	ACTA1,ACTA2,ACTC1,ALDOA,CKM,IGF2,IGLL1/IGLL5,LDB3,MYH3,MYH4,MYH7,MYL1,MYL4,MYLPF,TNNT3	54 (14)
OSM		cytokine		-0,456	1,48E-11	A2M,ACTA2,ALB,B2M,CKM,FGA,FGB,HP,MT1X,MT2A,PDLIM5,PGK1,PRDX2,PYGL,S100A8,S100A9,SERPINA1,SERPINA3,SERPING1,TIMP1,TPM1	60 (12)
NOS2		enzyme		0,194	4,43E-11	ACTA1,ACTC1,AZGP1,CFD,FABP4,IGHG1,MB,MYH6,MYH7,S100A8,SERPINA3,TIMP1,TNNT3
FOXA2		transcription regulator		-0,128	7,27E-11	A2M,ACTA2,ACTC1,ACTG2,ALB,C3,FABP5,FGB,LYZ,PKM,PTGDS,SERPINA1,TF	37 (5)
TEAD1		transcription regulator		-1,972	7,81E-11	ACTA1,ACTA2,MB,MYH1,MYH4,MYH6,MYH7	8 (3)
TGFB1		growth factor	Inhibited	-2,197	1,11E-10	ACTA1,ACTA2,ACTC1,ACTG2,ALB,ALDOA,B2M,C3,CFD,CFH,CKM,CLU,CST3,EEF1A1,ENO1,FABP5,FGA,FGB,FGG,GSN,IGF2,IGHM,MYH7,MYLPF,PDLIM5,PGK1,PKM,PTGDS,SERPINA1,SERPINA3,SERPINF1,TIMP1,TPM1,TPM2,TPM3	71 (17)
APP		other		-0,071	1,99E-10	ACTA1,ACTA2,ACTB,ACTG1,ACTN2,ALB,ALDOA,C3,CFL2,CLU,ENO1,HBG2,HBZ,IGF2,PGK1,PKM,PRDX2,PTGDS,RAN,S100A8,SERPINF1,TPI1,TPM1,TPM3	53 (8)
SMARCA4		transcription regulator		-1,212	9,16E-10	A2M,ACTA1,ACTA2,ALB,ARHGDIB,AZGP1,CKM,FABP4,FGG,HBB,HBE1,HBG1,IGHG1,MYH3,MYL1,MYL4,MYLPF,NPC2,TNNT3,TPM1	37 (7)
MYOCD		transcription regulator	Inhibited	-2,305	2,21E-09	ACTA1,ACTA2,ACTC1,ACTN2,MYH6,MYH7,MYL4,MYLPF,TPM1	23 (4)
ZNF106		other		-0,378	4,66E-09	ACTC1,C3,LYZ,PMP2,PRDX2,S100A8,SERPINA3
KDM5A		transcription regulator	Activated	2,530	4,73E-09	ACTC1,ACTN2,MYBPC1,MYH2,MYH4,MYH6,MYH7,MYH8,MYL1,MYL4
MEF2C		transcription regulator	Inhibited	-2,611	5,11E-09	ACTA1,ACTC1,ACTN2,CKM,MYH1,MYH6,MYH7,MYL4,MYLPF,TPM1	22 (6)
MAPT		other			5,40E-09	ACTA1,ACTG1,ALB,ALDOA,C3,CFL2,ENO1,HBG2,HBZ,PGK1,PKM,TPI1,TPM3	41 (4)
YY1		transcription regulator			8,92E-09	ACTA1,ACTA2,ACTC1,CLU,IGLL1/IGLL5,MYH1,MYH2,MYH3,MYH4,MYH6,MYL1,MYLPF,ORM1	31 (5)
AKT1		kinase		-1,074	1,27E-08	ACTA2,ACTC1,CLU,CST3,ENO1,FABP5,IGF2,MT2A,MYH6,MYL1,PKM,SERPINF1,TIMP1	61 (15)
GATA4		transcription regulator	Inhibited	-2,483	1,63E-08	ACTA1,ACTC1,ACTG2,ACTN2,MYH6,MYH7,MYL1,MYL4,MYLPF,TIMP1,TPM1
HTT		transcription regulator		0,403	2,08E-08	ACTA1,ACTA2,ACTN2,ALDOA,B2M,CKM,EEF1A1,GSN,IGF2,MYH1,MYL1,MYL4,RBP4,SERPINA1,SERPINA3,SERPINF1,SERPING1,TNNT3,TPI1
MYC		transcription regulator	Inhibited	-2,644	2,16E-08	ACTA1,ACTB,ALB,ALDOA,CLEC3B,CLU,CSTB,ENO1,FABP4,FABP5,HBE1,IGLL1/IGLL5,LYZ,MYH7,MYLPF,PGK1,PKM,PRDX2,SERPINA1,TAGLN2,TF,TIMP1,TNNT3,TPI1	41 (2)
ERBB3		kinase		-0,235	3,78E-08	ACTA1,ACTA2,ACTB,CLU,HP,IGF2,SERPINA3,TNNT3	61 (11)
IL6ST		transmembrane receptor		-0,447	3,92E-08	A2M,ALB,FGA,FGB,HP,HPX,ORM1	32 (6)
PSEN1		peptidase			4,82E-08	ACTA1,ACTB,ACTG1,ALB,ALDOA,C3,CFL2,ENO1,HBG2,HBZ,PGK1,PKM,TPI1,TPM3	41 (4)
TEAD4		transcription regulator			5,01E-08	ACTA1,CKM,MB,MYH1,MYH4,MYH7
Ap2		group			7,19E-08	ALB,C3,IGF2,MT2A,ORM1,PTGDS
TEAD3		transcription regulator			8,69E-08	ACTA1,MYH1,MYH4,MYH7
DNMT3B		enzyme		1,667	9,83E-08	ACTA1,ACTB,ACTC1,CKM,MYH1,MYH6,MYH7,MYH7B,MYL4,TNNT3	36 (8)
EPO		cytokine		0,692	1,14E-07	ACTB,B2M,BLVRB,CA1,CA2,EEF1A1,FABP5,HBB,HBG2,IGF2,TF,TPI1	16 (2)
PLN		transporter			1,15E-07	ACTB,ALDOA,ENO1,MYH3,MYH7,PGK1,TPI1	42 (4)
SMAD3		transcription regulator		-1,688	2,14E-07	ACTA2,ALB,APOA2,C3,CKM,HP,TF,TIMP1,TPM1,TPM2,TPM3	65 (12)
Tropomyosin		group			2,15E-07	TPM1,TPM2,TPM3
SREBF1		transcription regulator		0,923	2,42E-07	ALDOA,APOA2,CFD,FABP4,FABP5,IGHM,MYL1,PTGDS,SERPINA1,SERPINA3,TF	45 (6)
RB1		transcription regulator		-1,976	2,59E-07	ACTB,ACTC1,ACTN2,CKM,FABP4,MT1G,MYBPC1,MYH2,MYH4,MYH6,MYH7,MYH8,MYL1,MYL4	42 (12)
DYSF		other			2,62E-07	ACTG1,B2M,CFD,LYZ,MYL4,SERPINA3,TIMP1
CEBPA		transcription regulator		0,592	2,99E-07	A2M,ALB,C3,CA2,CFD,EEF1A2,FABP4,HBD,HP,HPR,MT2A,S100A8,S100A9,SERPINF1	45 (6)
PPARA		ligand-dependent nuclear receptor		0,996	2,99E-07	ACTA1,APOA2,C3,CFH,FABP4,FABP5,FGA,FGB,FGG,HIST1H1C,HPX,RBP4,S100A8,S100A9	46 (8)
MAP2K6		kinase			3,16E-07	ACTA1,ACTA2,CKM,MYH1,MYH6,MYH7,PRDX1	44 (15)
STAT5B		transcription regulator		0,437	3,64E-07	A2M,ACTC1,CA2,CSRP3,MB,MYH1,MYH6,MYH7,MYL1,MYL4,TPM3
THRB		ligand-dependent nuclear receptor		-0,132	6,20E-07	ACTA1,APOA2,CFD,FABP4,GSN,IGHM,LYZ,MYH6,MYH7,PTGDS	32 (8)
CTNNB1		transcription regulator		-0,447	6,33E-07	ACTA2,ACTB,ACTC1,APOD,CFD,CLU,FABP4,IGF2,IGHM,MYBPC1,MYH3,MYH6,MYL4,RBP4,S100A8,SERPINA1,SERPINA3,TIMP1	53 (10)
DNMT3A		enzyme		1,414	7,13E-07	ACTA1,ACTC1,CKM,MYH1,MYH6,MYH7,MYH7B,MYL4	36 (7)
FSH		complex		1,948	8,96E-07	ACTA1,ACTA2,ACTB,ACTG2,MT1X,MT2A,NPC2,PGK1,PKM,TF,TIMP1,TPM1,TPM2	27 (7)
PRDM1		transcription regulator		-1,320	9,08E-07	CFH,FGA,FGB,FGG,IGHG1,IGHM,MT2A,S100A8,S100A9,SERPINA3
KITLG		growth factor			9,46E-07	ACTB,B2M,BLVRB,CA2,EEF1A1,FABP5,HBE1,HBZ,IGHM,PKM
TP53		transcription regulator		0,085	1,19E-06	A2M,ACTA2,ACTB,ALB,ALDOA,CKM,CLU,CSTB,EEF1A1,FABP4,FABP5,GSN,IGF2,LYZ,MB,MYL4,ORM1,ORM2,PDLIM5,PKM,PRDX2,PTGDS,RAN,SERPINA3,SERPINC1,SERPING1,TAGLN2,TIMP1,TPM3	62 (8)
HEY2		transcription regulator		1,206	1,31E-06	ACTA1,ACTA2,MYH6,MYH7,MYL4	21 (4)
STAT3		transcription regulator		-0,152	1,42E-06	A2M,ACTA2,FGA,FGB,FGG,HBB,HBG1,HP,LYZ,MYH7,PGK1,S100A9,SERPINA1,SERPINA3,TIMP1	56 (14)
TNF		cytokine		-0,672	1,48E-06	A2M,ACTA1,ACTA2,ACTB,ALB,ARHGDIB,B2M,C3,CA2,CFD,CKM,CLU,DCD,FABP4,FABP5,FGG,HP,IGF2,MT2A,MYH7,ORM1,PKM,S100A8,S100A9,SERPINA3,SERPINF1,TF,TIMP1	67 (16)
HAND2		transcription regulator		-1,506	2,00E-06	ACTA1,ACTC1,ACTN2,MYH6,MYL4,TPM1
IL15		cytokine		-1,499	2,00E-06	ACTG2,ALDOA,ARHGDIB,DEFA1 (includes others),ENO1,MT1G,MYH1,MYH2,PGK1,PKM,PYGL,TIMP1,TPI1
EDN1		cytokine		-1,532	3,40E-06	ACTA1,ACTA2,ACTB,CST3,MYH7,TIMP1,TPM2,TPM3,TPM4	65 (15)
FOS		transcription regulator		1,214	3,60E-06	A2M,ACTG1,CA2,CLU,ENO1,FABP4,FGA,MT2A,MYH6,PRDX1,PTGDS,S100A8,S100A9,TIMP1	30 (5)
PPARG		ligand-dependent nuclear receptor	Activated	2,899	4,00E-06	ACTA2,APOA2,C3,CA2,CFD,FABP4,FABP5,HP,MYH7,PYGL,RBP4,S100A8,SERPINA1	50 (12)
KLF2		transcription regulator		1,432	4,17E-06	FABP4,HBB,HBE1,HBG2,IGF2,MT2A,PTGDS,TIMP1	20 (4)
BCL11A		transcription regulator			4,24E-06	HBB,HBE1,HBG2
PPARGC1A		transcription regulator		-1,298	4,65E-06	ANG,APOD,C3,FABP4,MB,MYH1,MYH6,MYH7,RBP4,SERPINA3,TIMP1	38 (7)
PRL		cytokine		0,413	5,87E-06	A2M,ACTB,B2M,CLU,CST3,ENO1,IGF2,SERPINA3,TIMP1,TPM3	61 (10)
Growth hormone		group			6,62E-06	ACTB,ALB,C3,CLU,FABP4,FGG,HBB,IGF2,TF	45 (11)
APLN		other		1,342	6,64E-06	HBE1,HBG1,HBZ,MYH6,TAGLN2
POU2F1		transcription regulator			6,65E-06	A2M,HBG1,MYH1,MYH4,PRDX2,PTGDS,SERPING1
IL22		cytokine		-0,610	6,65E-06	ACTA2,C3,FGA,HP,S100A8,S100A9,SERPINA3	21 (5)
TBX5		transcription regulator		-1,751	7,71E-06	ACTC1,ACTN2,MYH6,MYL4,MYLPF,TPM1
SMTNL1		other	Activated	2,000	8,50E-06	ACTA1,MYH4,MYL1,TNNT3
IPMK		kinase		-1,000	8,50E-06	ACTA2,ACTB,PDLIM5,TAGLN2
NFIX		transcription regulator			8,50E-06	CKM,CLEC3B,FABP4,SERPINA3
LIPE		enzyme			8,79E-06	CA2,CSRP3,FABP4,MYH3,MYH4,PRDX2,RBP4
TGM2		enzyme		-1,066	8,87E-06	ACTA1,C3,CA2,CLC,DEFA1 (includes others),MT2A,MYH7,NPC2,S100A8	48 (7)
ESR2		ligand-dependent nuclear receptor		-0,371	9,87E-06	ACTC1,C3,CA2,MYH3,MYH6,MYH7,PTGDS,PYGL,RBP4,S100A9,TIMP1,TPM1	51 (10)
MTA2		transcription regulator			1,22E-05	ACTC1,HBB,HBG1,MYH6
RCAN1		transcription regulator		0,581	1,45E-05	ACTA1,MYH1,MYH2,MYH7
MSTN		growth factor		-0,254	1,53E-05	ACTA2,CKM,IGF2,MYH4,MYH7	35 (7)
PTK2		kinase		0,531	1,68E-05	ACTA1,ACTA2,MYH6,MYH7,TIMP1	51 (12)
NCOR1		transcription regulator			1,88E-05	AZGP1,HP,LYZ,MB,MT1X,SERPINF1
PTCH1		transmembrane receptor		0,762	1,99E-05	ACTA1,IGF2,MYH1,TNNT3
TP73		transcription regulator		-0,026	2,10E-05	ACTA2,B2M,C3,HBG2,LYZ,RAN,SERPINA1,SERPINA3,SERPINF1,SERPING1,TIMP1	21 (3)
HRAS		enzyme		-1,091	2,21E-05	A2M,ACTA1,ACTB,ACTG1,B2M,CFH,CLU,GSN,IGF2,IGLL1/IGLL5,LYZ,PDLIM5,PRDX2,SERPINA3	45 (4)
HNF1A		transcription regulator		0,655	2,22E-05	ALB,AMBP,APOA2,FGA,FGB,HPX,MT1X,PGK1,SERPINA1,SERPING1,TPI1,VTN	29 (3)
IGF1		growth factor		-0,278	2,42E-05	A2M,ACTA1,ACTA2,CLU,FABP4,HBB,IGF2,MYH6,MYH8,PKM,TF,TPM3	59 (15)
AR		ligand-dependent nuclear receptor		0,926	2,42E-05	ACTA1,AZGP1,C3,CSRP3,FABP5,GSN,IGF2,MT1X,MYH6,PTGDS,SERPINA3,TF
MEF2		group			2,67E-05	CKM,MB,MYH1,MYH4
IL23A		cytokine		-1,000	2,67E-05	HP,HPX,S100A8,S100A9	34 (8)
IFNG		cytokine		-0,502	2,94E-05	A2M,ACTA2,ACTB,AZGP1,B2M,C3,EEF1A1,ENO1,FABP5,FGG,IGHG1,IGLC1,MT1G,PKM,PRDX2,S100A8,S100A9,SERPINA1,SERPING1,TIMP1,TPI1	42 (11)
SUMO1		enzyme			3,07E-05	ALB,HBB,HP,MYH6
MEF2A		transcription regulator			3,07E-05	ACTA1,ACTC1,CKM,MYH6	12 (2)
CEBPB		transcription regulator		-0,578	3,13E-05	ACTA2,ALB,C3,CFD,FABP4,HBB,HP,HPX,ORM1,SERPINA1,TF	55 (10)
RNA polymerase II		complex			3,17E-05	ACTB,ACTC1,B2M,CKM,ENO1,FABP4,FGG,HBB,HBE1
NR4A3		ligand-dependent nuclear receptor		-0,969	3,35E-05	FABP4,MB,MYH1,MYH2,MYH4
TFAP2A		transcription regulator			3,40E-05	IGF2,MT2A,PRDX1,TIMP1,TPM1,TPM3
GATA5		transcription regulator			3,42E-05	ACTC1,MYH6,MYH7
MYOG		transcription regulator			3,51E-05	ACTA1,CKM,IGF2,MYL4
VCAN		other		-0,956	3,54E-05	ACTA1,ANG,C3,CLU,FABP5,SERPING1,TIMP1
ACTC1	-1,405	enzyme			3,62E-05	ACTA1,ACTA2
Id		group			3,62E-05	ACTC1,CKM
MYH1	-1,616	enzyme			3,62E-05	MYH2,MYH4
SSRP1		transcription regulator			4,52E-05	ACTA1,HBE1,HIST1H1C,MYH6
NR1H4		ligand-dependent nuclear receptor		-0,946	4,55E-05	ACTA2,AMBP,C3,FABP5,FGB,TIMP1,TPI1	35 (7)
PRKAA2		kinase		1,016	4,70E-05	ACTA1,ACTA2,ALB,ARHGDIB,CA2,FABP4
LIF		cytokine		-0,262	4,75E-05	A2M,ACTA2,FGB,FGG,HBE1,MYH7,SERPINA3,TIMP1	31 (7)
GATA1		transcription regulator		-0,447	5,15E-05	BLVRB,CA1,CA2,HBB,HBD,HBE1,HBG1,HBG2,LYZ
TFCP2		transcription regulator			5,87E-05	A2M,CFH,FGA
IL1B		cytokine		0,280	6,08E-05	A2M,ACTA2,B2M,C3,FABP5,FGB,FGG,HP,MT2A,ORM1,PTGDS,RAN,S100A8,S100A9,SERPINA3,TIMP1	55 (14)
CTF1		cytokine			6,41E-05	A2M,MYH7,SERPINA3,TIMP1	26 (5)
IL1A		cytokine		0,895	7,19E-05	APOD,CA2,MT2A,ORM1,S100A8,S100A9,SERPINA1,SERPINA3	49 (12)
PIAS3		transcription regulator			7,44E-05	FGG,HP,SERPINA3	15 (3)
COL6A1		other			7,44E-05	ALDOA,CKM,TPI1
LAMC1		other			7,44E-05	ACTA2,IGF2,MYL4
VEGFB		growth factor		1,057	7,96E-05	ACTA1,MYH6,MYH7,PRDX1
MAPK14		kinase		-0,085	8,44E-05	ACTA1,ACTA2,CKM,IGF2,MYH6,PRDX1,TIMP1	64 (16)
IRS1		enzyme			8,52E-05	ACTC1,FABP4,MYL1,MYL4,MYLPF,TNNT3
miR-6787-3p (miRNAs w/seed CUCAGCU)		mature microRNA		0,816	8,92E-05	CA1,CFH,DCD,HP,HPR,MYL4
SNAI1		transcription regulator			8,92E-05	CFL2,GSN,TF,TPM1,TPM3,TPM4
MTPN		transcription regulator	Inhibited	-2,236	9,10E-05	APOD,MYH1,MYH7,MYL1,S100A8
CABIN1		other			9,26E-05	MYH1,MYH4,MYH7
mir-208		microRNA			9,26E-05	MYH7,MYH7B,MYL1
PTGFR		G-protein coupled receptor			9,26E-05	ACTA1,FABP4,MYLPF
IL6R		transmembrane receptor		0,651	9,69E-05	A2M,HP,IGF2,SERPINA3,TIMP1	32 (6)
IRF2		transcription regulator		-0,447	9,77E-05	ANG,B2M,FGA,FGB,FGG,TPM1
MRTFB		transcription regulator		-0,447	1,10E-04	ACTA1,ACTA2,ACTB,S100A8,S100A9
PCGEM1		other		-1,091	1,19E-04	ALDOA,ENO1,PGK1,PKM	41 (3)
LTBR		transmembrane receptor	Activated	2,000	1,19E-04	ACTA2,CLU,LYZ,SERPINA1
EGFR		kinase		-0,565	1,27E-04	ACTA1,ACTA2,ACTB,CST3,HP,IGF2,MT1M,PKM,SERPINA3,TNNT3	59 (13)
MRTFA		transcription regulator		-1,026	1,33E-04	ACTA1,ACTA2,ACTB,ACTC1,S100A8,S100A9	21 (3)
Lh		complex	Activated	2,236	1,40E-04	ACTA1,ACTA2,ACTB,ACTG2,NPC2,PGK1,TPM1,TPM2	44 (4)
STK40		kinase			1,42E-04	ACTA1,CKM,FABP4,MYH8
ERBB4		kinase		-0,853	1,47E-04	ACTA1,ACTA2,IGF2,PGK1,SERPINA3	35 (6)
FGF2		growth factor		0,657	1,49E-04	ACTA2,ALB,ANG,ENO1,FABP4,IGF2,PGK1,S100A8,TF,TIMP1	65 (11)
TCF3		transcription regulator		-0,617	1,60E-04	AZGP1,CA2,CKM,IGHM,IGLL1/IGLL5,MYL4,PGK1,PRDX2,TF
HDAC1		transcription regulator			1,61E-04	FABP4,HBE1,HBG1,HBG2,MT1G,MYH4,MYH7,S100A9	31 (6)
BARX2		transcription regulator			1,64E-04	ACTA2,MYH2,TIMP1
MTA1		transcription regulator			1,70E-04	ACTC1,HBE1,HBG2,MYH6
ERBB2		kinase		-0,389	1,70E-04	ACTA1,ACTA2,ACTB,ANG,CLEC3B,CLU,HP,IGF2,NPC2,PGK1,PRDX2,SERPINA3,TNNT3,TPM1	50 (10)
ZFHX3		transcription regulator			1,74E-04	ALB,APOA2,MYH2,MYH7,SERPINA1
NFE2L2		transcription regulator		1,575	1,79E-04	ACTG1,ALDOA,ANG,CFD,FABP4,HBG1,PRDX1,RAN,SERPINA3,TPI1
TFAM		transcription regulator			1,94E-04	FABP4,FABP5,PGK1
FST		other		0,000	2,00E-04	APOA2,FABP4,HP,SERPINA1
MTOR		kinase			2,10E-04	ENO1,FABP4,FABP5,FGB,IGF2,MB,MYH8,PKM,SERPINA1	39 (8)
endothelin receptor		group			2,15E-04	ACTA1,MYLPF
EPC1		transcription regulator			2,15E-04	ACTA1,CKM
HMGA1		transcription regulator		-1,715	2,16E-04	ACTA2,B2M,GSN,HBE1,HBZ,RAN	15 (3)
EPHB4		kinase		1,000	2,17E-04	HBE1,IGF2,MYL1,MYL4
HIF1A		transcription regulator	Inhibited	-2,266	2,22E-04	ACTA2,ALDOA,ENO1,HIST1H1C,HP,IGF2,MB,PGK1,PKM,TPI1	12 (3)
AHR		ligand-dependent nuclear receptor		1,455	2,29E-04	A2M,ACTA2,ALB,ENO1,FABP4,HP,IGHM,MT2A,MYH7	35 (6)
STK11		kinase			2,37E-04	A2M,ALB,ALDOA,ENO1,FGG,PGK1,PKM,TPI1
SMAD7		transcription regulator		-1,237	2,61E-04	ACTA2,CKM,MYLPF,TIMP1,TPM2,TPM3	19 (6)
SCGB1A1		cytokine			2,64E-04	C3,S100A8,S100A9
Rock		group	Inhibited	-2,000	2,74E-04	ACTA1,ACTA2,FABP4,MYLPF	9 (3)
CEBPD		transcription regulator			2,77E-04	ALB,C3,CLU,FABP4,HP	32 (4)
OSMR		transmembrane receptor		0,762	2,95E-04	ALB,FGB,SERPINA1,TIMP1	26 (4)
Cbp/p300		group			3,04E-04	CKM,HP,MYH7
MGP		other			3,04E-04	ACTA2,ALB,CFD
OXT		other			3,04E-04	ACTC1,MYH6,MYH7
IL11		cytokine			3,17E-04	A2M,FABP4,SERPINA3,TIMP1	40 (9)
AIRE		transcription regulator		1,000	3,17E-04	AMBP,HBG2,IGF2,S100A9
IL5		cytokine		-1,876	3,18E-04	A2M,ALDOA,ENO1,IGHG1,IGHM,PKM,TPI1,TPM4	33 (5)
MYCN		transcription regulator		-0,863	3,25E-04	ACTB,ACTG1,ALDOA,B2M,CLU,EEF1A1,TPI1,TPM1
RXRA		ligand-dependent nuclear receptor			3,33E-04	APOA2,C3,FABP4,FABP5,FGG,LYZ,PTGDS,S100A8	48 (9)
TWIST1		transcription regulator		-0,239	3,35E-04	ACTA2,APOD,C3,CLU,GSN,TF
SOX6		transcription regulator			3,48E-04	HBG2,MYH7B,MYL1
JUN		transcription regulator		-0,391	3,52E-04	A2M,CLU,FABP4,MT2A,MYH6,MYLPF,PRDX1,PTGDS,TF,TIMP1	31 (6)
IRX4		transcription regulator			3,57E-04	ACTA1,MYH7
CSF		group			3,57E-04	C3,ORM1
NR2C1		transcription regulator			3,57E-04	HBE1,HBG2
CHD4		enzyme			3,64E-04	HBB,HBE1,HBG1,HBG2
PML		transcription regulator		1,732	3,85E-04	ACTG1,HBB,HBE1,HBZ,LYZ,PRDX1	19 (4)
HDAC5		transcription regulator	Activated	2,000	3,90E-04	ACTA1,ACTA2,CKM,MYH7	38 (10)
CA4		enzyme			3,96E-04	ACTA1,CA1,CA2
NCOA2		transcription regulator			4,22E-04	CFD,FABP4,FGB,LYZ,TPI1	19 (5)
S100A9	-1,916	other		-1,446	4,40E-04	A2M,C3,MYH1,MYH8,S100A8,S100A9	19 (3)
GNA15		enzyme			4,41E-04	ACTA2,C3,MYH1,SERPINA3,TIMP1
COMMD1		transporter			4,48E-04	ALDOA,PGK1,TF
ADAMTS12		peptidase			4,48E-04	HPX,S100A8,S100A9
BSCL2		other			4,75E-04	CFD,FABP4,PYGL,TIMP1
miR-3160-3p (miRNAs w/seed GAGCUGA)		mature microRNA		-0,816	5,01E-04	ACTBL2,ENO1,HBD,HBG1,LYZ,RBP4
IL13		cytokine		0,157	5,14E-04	C3,CA2,FABP4,GSN,MT1X,S100A8,SERPINA1,SERPINF1,TIMP1	57 (13)
NUP155		transporter			5,34E-04	ACTA1,CSRP3
Hif1		complex			5,38E-04	ALDOA,ENO1,PGK1,S100A8
DUSP1		phosphatase		-0,776	5,68E-04	MYH1,MYH2,MYH4,MYH7,S100A9
miR-6755-3p (miRNAs w/seed GUUGUCA)		mature microRNA		0,447	6,17E-04	ACTBL2,ACTG1,ANG,FGB,PMP2
HOXA10		transcription regulator		-1,633	6,24E-04	ACTA1,ACTB,CFD,HBE1,HBG1,LYZ
NFATC4		transcription regulator			6,30E-04	FABP4,MYH6,MYH7
PRLR		transmembrane receptor			6,30E-04	A2M,CFD,FABP4	15 (3)
KLF4		transcription regulator		-0,882	6,43E-04	ACTA2,ACTC1,ALB,MYH6,MYH7,SERPINA1,TF
HOXA9		transcription regulator	Inhibited	-2,000	6,43E-04	HBE1,HBG1,HBG2,HBZ,LYZ,S100A8
ESRRG		ligand-dependent nuclear receptor		-1,957	6,44E-04	ENO1,MB,PKM,TPI1
PLAU		peptidase			6,44E-04	ACTA2,ANG,S100A8,S100A9
HNF1B		transcription regulator			6,68E-04	ALB,AMBP,CA2,FGB,SERPINA1	29 (3)
APOE		transporter			6,74E-04	ACTA2,ACTB,APOD,CLU,S100A8,S100A9,SERPINA3,TIMP1	63 (17)
ESRRA		ligand-dependent nuclear receptor		-1,710	6,83E-04	ENO1,FABP4,MYH6,MYH7,PKM,TPI1	7 (2)
WNT11		other			6,99E-04	MYH4,MYH6,MYH7
NR4A1		ligand-dependent nuclear receptor			7,03E-04	ACTA2,ALDOA,APOD,FABP4,PGK1,PTGDS	15 (4)
ATE1		enzyme			7,44E-04	ACTB,MYH7
MARCKSL1		other			7,44E-04	ACTA1,MYH7
FNIP1		other			7,44E-04	MB,MYH7
MED28		other			7,44E-04	ACTA2,ACTG2
HNRNPC		other			7,44E-04	HBB,HBG1
RGS4		other			7,44E-04	ACTA1,MYH7
Alpha catenin		group		0,000	7,50E-04	IGF2,LYZ,S100A8,S100A9,TIMP1
ARNT		transcription regulator		-1,969	7,50E-04	ALDOA,ENO1,IGHM,PGK1,TPI1	12 (3)
HNF4A		transcription regulator		0,690	7,53E-04	ACTA2,ALB,AMBP,ANG,APOA2,BLVRB,C3,CFL2,FGA,FGB,GSN,HPX,MT1X,MT2A,ORM1,ORM2,PKM,PTGDS,PYGL,S100A9,SERPINA1,SERPINA3,TAGLN2,TF,VTN	29 (3)
MAPK11		kinase			7,74E-04	MYH6,PRDX1,TIMP1	24 (5)
NRAS		enzyme			7,91E-04	B2M,CFH,CKM,GALE,IGHM,PRDX2
PRKCA		kinase			8,10E-04	ACTA1,ARHGDIB,MYLPF,S100A8,S100A9
IGF1R		transmembrane receptor		-0,130	8,17E-04	ACTA1,ACTA2,ALDOA,CLU,IGF2,MYH7,PKM	69 (18)
MAP2K1		kinase		-0,849	8,62E-04	ACTA2,CKM,ENO1,MYH2,PMP2,SERPINA1
IL1		group		-0,894	9,28E-04	ALB,C3,HP,LYZ,ORM1,RBP4,S100A9,TIMP1	51 (10)
IL17RA		transmembrane receptor			9,37E-04	S100A8,S100A9,TIMP1	34 (8)
IKBKG		kinase		0,391	9,38E-04	ACTA1,C3,CLU,MYH6,MYH7
TFAP2C		transcription regulator	Activated	2,000	9,48E-04	HIST1H1C,MT1X,MT2A,TIMP1
RELA		transcription regulator		0,928	9,58E-04	A2M,ACTA2,ARHGDIB,B2M,C3,IGHG1,IGHM,PKM,PTGDS	57 (15)
THRA		ligand-dependent nuclear receptor		-1,604	9,73E-04	ACTA1,MYH1,MYH2,MYH6,MYH7
HAS2		enzyme			9,88E-04	ACTA2,TIMP1
ACTA2	-1,433	other			9,88E-04	ACTA1,ACTA2
TDGF1		growth factor			9,88E-04	MYH6,MYH7
PRKN		enzyme			1,03E-03	ACTA2,PRDX1,PRDX2	21 (5)
PPP3CA		phosphatase			1,05E-03	C3,CA2,MYH1,TF
ELF4		transcription regulator			1,12E-03	CA2,LYZ,MT1G
ACOX1		enzyme		-1,342	1,16E-03	CSTB,FABP4,MYH1,SERPINA1,TAGLN2
DNMT1		enzyme			1,22E-03	ACTB,HBE1,HBG2,IGF2
KDM8		enzyme			1,27E-03	ENO1,PKM	12 (4)
STK17A		kinase			1,27E-03	MT1M,MT1X
RYR1		ion channel			1,27E-03	MB,MYH4
miR-8084 (miRNAs w/seed AAUACUA)		mature microRNA			1,27E-03	ACYP2,CFL2
ACTG1	-1,616	other			1,27E-03	ACTA2,ACTB
RCOR2		transcription regulator			1,27E-03	HBE1,HBG2
FGF19		growth factor			1,28E-03	FABP5,PTGDS,SERPINA1,SERPINA3
CASZ1		enzyme			1,33E-03	ACTA1,CKM,MYH3
miR-483-3p (miRNAs w/seed CACUCCU)		mature microRNA		-0,555	1,33E-03	CSRP3,HP,HPR,IGF2,RAN
CNTF		cytokine			1,34E-03	A2M,ACTB,SERPINA3,TIMP1	56 (9)
STAT5A		transcription regulator		1,972	1,42E-03	A2M,FABP4,HIST1H1C,MYH1,MYH7,SERPINA3,TPM3	14 (2)
KRAS		enzyme		-1,937	1,43E-03	ALDOA,B2M,CLU,EEF1A1,ENO1,GSN,IGF2,LYZ,PKM,SERPINA3	46 (5)
STAT		group			1,44E-03	A2M,SERPINA3,TIMP1
KCNK9		ion channel			1,44E-03	A2M,CA1,HP
ISL1		transcription regulator		0,000	1,47E-03	A2M,ACTC1,HBE1,MYL1
miR-3934-5p (miRNAs w/seed CAGGUGU)		mature microRNA		1,000	1,47E-03	HP,MB,PMP2,POTEE/POTEF
VDR		transcription regulator		1,964	1,56E-03	ACTA2,FGG,MYH3,MYH8,SERPINC1
LINC01139		other			1,58E-03	ALDOA,PKM	12 (4)
MTF1		transcription regulator			1,58E-03	MT1G,MT2A
PRKAA1		kinase		-0,277	1,61E-03	ACTA2,ALB,ARHGDIB,CA2,CLU
miR-4666b (miRNAs w/seed UGCAUGU)		mature microRNA		-0,447	1,61E-03	FGG,IGF2,MYH3,PMP2,SH3BGRL
SMAD2		transcription regulator		-1,910	1,68E-03	ACTA2,TPM1,TPM2,TPM3	54 (10)
P38 MAPK		group		-1,026	1,69E-03	FABP4,HP,LDB3,MYH2,MYH3,MYLPF,TIMP1,TNNT3
ALB	1,448	transporter			1,80E-03	ACTA2,ALB,IGHG1
NPC1		transporter			1,83E-03	LYZ,NPC2,S100A8,S100A9
CCL2		cytokine			1,83E-03	ACTA2,FABP4,PTGDS,TIMP1	12 (3)
SP3		transcription regulator			1,83E-03	ACTA2,IGF2,MYH7,PGK1,PKM,TIMP1	52 (7)
SP1		transcription regulator			1,91E-03	ACTA2,HBB,HBE1,HBG2,HBZ,IGF2,MYH7,PGK1,PKM,TIMP1	44 (7)
MAFF		transcription regulator			1,92E-03	HBB,HBG1
HNRNPAB		enzyme			1,92E-03	ACTA2,HBB
KLF1		transcription regulator			1,94E-03	HBB,HBE1,HBG2	3 (2)
Laminin (complex)		complex			2,08E-03	ACTA2,IGF2,MYL4	35 (8)
VEGFA		growth factor		0,349	2,11E-03	ACTA2,CST3,CSTB,FABP4,HBE1,HBZ,TIMP1	18 (3)
miR-3121-5p (miRNAs w/seed CCUUUGC)		mature microRNA		0,000	2,17E-03	BLVRB,CFL2,CSRP3,MYH2
ATF2		transcription regulator			2,17E-03	ACTB,MT2A,MYH7,TF	38 (7)
CREBBP		transcription regulator		0,218	2,21E-03	B2M,CA2,CKM,FABP4,HBB,MYH1,MYH7,SERPINA3	13 (3)
FOLR1		transporter			2,25E-03	ARHGDIB,LYZ,TAGLN2,TPI1
PTBP1		enzyme			2,29E-03	PKM,SERPINA3
EDNRB		G-protein coupled receptor			2,29E-03	MYL4,TPM1
IL17A		cytokine		-1,463	2,36E-03	ACTA2,ACTB,C3,S100A8,S100A9,TIMP1	59 (16)
EGLN		group		1,432	2,37E-03	A2M,PGK1,PYGL,S100A9,TPI1
MED1		transcription regulator		1,980	2,37E-03	CFD,FABP4,IGLL1/IGLL5,MB,MYH7
EHF		transcription regulator			2,44E-03	S100A8,S100A9,SERPINA3,TIMP1
IDH1		enzyme			2,53E-03	CFD,FABP4,PGK1
ADRA1B		G-protein coupled receptor			2,53E-03	ACTA1,FABP5,MYLPF
Ap1		complex			2,58E-03	CLU,FABP4,HBB,MT2A,TIMP1	17 (3)
CD38		enzyme		-0,655	2,58E-03	ACTA2,ALDOA,IGHG1,PKM,TPI1	32 (5)
FH		enzyme			2,70E-03	APOD,BLVRB
APBB1		transcription regulator			2,70E-03	ACTA2,TPM1
RLN2		other			2,70E-03	ACTA2,TIMP1
AK1		kinase			2,70E-03	ENO1,PKM
CAMK2D		kinase			2,70E-03	ACTA1,MYH7	15 (5)
CD40LG		cytokine			2,76E-03	B2M,CA2,CLU,IGHG1,IGHG3,MT1E,MT1G,MT2A
KDM1A		enzyme			2,84E-03	ARHGDIB,HBB,HBE1,HBG2
INSIG1		other		-0,218	2,84E-03	FABP4,FABP5,S100A8,S100A9
SMAD4		transcription regulator		-0,849	2,87E-03	APOA2,HP,TIMP1,TPM1,TPM2,TPM3	19 (6)
KAT2B		transcription regulator			2,87E-03	B2M,CKM,HBB	13 (3)
SMARCB1		transcription regulator			3,12E-03	A2M,FABP4,GSN,HBG1,HP
ZFPM2		transcription regulator			3,14E-03	MYH6,MYH7	11 (2)
TFAP2B		transcription regulator			3,14E-03	IGF2,MT2A	16 (4)
FOXF2		transcription regulator			3,14E-03	ACTA2,ACTG2
KLK5		peptidase			3,14E-03	S100A8,S100A9
Hif		complex			3,14E-03	CKM,TF
TNFSF12		cytokine		0,152	3,17E-03	MYH4,S100A8,S100A9,TIMP1	9 (2)
IFNA2		cytokine		1,633	3,19E-03	B2M,MT1G,MT1M,MT1X,MT2A,MYH2
AKT2		kinase			3,23E-03	ACTA2,IGF2,TIMP1	37 (6)
OGA		enzyme		0,000	3,31E-03	ACTG1,AZGP1,GSN,IGF2,PTGDS,PYGL,RBP4,TIMP1
miR-4795-3p (miRNAs w/seed UAUUAUU)		mature microRNA		-1,000	3,41E-03	CA1,HBG1,HBG2,S100A8
CSHL1		growth factor			3,42E-03	ACTA1,ACTA2,MYLPF
miR-145-5p (and other miRNAs w/seed UCCAGUU)		mature microRNA	Activated	2,190	3,46E-03	ACTA2,ACTB,ACTG1,ACTG2,TPM3
EGF		growth factor		1,229	3,48E-03	CLU,EEF1A1,IGF2,MB,S100A9,SERPINA1,SERPINA3,TF,TIMP1	62 (13)
SELENOS		other			3,61E-03	CFD,FABP4
TNFRSF12A		transmembrane receptor			3,61E-03	ACTA1,CKM
CRTC1		transcription regulator			3,61E-03	MT2A,TIMP1	11 (3)
GPER1		G-protein coupled receptor			3,82E-03	MT1G,MT1X,MT2A	14 (3)
MAP3K1		kinase			3,82E-03	MYH2,PRDX1,TIMP1	21 (5)
RAC1		enzyme		-0,277	3,91E-03	ACTA2,CKM,GSN,MYH7	24 (6)
RUNX1		transcription regulator		0,343	3,92E-03	ALB,HBE1,HBG2,S100A9,TIMP1	20 (6)
NFKBIA		transcription regulator		0,098	4,00E-03	A2M,AZGP1,C3,CLU,IGF2,S100A8,S100A9,TIMP1	57 (14)
IL1R1		transmembrane receptor			4,04E-03	ACTA2,ORM1,TIMP1	48 (11)
P2RY2		G-protein coupled receptor			4,10E-03	TF,VTN
DIRAS3		enzyme			4,10E-03	MT1G,MYL1
S1PR2		G-protein coupled receptor			4,10E-03	ACTA2,TIMP1	7 (3)
HNRNPU		transporter			4,10E-03	ACTB,HBB
TARBP2		other			4,10E-03	MYH7B,MYL1
CBX3		transcription regulator			4,10E-03	CKM,HBE1
RCOR1		transcription regulator			4,10E-03	HBE1,HBG2	18 (4)
CSF3		cytokine			4,12E-03	CST3,FGB,HBE1,HBZ,LYZ	32 (5)
WNT3A		cytokine	Inhibited	-2,219	4,14E-03	ACTA2,CFD,FABP4,MT1X,MYH6,PMP2	33 (5)
TGFB3		growth factor		-1,982	4,18E-03	ACTA1,ACTA2,ACTG2,TPM1	13 (4)
E2F3		transcription regulator		1,183	4,22E-03	HIST1H1C,IGF2,MT1G,MT1X,S100A8
miR-147 (and other miRNAs w/seed UGUGCGG)		mature microRNA			4,26E-03	ACYP2,IGF2,PRDX2
TRIM28		transcription regulator			4,26E-03	HBE1,HBG2,S100A9	18 (4)
BIRC5		other			4,26E-03	IGHG1,IGHM,LYZ
PRKCB		kinase			4,26E-03	ACTA1,MYH7,MYLPF	9 (4)
SPI1		transcription regulator		-0,447	4,30E-03	ACTB,LYZ,MT1E,MT1G,MT1X,MT2A
GATA6		transcription regulator		-1,342	4,32E-03	ACTA2,ACTC1,MYH6,MYH7,PGK1
LEP		growth factor		1,848	4,35E-03	ACTA2,APOA2,CFD,FABP4,HPX,ORM1,PRDX1,TIMP1	60 (15)
EGR1		transcription regulator	Activated	2,213	4,43E-03	ACTA2,CLU,IGF2,LYZ,TIMP1	26 (6)
miR-23a-3p (and other miRNAs w/seed UCACAUU)		mature microRNA		0,000	4,55E-03	CA2,CFL2,LYZ,MT2A,MYH1,MYH4
Endothelin		group			4,63E-03	ACTA1,MYLPF
FOXC2		transcription regulator			4,71E-03	ACTA2,CFD,FABP4	48 (9)
LGALS1		other			4,95E-03	ACTA2,ANG,IGHM
SRC		kinase		-0,277	5,06E-03	CA2,CKM,ENO1,PGK1
CG		complex		1,260	5,15E-03	ACTA2,ACTB,B2M,CLU,FABP4,FABP5,TIMP1	52 (9)
CD3		complex		0,816	5,16E-03	ACTG2,ANG,ARHGDIB,DEFA1 (includes others),EEF1A2,HBG1,HPX,IGLL1/IGLL5,MT1G,PYGL
FZD8		G-protein coupled receptor			5,19E-03	ACTA2,MYH6
let-7i-3p (miRNAs w/seed UGCGCAA)		mature microRNA			5,20E-03	ACTB,CSRP3,LDB3
YAP1		transcription regulator			5,22E-03	ACTA2,IGF2,MYH3,MYH7
GNAQ		enzyme			5,22E-03	ACTA1,GALE,MYH7,PYGL
EZH2		transcription regulator			5,48E-03	ACTB,C3,CLEC3B,MYH4,S100A8,S100A9,SERPINA1
CBX5		transcription regulator			5,55E-03	CKM,HBB,HIST1H1C,SERPINA3
ARNT2		transcription regulator		-1,342	5,58E-03	ANG,CFL2,MYH6,MYH7,PGK1
RHO		G-protein coupled receptor			5,72E-03	B2M,HIST1H1C,SERPING1
RHOJ		enzyme			5,78E-03	ACTG1,GSN
DTNBP1		other			5,78E-03	ACTA1,ACTC1
GDF15		growth factor			5,78E-03	MT1E,MYH7
HFE		transmembrane receptor			5,78E-03	B2M,TF
TEK		kinase			5,78E-03	S100A8,S100A9
KLF13		transcription regulator			5,78E-03	HBB,HBE1
RUNX2		transcription regulator		1,964	5,89E-03	ACTA2,PTGDS,TIMP1,TPM1	25 (8)
Histone h3		group			5,94E-03	ACTA1,B2M,FABP4,HBE1,MT1G,S100A8,S100A9,TPM3
C3	-1,310	peptidase			5,99E-03	ACTA2,C3,IGHG1
MEF2D		transcription regulator			5,99E-03	ACTA1,CKM,MYH7
TRIM72		enzyme			6,04E-03	ACTA2
RCC1		other			6,04E-03	RAN
TFAP2D		transcription regulator			6,04E-03	MT2A
ZNF496		transcription regulator			6,04E-03	HBB
FOXN2		transcription regulator			6,04E-03	HBB
BAHD1		other			6,04E-03	IGF2
PTGR2		enzyme			6,04E-03	FABP4
MEF2B		transcription regulator			6,04E-03	CKM
MYLPF	-1,584	other			6,04E-03	ACTA2
LSM10		other			6,04E-03	HIST1H1C
PSMB4		peptidase			6,04E-03	IGLL1/IGLL5
UBA2		enzyme			6,04E-03	ALB
CFI		peptidase			6,04E-03	C3
TSTA3		enzyme			6,04E-03	ACTA2
PSMB7		peptidase			6,04E-03	IGLL1/IGLL5
EIF2B2		other			6,04E-03	ACTB
PSMD8		other			6,04E-03	IGLL1/IGLL5
ITIH5		other			6,04E-03	ACTA2
BANF1		other			6,04E-03	S100A9
NFE4		transcription regulator			6,04E-03	HBE1
ZNF184		transcription regulator			6,04E-03	S100A9
EID1		transcription regulator			6,04E-03	CKM
CFD	3,669	peptidase			6,04E-03	C3
RXFP1		G-protein coupled receptor			6,04E-03	ACTA2
HIST2H2BE		other			6,04E-03	RAN
ANGPT2		growth factor		-1,274	6,22E-03	ACTA1,ACTA2,MYH6,MYH7,SERPING1	20 (6)
PDGFB		growth factor			6,27E-03	ACTA2,SERPINF1,TIMP1	33 (7)
MMP12		peptidase			6,27E-03	PKM,TPM3,TPM4
EIF4G2		translation regulator			6,40E-03	ACTB,IGF2
IGF2BP1		translation regulator			6,40E-03	ACTB,IGF2
DDX5		enzyme			6,40E-03	ACTA2,TIMP1	27 (8)
HNRNPA1		enzyme			6,40E-03	FGG,PKM
CLDN7		other		-1,000	6,61E-03	ARHGDIB,C3,MT1X,MT2A
miR-21-5p (and other miRNAs w/seed AGCUUAU)		mature microRNA		1,974	6,80E-03	ACTA2,CFL2,PDLIM5,TPM1	13 (4)
NEUROG1		transcription regulator			6,84E-03	C3,CFH,SERPINF1
Akt		group		0,128	6,99E-03	A2M,ACTA2,FABP4,IGF2,MT1X,MT2A	46 (10)
Tnf receptor		group			7,04E-03	C3,TIMP1
FUT8		enzyme			7,04E-03	IGHM,IGLL1/IGLL5
PDGFC		growth factor			7,04E-03	ACTA2,TIMP1
SMARCC1		transcription regulator			7,04E-03	HBG1,IGLL1/IGLL5
PAX3		transcription regulator			7,06E-03	ARHGDIB,CLU,CST3,HPX,NPC2
NFATC3		transcription regulator			7,14E-03	ACTA2,MYH6,MYH7
BRD4		kinase			7,19E-03	ACTA2,HBD,IGLL1/IGLL5,TIMP1
INSR		kinase			7,24E-03	ACTA1,ALB,CSTB,FABP4,IGF2,LYZ,MYH7	26 (4)
DICER1		enzyme		-0,849	7,60E-03	APOD,IGF2,MT2A,MYH7,SERPINA1,SERPINF1
H2AFX		transcription regulator			7,72E-03	ACTB,CLU
ID1		transcription regulator			7,77E-03	FABP4,IGF2,TF
miR-125b-1-3p (miRNAs w/seed CGGGUUA)		mature microRNA			7,77E-03	ORM1,ORM2,SERPINF1
EPAS1		transcription regulator		-0,927	7,98E-03	CKM,ENO1,HIST1H1C,MB,MYH4
RETNLB		other			8,09E-03	ACTA2,FABP4,TIMP1	13 (3)
Pro-inflammatory Cytokine		group			8,09E-03	CLU,HP,TIMP1	12 (3)
PPARGC1B		transcription regulator			8,09E-03	C3,ENO1,MYH6	7 (2)
Fibrin		complex			8,42E-03	ACTA2,MYH13
CDC73		other			8,42E-03	HIST1H1C,IGF2
HMGN1		transcription regulator			8,42E-03	AZGP1,FGA
mir-33		microRNA			8,42E-03	CFD,FABP4
AGER		transmembrane receptor			8,42E-03	CKM,S100A8,S100A9	18 (3)
NFKBIZ		transcription regulator			8,42E-03	S100A8,S100A9
MAP2K3		kinase			8,42E-03	ACTA1,MYH6,MYH7	20 (5)
HEY1		transcription regulator			8,42E-03	ACTA2,MYH6
ITGB1		transmembrane receptor		-0,975	8,89E-03	ACTA1,ACTA2,IGF2,IGHM	65 (16)
Calcineurin protein(s)		complex			9,11E-03	CKM,MB,MYH7	20 (6)
RXRB		ligand-dependent nuclear receptor			9,11E-03	FABP4,LYZ,S100A8
miR-2113 (miRNAs w/seed UUUGUGC)		mature microRNA			9,11E-03	B2M,MYH1,MYH2
Calcineurin A		group			9,15E-03	ACTA1,MB
MAP3K3		kinase			9,15E-03	ACTA1,MYH7	28 (10)
NPR1		enzyme			9,15E-03	ACTA1,MYH7	11 (2)
NR2C2		ligand-dependent nuclear receptor			9,15E-03	HBE1,HBG2
RELB		transcription regulator			9,46E-03	B2M,IGHG1,IGHM	9 (2)
ERK1/2		group		-0,730	9,65E-03	B2M,C3,ENO1,FABP4,PKM,TIMP1	70 (17)
NCOA1		transcription regulator			9,83E-03	ALDOA,C3,FABP4,LYZ	27 (5)
SUPT16H		transcription regulator			9,90E-03	ACTA1,HIST1H1C
DPP4		peptidase			9,90E-03	FABP4,TIMP1	50 (9)
PROX1		transcription regulator			9,90E-03	MYL1,TNNT3
MMP9		peptidase			1,02E-02	ACTA2,SERPINA1,TIMP1
miR-298 (miRNAs w/seed GCAGAAG)		mature microRNA		-0,655	1,03E-02	DEFA1 (includes others),HBE1,HBG1,MT1G
NR1I2		ligand-dependent nuclear receptor		-1,982	1,06E-02	ANG,HBE1,S100A8,TF
IL17C		cytokine			1,07E-02	S100A8,S100A9
TICAM2		other			1,07E-02	IGHG1,S100A8
mir-142		microRNA			1,07E-02	CFL2,IGLL1/IGLL5
MTA3		enzyme			1,07E-02	ACTC1,MYH6
FABP4	6,234	transporter			1,07E-02	FABP4,FABP5
TNIP1		other			1,07E-02	S100A8,S100A9
IL36A		cytokine			1,07E-02	S100A8,S100A9
AGTR2		G-protein coupled receptor			1,15E-02	ACTA1,MYLPF
miR-495-5p (miRNAs w/seed AAGUUGC)		mature microRNA			1,15E-02	PMP2,SH3BGRL
REN		peptidase			1,15E-02	MYH6,MYH7
ASXL2		other			1,15E-02	CFD,PGK1
PEBP1		other			1,15E-02	CFD,RBP4
NFkB (complex)		complex		-0,063	1,16E-02	A2M,C3,CLU,FABP5,FGG,IGHG3,IGLL1/IGLL5,SERPINA3,TIMP1
miR-1-3p (and other miRNAs w/seed GGAAUGU)		mature microRNA		0,586	1,17E-02	SH3BGRL3,TAGLN2,TPM1,TPM2,TPM3,TPM4
SCAP		other			1,18E-02	ALB,FABP5,IGHM
ARHGEF12		other			1,20E-02	ACTA2
KMT5C		enzyme			1,20E-02	HBE1
RETSAT		enzyme			1,20E-02	FABP4
C10orf71		other			1,20E-02	ACTA1
MDC1		other			1,20E-02	CLU
SETX		enzyme			1,20E-02	ACTB
ADH1C		enzyme			1,20E-02	ACTA1
ZDHHC7		enzyme			1,20E-02	TF
MYO1C		enzyme			1,20E-02	GSN
HLTF		transcription regulator			1,20E-02	HBB
ZNF224		transcription regulator			1,20E-02	ALDOA
LTK		kinase			1,20E-02	ACTA1
RCAN2		other			1,20E-02	MYH1
INPP5K		phosphatase			1,20E-02	IGF2
HAT1		enzyme			1,20E-02	CSRP3
H19		other			1,20E-02	IGF2
TRPC6		ion channel			1,20E-02	MYH7
NAGLU		enzyme			1,20E-02	LYZ
MOGAT1		enzyme			1,20E-02	TIMP1
TNNT2		other			1,20E-02	MYH7
RBFOX1		other			1,20E-02	GSN
SLC5A5		transporter			1,20E-02	HBB
CHAF1A		other			1,20E-02	CSRP3
DDX20		transcription regulator			1,20E-02	IGF2
AZIN1		enzyme			1,20E-02	ACTA2
AP2B1		transporter			1,20E-02	PTGDS
NOLC1		transcription regulator			1,20E-02	ORM1
NRG1		growth factor			1,21E-02	EEF1A1,FABP5,IGF2,MYH6,TF
FOXA1		transcription regulator			1,22E-02	ACTA2,ACTC1,ACTG2,TF
PDGF BB		complex		0,657	1,23E-02	ACTA2,C3,IGF2,MYH1,SERPINA3,TIMP1
miR-3126-5p (and other miRNAs w/seed GAGGGAC)		mature microRNA		-0,447	1,23E-02	ALDOA,ARHGDIB,AZGP1,SH3BGRL3,TAGLN2
miR-329-5p (miRNAs w/seed AGGUUUU)		mature microRNA			1,23E-02	ACTG2,DCD
SMO		G-protein coupled receptor			1,26E-02	HBB,HBE1,S100A8
REL		transcription regulator			1,27E-02	B2M,IGHG1,IGHM,MYH7,PTGDS
miR-5701 (miRNAs w/seed UAUUGUC)		mature microRNA			1,30E-02	CSRP3,MT1E,MT1M
ROCK1		kinase			1,32E-02	ACTA1,MYH7
TERC		other			1,32E-02	CLU,S100A9
miR-7158-3p (miRNAs w/seed UGAACUA)		mature microRNA			1,32E-02	CSRP3,SERPING1
UBE2I		enzyme			1,32E-02	ALB,HBB
WT1		transcription regulator		-0,849	1,32E-02	CKM,DEFA1 (includes others),GSN,IGF2,MT1X
ALKBH5		enzyme			1,35E-02	BLVRB,CLU,IGF2
TLR3		transmembrane receptor		0,391	1,38E-02	C3,CLU,CSRP3,S100A8,TIMP1
RHOA		enzyme			1,39E-02	ACTA1,ACTA2,MYLPF
Nuclear factor 1		group			1,41E-02	ALDOA,SERPINA3
ABCB4		transporter			1,41E-02	ACTA2,TIMP1
H2AFZ		other			1,41E-02	ALB,FABP4
PPP3R1		phosphatase			1,41E-02	LYZ,MYH7
FOXO1		transcription regulator		0,468	1,42E-02	A2M,ALB,CA2,FABP4,FABP5,IGLL1/IGLL5,MB
IL3		cytokine			1,43E-02	ARHGDIB,EEF1A1,HBE1,HBZ,RAN,SERPINA3
NFYA		transcription regulator			1,43E-02	ALB,PGK1,PKM
miR-577 (miRNAs w/seed AGAUAAA)		mature microRNA			1,50E-02	CA1,FGG
KEAP1		transcription regulator			1,50E-02	AMBP,PRDX1
PDPK1		kinase			1,50E-02	A2M,CST3
NR5A2		ligand-dependent nuclear receptor			1,53E-02	FGB,HP,PTGDS
miR-122-5p (miRNAs w/seed GGAGUGU)		mature microRNA		1,007	1,58E-02	ALDOA,EEF1A1,PKM,PRDX2
STAT1		transcription regulator			1,59E-02	A2M,B2M,C3,HBG1,SERPINA3,SERPING1
miR-6821-5p (miRNAs w/seed UGCGUGG)		mature microRNA			1,59E-02	CKM,IGF2
RXRG		ligand-dependent nuclear receptor			1,59E-02	FABP4,FABP5
UCP1		transporter		-0,988	1,62E-02	EEF1A1,MYH1,MYH2,MYH4
RPTOR		other			1,67E-02	ENO1,PKM,TPI1
SOX4		transcription regulator		0,000	1,72E-02	CSRP3,IGF2,LYZ,PYGL
mir-122		microRNA			1,72E-02	ALDOA,PKM,SH3BGRL3
LEPR		transmembrane receptor			1,72E-02	ACTA2,APOA2,HPX,TIMP1
MYD88		other		-0,314	1,77E-02	C3,HP,IGHG1,S100A8,TIMP1
TCF		group			1,77E-02	APOD,SERPINA1,SERPINA3
NOTCH1		transcription regulator		0,236	1,79E-02	ACTA2,CFD,CKM,MYH7,PTGDS
PIAS1		transcription regulator			1,79E-02	ACTA2,MYH6
FOSB		transcription regulator			1,79E-02	MT2A,TIMP1
CDC42		enzyme			1,79E-02	CKM,MYH7
AKAP5		other			1,80E-02	MYH7
FKHR		group			1,80E-02	A2M
IGF2-AS		other			1,80E-02	IGF2
FAM129B		transcription regulator			1,80E-02	PKM
SRFBP1		other			1,80E-02	ACTC1
LPXN		transcription regulator			1,80E-02	ACTA2
PURB		transcription regulator			1,80E-02	ACTA2
mir-499		microRNA			1,80E-02	MYH7
INPP1		phosphatase			1,80E-02	MYLPF
RPS14		translation regulator			1,80E-02	S100A8
MYH11		other			1,80E-02	ACTA2
EID2		other			1,80E-02	CKM
PIK3C3		kinase			1,80E-02	IGF2
SLC27A1		transporter			1,80E-02	MYH7
IGF2BP3		translation regulator			1,80E-02	IGF2
KRT5		other			1,80E-02	SERPINF1
SETD3		enzyme			1,80E-02	CKM
PFKFB1		kinase			1,80E-02	MYH6
GCDH		enzyme			1,80E-02	ANG
RECQL		enzyme			1,80E-02	HBB
MYH6	-1,522	enzyme			1,80E-02	MYH7
LIFR		transmembrane receptor			1,80E-02	FGB
CMYA5		other			1,80E-02	MYH1
PALLD		other			1,80E-02	ACTA1
mir-21		microRNA		-0,469	1,88E-02	ACTA2,CLU,IGHG1,IGHM,TPM1
HDAC3		transcription regulator			1,88E-02	HBE1,HBG2,HP
SETD2		enzyme			1,89E-02	ANG,SERPINF1
miR-4640-5p (and other miRNAs w/seed GGGCCAG)		mature microRNA		0,707	1,89E-02	ARHGDIB,CA1,HPX,LDB3,MB,TF,TPM2,TPM4
S100A8	-2,612	other			1,90E-02	A2M,MYH1,MYH8,S100A8
miR-4512 (miRNAs w/seed AGGGCCU)		mature microRNA		0,000	1,97E-02	CSTB,MYL4,TPI1,TPM3
INPP5D		phosphatase			1,99E-02	IGHG1,IGHM
ATP7B		transporter			1,99E-02	FABP5,HIST1H1C
ROCK2		kinase			1,99E-02	FABP5,S100A8
ITGAV		transmembrane receptor			1,99E-02	TIMP1,VTN
miR-33-3p (and other miRNAs w/seed AAUGUUU)		mature microRNA			1,99E-02	ACTG2,PMP2
miR-3140-5p (miRNAs w/seed CCUGAAU)		mature microRNA			1,99E-02	ACYP2,MYL1,PPBP
MED13		transcription regulator			1,99E-02	ENO1,PYGL
miR-3192-5p (miRNAs w/seed CUGGGAG)		mature microRNA		-1,342	2,05E-02	CKM,MT1E,MT1M,MT2A,PPBP
LRP1		transmembrane receptor			2,10E-02	SERPINF1,SERPING1
CUL4B		other			2,10E-02	TPI1,TPM3
FOXP1		transcription regulator			2,10E-02	MYH6,MYH7
IL18		cytokine		0,106	2,13E-02	ACTA1,DEFA1 (includes others),TF,TIMP1
TNFSF13		cytokine			2,21E-02	IGHA1,IGHG1
NFKB1		transcription regulator			2,21E-02	A2M,B2M,FGG,IGHG1,IGHM
F2		peptidase		0,156	2,24E-02	ACTA2,CLU,SERPINC1,TAGLN2,VTN
ADAM17		peptidase			2,32E-02	ACTA1,MYH7
PLAUR		transmembrane receptor			2,32E-02	ACTA2,ANG
ANGPT1		growth factor			2,32E-02	ACTA1,MYH7
miR-8055 (miRNAs w/seed UUUGAGC)		mature microRNA			2,32E-02	DEFA1 (includes others),ENO1
NEDD9		other			2,32E-02	PGK1,TF
GFI1		transcription regulator			2,33E-02	LYZ,SERPINA1,SERPINA3
ADRA1		group			2,39E-02	ACTA1
FEZF1		other			2,39E-02	TIMP1
NUDT2		phosphatase			2,39E-02	MYL4
MYLK2		kinase			2,39E-02	MYH3
OLFM2		other			2,39E-02	ACTA1
GLIPR2		other			2,39E-02	ACTA2
UTP3		other			2,39E-02	IGLL1/IGLL5
MAF1		other			2,39E-02	ACTB
RREB1		transcription regulator			2,39E-02	HBZ
XRN2		enzyme			2,39E-02	ACTB
RECQL4		enzyme			2,39E-02	HBB
ZFYVE9		peptidase			2,39E-02	ACTA2
GLS		enzyme			2,39E-02	ACTA2
RGL2		other			2,39E-02	MYLPF
ARID5B		transcription regulator			2,39E-02	ACTA2
miR-324-3p (and other miRNAs w/seed CACUGCC)		mature microRNA			2,39E-02	LDB3,MB,POTEE/POTEF
TIAL1		transcription regulator			2,39E-02	HBB
TIAM1		other			2,39E-02	TIMP1
HOPX		transcription regulator			2,39E-02	MYH3
PER3		other			2,39E-02	FABP4
VGLL4		other			2,39E-02	ACTA1
AP2A1		transporter			2,39E-02	MT2A
CTGF		growth factor			2,39E-02	ENO1,IGF2,TIMP1
CTCFL		transcription regulator			2,39E-02	PKM
BBC3		other			2,39E-02	PRDX1
PLAGL2		transcription regulator			2,39E-02	IGF2
KLF7		transcription regulator			2,39E-02	HBB
SIX4		transcription regulator			2,39E-02	ALDOA
SCIN		other			2,39E-02	GSN
LRRC8C		ion channel			2,39E-02	FABP4
NBN		other			2,39E-02	CLU
TCR		complex		1,000	2,40E-02	ALDOA,APOD,ENO1,PGK1,SERPINA3,TPI1
PTEN		phosphatase		0,478	2,43E-02	C3,CA2,CFD,FABP4,IGF2,MT2A,PGK1,PYGL
miR-330-3p (and other miRNAs w/seed CAAAGCA)		mature microRNA			2,43E-02	DEFA1 (includes others),MYBPC1
ASXL1		transcription regulator			2,43E-02	CFD,PGK1
FAS		transmembrane receptor			2,43E-02	ACTA2,HPR,ORM1,TAGLN2,TPM1,TPM4
POU4F1		transcription regulator			2,45E-02	ACTC1,HBE1,MYL1
E2F1		transcription regulator		1,616	2,53E-02	CA2,IGF2,MT1G,MYH2,MYH4,MYH7,RAN
PPP2CA		phosphatase			2,54E-02	MYL1,MYL4
miR-4643 (miRNAs w/seed ACACAUG)		mature microRNA			2,54E-02	ORM1,ORM2
PKM	-100,000	kinase			2,54E-02	ENO1,PKM
RAC2		enzyme			2,54E-02	ALDOA,PKM
FASN		enzyme			2,54E-02	CFD,RBP4
miR-6737-5p (and other miRNAs w/seed UGGGGUG)		mature microRNA		1,890	2,55E-02	CKM,HIST2H2AB,IGF2,LDB3,MYH13,POTEE/POTEF,TPM2
TGFB2		growth factor			2,64E-02	ACTA2,S100A8,TIMP1
INHBA		growth factor		-1,231	2,73E-02	ACTA2,S100A8,S100A9,TIMP1
Collagen(s)		complex			2,78E-02	ACTB,C3
HBEGF		growth factor			2,78E-02	ALDOA,PKM
KDR		kinase			2,78E-02	A2M,FABP4
miR-329-3p (and other miRNAs w/seed ACACACC)		mature microRNA			2,90E-02	HBG1,HP,HPR
SPHK1		kinase			2,90E-02	ACTA2,TIMP1
CDKN1B		kinase			2,90E-02	B2M,HBE1,S100A9
EHMT2		transcription regulator			2,90E-02	HBE1,HBG2
SIM1		transcription regulator		-1,000	2,92E-02	ANG,CFL2,MYH6,MYH7
miR-3073a-5p (and other miRNAs w/seed UGGUCAC)		mature microRNA			2,97E-02	MYH1,MYH4,SH3BGRL3
TGFBR2		kinase			2,97E-02	ACTA2,CLU,PTGDS,TIMP1
RNU7-1		other			2,98E-02	HIST1H1C
HLA-DR		complex			2,98E-02	IGHM
Laminin2		complex			2,98E-02	ACTA2
GPR39		G-protein coupled receptor			2,98E-02	CLU
CREB3L4		transcription regulator			2,98E-02	ANG
Cathepsin		group			2,98E-02	ACTA2
IGLL1/IGLL5	1,665	other			2,98E-02	IGHM
LRP8		transmembrane receptor			2,98E-02	CLU
mir-365		microRNA			2,98E-02	CKM
HPGDS		enzyme			2,98E-02	PTGDS
MOV10L1		enzyme			2,98E-02	MYH7
CDR2		other			2,98E-02	TF
UTRN		transmembrane receptor			2,98E-02	ACTG1
KCTD11		other			2,98E-02	IGF2
BRD8		transcription regulator			2,98E-02	FABP4
CITED1		transcription regulator			2,98E-02	IGF2
SOX15		transcription regulator			2,98E-02	CKM
ORC2		other			2,98E-02	HBB
SMARCC2		transcription regulator			2,98E-02	NPC2
ADAM9		peptidase			2,98E-02	TIMP1
PLAA		other			2,98E-02	CLU
SSBP1		other			2,98E-02	FGA
CLEC4M		other			2,98E-02	C3
RAB4A		enzyme			2,98E-02	MYH7
miR-6515-3p (miRNAs w/seed CUCUUCA)		mature microRNA			3,11E-02	PDLIM5,POTEE/POTEF,SH3BGRL
HOXA3		transcription regulator			3,15E-02	HBE1,HBG2
CHUK		kinase		-1,192	3,16E-02	C3,CLU,MYH1,MYH2
CXCL12		cytokine		0,000	3,16E-02	ACTA2,CA2,TF,TIMP1
Vegf		group		0,000	3,18E-02	A2M,ACTA2,CA2,FABP4,HBE1,MT1G,TIMP1
Ifn		group			3,25E-02	B2M,CFH,S100A8
AVP		other			3,28E-02	ACTA2,CKM
PTPN6		phosphatase			3,28E-02	IGHM,TIMP1
MECP2		transcription regulator			3,32E-02	ACTB,IGHM,MT1G
CD44		other			3,37E-02	ACTA2,ACTB,CLU,SERPINA1
mir-223		microRNA			3,40E-02	ACTA2,MT1E,S100A9
miR-3082-3p (and other miRNAs w/seed ACAUGGC)		mature microRNA			3,40E-02	RAN,SH3BGRL,TF
RETN		other			3,54E-02	FABP4,FABP5
JUNB		transcription regulator			3,55E-02	C3,CLU,TIMP1
cAMP-Gef		group			3,57E-02	PPBP
VIPAS39		other			3,57E-02	PPBP
DOHH		enzyme			3,57E-02	PRDX2
EIF3M		other			3,57E-02	MT2A
CACNA1C		ion channel			3,57E-02	ENO1
AQP11		transporter			3,57E-02	TIMP1
Ap2 alpha		group			3,57E-02	PTGDS
ITGB5		other			3,57E-02	VTN
TCF21		transcription regulator			3,57E-02	CKM
CD79B		transmembrane receptor			3,57E-02	IGHM
APBA3		transporter			3,57E-02	PGK1
MEFV		other			3,57E-02	LYZ
RBBP4		enzyme			3,57E-02	HBG1
DLX4		transcription regulator			3,57E-02	HBB
CR1		transmembrane receptor			3,57E-02	C3
SOST		other			3,57E-02	CA2
COIL		enzyme			3,57E-02	HIST2H2AB
OTUD7B		peptidase			3,57E-02	ACTA2
IGFBP4		other			3,57E-02	ACTA2
CXXC5		other			3,57E-02	ACTA2
FGF18		growth factor			3,57E-02	TIMP1
PSMD4		other			3,57E-02	A2M
RNF17		other			3,57E-02	SERPINA3
CCAT2		other			3,57E-02	ACTA2
ITGA11		other			3,57E-02	ACTA2
WNT10B		other			3,57E-02	FABP4
SF1		transcription regulator			3,57E-02	ACTA2
HIST1H4C		other			3,57E-02	HBE1
BDNF		growth factor			3,64E-02	MYH3,MYH8,MYL4,PDLIM5,S100A9
HDAC4		transcription regulator			3,77E-02	ACTA1,CKM,CSRP3
Jnk		group		-0,192	3,80E-02	A2M,ACTA2,FABP4,TIMP1
IL2RG		transmembrane receptor			3,80E-02	IGHM,NPC2
WNT1		cytokine			3,93E-02	ACTA2,EEF1A1,IGF2
miR-382-3p (miRNAs w/seed AUCAUUC)		mature microRNA			3,94E-02	LYZ,MT2A
miR-922 (miRNAs w/seed CAGCAGA)		mature microRNA			3,94E-02	HBG1,NPC2
WISP2		growth factor			3,94E-02	ACTA2,FABP4
POU2AF1		transcription regulator			3,94E-02	IGHG1,IGHM
FMR1		translation regulator			3,94E-02	ALDOA,ENO1
BACH2		transcription regulator			3,94E-02	S100A8,S100A9
miR-199a-5p (and other miRNAs w/seed CCAGUGU)		mature microRNA		1,432	3,96E-02	ACTA1,ACTG2,C3,CSTB,POTEE/POTEF
RAF1		kinase		1,910	3,97E-02	CA2,MT1M,RAN,TIMP1
miR-3551-5p (and other miRNAs w/seed CUUCACC)		mature microRNA			4,01E-02	POTEE/POTEF,TF,TPM3
NOTCH3		transcription regulator			4,08E-02	ACTA2,APOD
BNIP3L		other			4,08E-02	CST3,GSN
FGF10		growth factor			4,08E-02	MYH6,MYH7
PTGES		enzyme			4,08E-02	MYH6,MYH7
MRPS18B		other			4,15E-02	ACTA2
ST6GALNAC1		enzyme			4,15E-02	B2M
PTK		group			4,15E-02	A2M
KMT5B		enzyme			4,15E-02	MT2A
ERFE		other			4,15E-02	FABP4
ERCC2		enzyme			4,15E-02	FABP4
HSD11B2		enzyme			4,15E-02	MYH6
RGS19		other			4,15E-02	MYH7
CASQ2		other			4,15E-02	ACTA1
P2RY4		G-protein coupled receptor			4,15E-02	TIMP1
SLC9A1		ion channel			4,15E-02	CA2
PKN1		kinase			4,15E-02	ACTA2
PGK1	-1,878	kinase			4,15E-02	ACTA1
CD79A		transmembrane receptor			4,15E-02	IGHM
GNMT		enzyme			4,15E-02	NPC2
miR-4433a-3p (miRNAs w/seed CAGGAGU)		mature microRNA			4,17E-02	AMBP,CLC,EEF1A1
miR-1270 (and other miRNAs w/seed UGGAGAU)		mature microRNA			4,17E-02	ACTBL2,LYZ,SERPING1
SP110		transcription regulator			4,17E-02	CLU,SERPINA1,TIMP1
IL12B		cytokine			4,22E-02	S100A8,S100A9
KLF5		transcription regulator			4,22E-02	ACTA2,S100A9
SAFB		other			4,22E-02	B2M,S100A8
miR-3910 (miRNAs w/seed AAGGCAU)		mature microRNA			4,25E-02	CFL2,DEFA1 (includes others),PDLIM5
miR-4711-3p (miRNAs w/seed GUGUCUU)		mature microRNA			4,25E-02	HBG1,PMP2,POTEE/POTEF
Pkc(s)		group			4,27E-02	ACTA2,FABP4,IGF2,S100A8
IL1RN		cytokine			4,34E-02	ACTA2,S100A9,TIMP1
miR-4307 (miRNAs w/seed AUGUUUU)		mature microRNA			4,36E-02	PMP2,PYGL
PLAG1		transcription regulator			4,36E-02	IGF2,TNNT3
miR-6833-5p (miRNAs w/seed UGUGGAA)		mature microRNA			4,36E-02	B2M,MT2A
EP300		transcription regulator		0,271	4,50E-02	ACTA1,B2M,CA2,CKM,FABP4,HBB
miR-5681b (miRNAs w/seed GGUAUUG)		mature microRNA			4,51E-02	LYZ,S100A8
KCNE3		ion channel			4,51E-02	FABP5,IGHM
MAP2K7		kinase			4,51E-02	MYH7,SERPINC1
miR-5572 (miRNAs w/seed UUGGGGU)		mature microRNA			4,59E-02	HIST2H2AB,IGF2,MB
miR-6515-5p (miRNAs w/seed UGGAGGG)		mature microRNA		-0,816	4,59E-02	IGLL1/IGLL5,LDB3,ORM1,ORM2,PRDX2,TPM3
TAL1		transcription regulator			4,64E-02	AZGP1,C3,HBB,HBE1
HES1		transcription regulator			4,65E-02	CFD,PTGDS
SERPINF1	1,297	other			4,65E-02	ACTA2,SERPINF1
MSC		transcription regulator			4,65E-02	CKM,FABP4
miR-561-5p (miRNAs w/seed UCAAGGA)		mature microRNA			4,68E-02	ACTG1,MYH7,TPM3
CD8A		other			4,73E-02	IGHM
CD82		other			4,73E-02	TIMP1
CBX1		transcription regulator			4,73E-02	CKM
PI3		other			4,73E-02	ACTA2
RLN1		other			4,73E-02	MYH7
LIPC		enzyme			4,73E-02	APOA2
PRKCG		kinase			4,73E-02	MYH7
WNT5B		other			4,73E-02	ACTA2
RHOG		enzyme			4,73E-02	MYH7
USP2		peptidase			4,73E-02	FABP4
HEYL		transcription regulator			4,73E-02	MYH6
MSH2		enzyme			4,73E-02	IGHG1
SDC2		other			4,73E-02	ACTA2
TNFAIP6		other			4,73E-02	ACTA2
SRD5A1		enzyme			4,73E-02	FABP5
FBLN5		other			4,73E-02	SERPINA1
NDP		growth factor			4,73E-02	SERPINF1
TBL1XR1		transcription regulator			4,73E-02	HP
miR-3199 (and other miRNAs w/seed GGGACUG)		mature microRNA		-1,000	4,76E-02	CST3,IGLL1/IGLL5,SH3BGRL3,TPM3
MAP2K4		kinase			4,80E-02	MYH7,PRDX1
EGLN1		enzyme			4,80E-02	PGK1,TPI1
miR-6715b-3p (miRNAs w/seed UCAAACC)		mature microRNA			4,80E-02	HP,HPR
KDM5B		transcription regulator			4,85E-02	FABP5,MT1E,MT1X
miR-6878-5p (miRNAs w/seed GGGAGAA)		mature microRNA	Inhibited	-2,000	1,89E-01	FABP4,IGLL1/IGLL5,MT1E,MT1M
CSF2		cytokine		-1,980	3,14E-01	C3,CFH,TPI1,TPM4
miR-5193 (miRNAs w/seed CCUCCUC)		mature microRNA	Activated	2,000	3,78E-01	HP,MB,MYH13,MYH7B
miR-6825-5p (and other miRNAs w/seed GGGGAGG)		mature microRNA	Inhibited	-2,121	5,32E-01	CST3,HPX,IGF2,IGLL1/IGLL5,MT1G,SERPINA1,SH3BGRL3,TPM2
miR-423-5p (and other miRNAs w/seed GAGGGGC)		mature microRNA	Inhibited	-2,000	5,43E-01	IGF2,ORM1,ORM2,PRDX2
miR-4723-5p (and other miRNAs w/seed GGGGGAG)		mature microRNA	Inhibited	-2,000	1,00E00	IGF2,PRDX2,SH3BGRL3,TAGLN2
