# Supplementary material for: Proteomics of Muscle Microdialysates Identifies Potential Circulating Biomarkers in Facioscapulohumeral Muscular Dystrophy
Source: Int J Mol Sci. 2020 Dec 30;22(1):290. doi: 10.3390/ijms22010290 (PMC7795508; doi:10.3390/ijms22010290)
Supplement: Supplementary file 1 [file ijms-22-00290-s001.zip › Supplementary material_rev/Table S7.xls]

## Sheet: Supplemetary Table 7
	Accession number	Description	Score	STIR-:Control_Ratio
	P01344	Insulin-like growth factor II OS=Homo sapiens OX=9606 GN=IGF2 PE=1 SV=1	1054.09	STIR-
	P15090	Fatty acid-binding protein_ adipocyte OS=Homo sapiens OX=9606 GN=FABP4 PE=1 SV=3	603.59	6.23389
	P00746	Complement factor D OS=Homo sapiens OX=9606 GN=CFD PE=1 SV=5	705.05	3.6693
	P30043	Flavin reductase (NADPH) OS=Homo sapiens OX=9606 GN=BLVRB PE=1 SV=3	438.63	3.00417
	P41222	Prostaglandin-H2 D-isomerase OS=Homo sapiens OX=9606 GN=PTGDS PE=1 SV=1	262.74	2.7456
	Q8N339	Metallothionein-1M OS=Homo sapiens OX=9606 GN=MT1M PE=3 SV=2	2112.12	2.4109
	P00918	Carbonic anhydrase 2 OS=Homo sapiens OX=9606 GN=CA2 PE=1 SV=2	602.8	2.38691
	P02795	Metallothionein-2 OS=Homo sapiens OX=9606 GN=MT2A PE=1 SV=1	2112.12	2.36316
	P06396	Gelsolin OS=Homo sapiens OX=9606 GN=GSN PE=1 SV=1	621.56	2.33965
	P13640	Metallothionein-1G OS=Homo sapiens OX=9606 GN=MT1G PE=1 SV=2	2112.12	2.31637
	P80297	Metallothionein-1X OS=Homo sapiens OX=9606 GN=MT1X PE=1 SV=1	2112.12	2.24791
	P04732	Metallothionein-1E OS=Homo sapiens OX=9606 GN=MT1E PE=1 SV=1	2112.12	2.24791
	P61769	Beta-2-microglobulin OS=Homo sapiens OX=9606 GN=B2M PE=1 SV=1	6035.53	2.13828
	P02760	Protein AMBP OS=Homo sapiens OX=9606 GN=AMBP PE=1 SV=1	1512.49	2.09594
	P50461	Cysteine and glycine-rich protein 3 OS=Homo sapiens OX=9606 GN=CSRP3 PE=1 SV=1	1236.78	2.09594
	P61916	NPC intracellular cholesterol transporter 2 OS=Homo sapiens OX=9606 GN=NPC2 PE=1 SV=1	1092.96	2.07508
	P02753	Retinol-binding protein 4 OS=Homo sapiens OX=9606 GN=RBP4 PE=1 SV=3	5471.71	1.93479
	P01034	Cystatin-C OS=Homo sapiens OX=9606 GN=CST3 PE=1 SV=1	6082.39	1.87761
	P02775	Platelet basic protein OS=Homo sapiens OX=9606 GN=PPBP PE=1 SV=3	594.05	1.87761
	P03950	Angiogenin OS=Homo sapiens OX=9606 GN=ANG PE=1 SV=1	1495.72	1.85893
	P14621	Acylphosphatase-2 OS=Homo sapiens OX=9606 GN=ACYP2 PE=1 SV=2	3350.88	1.84043
	P00915	Carbonic anhydrase 1 OS=Homo sapiens OX=9606 GN=CA1 PE=1 SV=2	1834.14	1.82212
	P0CF74	Immunoglobulin lambda constant 6 OS=Homo sapiens OX=9606 GN=IGLC6 PE=1 SV=1	12554.9	1.80399
	P19652	Alpha-1-acid glycoprotein 2 OS=Homo sapiens OX=9606 GN=ORM2 PE=1 SV=2	4013.59	1.76827
	P0DOY3	Immunoglobulin lambda constant 3 OS=Homo sapiens OX=9606 GN=IGLC3 PE=1 SV=1	12554.9	1.75067
	P0DOY2	Immunoglobulin lambda constant 2 OS=Homo sapiens OX=9606 GN=IGLC2 PE=1 SV=1	12554.9	1.73325
	P10909	Clusterin OS=Homo sapiens OX=9606 GN=CLU PE=1 SV=1	527.28	1.71601
	P62826	GTP-binding nuclear protein Ran OS=Homo sapiens OX=9606 GN=RAN PE=1 SV=3	398.9	1.71601
	P0CG04	Immunoglobulin lambda constant 1 OS=Homo sapiens OX=9606 GN=IGLC1 PE=1 SV=1	11685.6	1.69893
	Q05315	Galectin-10 OS=Homo sapiens OX=9606 GN=CLC PE=1 SV=3	1034.48	1.69893
	P04004	Vitronectin OS=Homo sapiens OX=9606 GN=VTN PE=1 SV=1	321.22	1.68203
	O75368	SH3 domain-binding glutamic acid-rich-like protein OS=Homo sapiens OX=9606 GN=SH3BGRL PE=1 SV=1	1049.56	1.68203
	P02763	Alpha-1-acid glycoprotein 1 OS=Homo sapiens OX=9606 GN=ORM1 PE=1 SV=1	8892.08	1.66529
	B9A064	Immunoglobulin lambda-like polypeptide 5 OS=Homo sapiens OX=9606 GN=IGLL5 PE=2 SV=2	11870.3	1.66529
	P04080	Cystatin-B OS=Homo sapiens OX=9606 GN=CSTB PE=1 SV=2	1755.34	1.66529
	P01619	Immunoglobulin kappa variable 3-20 OS=Homo sapiens OX=9606 GN=IGKV3-20 PE=1 SV=2	2408.67	1.64872
	A0M8Q6	Immunoglobulin lambda constant 7 OS=Homo sapiens OX=9606 GN=IGLC7 PE=1 SV=3	11439.6	1.64872
	P02008	Hemoglobin subunit zeta OS=Homo sapiens OX=9606 GN=HBZ PE=1 SV=2	1640.38	1.64872
	P02671	Fibrinogen alpha chain OS=Homo sapiens OX=9606 GN=FGA PE=1 SV=2	3458.55	1.63232
	P37802	Transgelin-2 OS=Homo sapiens OX=9606 GN=TAGLN2 PE=1 SV=3	722.08	1.59999
	P02689	Myelin P2 protein OS=Homo sapiens OX=9606 GN=PMP2 PE=1 SV=3	1927.17	1.58407
	P32119	Peroxiredoxin-2 OS=Homo sapiens OX=9606 GN=PRDX2 PE=1 SV=5	2425.06	1.55271
	P69905	Hemoglobin subunit alpha OS=Homo sapiens OX=9606 GN=HBA1 PE=1 SV=2	6208.27	1.53726
	P05452	Tetranectin OS=Homo sapiens OX=9606 GN=CLEC3B PE=1 SV=3	1523.14	1.47698
	Q9Y536	Peptidyl-prolyl cis-trans isomerase A-like 4A OS=Homo sapiens OX=9606 GN=PPIAL4A PE=2 SV=1	1048.31	1.47698
	Q01469	Fatty acid-binding protein_ epidermal OS=Homo sapiens OX=9606 GN=FABP5 PE=1 SV=3	2723.01	1.46228
	Q9H299	SH3 domain-binding glutamic acid-rich-like protein 3 OS=Homo sapiens OX=9606 GN=SH3BGRL3 PE=1 SV=1	2300.86	1.46228
	P01009	Alpha-1-antitrypsin OS=Homo sapiens OX=9606 GN=SERPINA1 PE=1 SV=3	10470.5	1.44773
	P02768	Serum albumin OS=Homo sapiens OX=9606 GN=ALB PE=1 SV=2	23652.1	1.44773
	P02042	Hemoglobin subunit delta OS=Homo sapiens OX=9606 GN=HBD PE=1 SV=2	17676.5	1.40495
	P02787	Serotransferrin OS=Homo sapiens OX=9606 GN=TF PE=1 SV=3	16909.8	1.39097
	P69892	Hemoglobin subunit gamma-2 OS=Homo sapiens OX=9606 GN=HBG2 PE=1 SV=2	793.17	1.39097
	Q14376	UDP-glucose 4-epimerase OS=Homo sapiens OX=9606 GN=GALE PE=1 SV=2	631.51	1.36343
	P12829	Myosin light chain 4 OS=Homo sapiens OX=9606 GN=MYL4 PE=1 SV=3	330.18	1.34986
	P01011	Alpha-1-antichymotrypsin OS=Homo sapiens OX=9606 GN=SERPINA3 PE=1 SV=2	2192.85	1.34986
	P69891	Hemoglobin subunit gamma-1 OS=Homo sapiens OX=9606 GN=HBG1 PE=1 SV=2	793.17	1.34986
	P68871	Hemoglobin subunit beta OS=Homo sapiens OX=9606 GN=HBB PE=1 SV=2	28571.2	1.33643
	P01033	Metalloproteinase inhibitor 1 OS=Homo sapiens OX=9606 GN=TIMP1 PE=1 SV=1	3108.05	1.32313
	P01008	Antithrombin-III OS=Homo sapiens OX=9606 GN=SERPINC1 PE=1 SV=1	3068.88	1.30996
	P25311	Zinc-alpha-2-glycoprotein OS=Homo sapiens OX=9606 GN=AZGP1 PE=1 SV=2	7278.05	1.30996
	P01857	Immunoglobulin heavy constant gamma 1 OS=Homo sapiens OX=9606 GN=IGHG1 PE=1 SV=1	18094.4	1.29693
	P02100	Hemoglobin subunit epsilon OS=Homo sapiens OX=9606 GN=HBE1 PE=1 SV=2	783.19	1.29693
	P36955	Pigment epithelium-derived factor OS=Homo sapiens OX=9606 GN=SERPINF1 PE=1 SV=4	2451.85	1.29693
	P61626	Lysozyme C OS=Homo sapiens OX=9606 GN=LYZ PE=1 SV=1	6138.36	1.28403
	P06737	Glycogen phosphorylase_ liver form OS=Homo sapiens OX=9606 GN=PYGL PE=1 SV=4	875.19	1.28403
	P01860	Immunoglobulin heavy constant gamma 3 OS=Homo sapiens OX=9606 GN=IGHG3 PE=1 SV=2	11489.1	1.27125
	Q06830	Peroxiredoxin-1 OS=Homo sapiens OX=9606 GN=PRDX1 PE=1 SV=1	2232.4	1.27125
	P01877	Immunoglobulin heavy constant alpha 2 OS=Homo sapiens OX=9606 GN=IGHA2 PE=1 SV=4	669.84	1.2586
	P01876	Immunoglobulin heavy constant alpha 1 OS=Homo sapiens OX=9606 GN=IGHA1 PE=1 SV=2	3116.78	1.2586
	P02790	Hemopexin OS=Homo sapiens OX=9606 GN=HPX PE=1 SV=2	2615.79	1.24608
	P01763	Immunoglobulin heavy variable 3-48 OS=Homo sapiens OX=9606 GN=IGHV3-48 PE=1 SV=2	11933.6	0.818731
	P02675	Fibrinogen beta chain OS=Homo sapiens OX=9606 GN=FGB PE=1 SV=2	2611.98	0.818731
	P01871	Immunoglobulin heavy constant mu OS=Homo sapiens OX=9606 GN=IGHM PE=1 SV=4	584.77	0.810584
	P02144	Myoglobin OS=Homo sapiens OX=9606 GN=MB PE=1 SV=2	4014.43	0.810584
	Q6S8J3	POTE ankyrin domain family member E OS=Homo sapiens OX=9606 GN=POTEE PE=2 SV=3	2939.09	0.763379
	P01024	Complement C3 OS=Homo sapiens OX=9606 GN=C3 PE=1 SV=2	2220.62	0.763379
	A5A3E0	POTE ankyrin domain family member F OS=Homo sapiens OX=9606 GN=POTEF PE=1 SV=2	2935.86	0.755784
	P05155	Plasma protease C1 inhibitor OS=Homo sapiens OX=9606 GN=SERPING1 PE=1 SV=2	638.03	0.755784
	P60174	Triosephosphate isomerase OS=Homo sapiens OX=9606 GN=TPI1 PE=1 SV=3	4599.62	0.740818
	Q9Y281	Cofilin-2 OS=Homo sapiens OX=9606 GN=CFL2 PE=1 SV=1	4660.29	0.740818
	P05090	Apolipoprotein D OS=Homo sapiens OX=9606 GN=APOD PE=1 SV=1	1130.53	0.733447
	Q96HC4	PDZ and LIM domain protein 5 OS=Homo sapiens OX=9606 GN=PDLIM5 PE=1 SV=5	1267.92	0.726149
	P02652	Apolipoprotein A-II OS=Homo sapiens OX=9606 GN=APOA2 PE=1 SV=1	1216	0.718924
	P63267	Actin_ gamma-enteric smooth muscle OS=Homo sapiens OX=9606 GN=ACTG2 PE=1 SV=1	9378.7	0.71177
	P68032	Actin_ alpha cardiac muscle 1 OS=Homo sapiens OX=9606 GN=ACTC1 PE=1 SV=1	9449.26	0.71177
	P68133	Actin_ alpha skeletal muscle OS=Homo sapiens OX=9606 GN=ACTA1 PE=1 SV=1	11861.7	0.71177
	P62736	Actin_ aortic smooth muscle OS=Homo sapiens OX=9606 GN=ACTA2 PE=1 SV=1	9449.26	0.697676
	P12883	Myosin-7 OS=Homo sapiens OX=9606 GN=MYH7 PE=1 SV=5	5987.13	0.683861
	A7E2Y1	Myosin-7B OS=Homo sapiens OX=9606 GN=MYH7B PE=1 SV=4	714.27	0.683861
	P81605	Dermcidin OS=Homo sapiens OX=9606 GN=DCD PE=1 SV=2	2581	0.677057
	P16402	Histone H1.3 OS=Homo sapiens OX=9606 GN=HIST1H1D PE=1 SV=2	3066.62	0.67032
	Q9UKX3	Myosin-13 OS=Homo sapiens OX=9606 GN=MYH13 PE=2 SV=2	1477.55	0.67032
	P10412	Histone H1.4 OS=Homo sapiens OX=9606 GN=HIST1H1E PE=1 SV=2	3066.62	0.67032
	P16403	Histone H1.2 OS=Homo sapiens OX=9606 GN=HIST1H1C PE=1 SV=2	3066.62	0.66365
	Q00872	Myosin-binding protein C_ slow-type OS=Homo sapiens OX=9606 GN=MYBPC1 PE=1 SV=2	1152.11	0.657047
	P13533	Myosin-6 OS=Homo sapiens OX=9606 GN=MYH6 PE=1 SV=5	4615.98	0.657047
	P01023	Alpha-2-macroglobulin OS=Homo sapiens OX=9606 GN=A2M PE=1 SV=3	1176.43	0.650509
	P52566	Rho GDP-dissociation inhibitor 2 OS=Homo sapiens OX=9606 GN=ARHGDIB PE=1 SV=3	2271.07	0.644036
	P08603	Complement factor H OS=Homo sapiens OX=9606 GN=CFH PE=1 SV=4	821.37	0.644036
	P02679	Fibrinogen gamma chain OS=Homo sapiens OX=9606 GN=FGG PE=1 SV=3	2274.65	0.644036
	O75112	LIM domain-binding protein 3 OS=Homo sapiens OX=9606 GN=LDB3 PE=1 SV=2	1825.54	0.637628
	Q96A32	Myosin regulatory light chain 2_ skeletal muscle isoform OS=Homo sapiens OX=9606 GN=MYLPF PE=2 SV=1	22995.4	0.631284
	P60709	Actin_ cytoplasmic 1 OS=Homo sapiens OX=9606 GN=ACTB PE=1 SV=1	7549.08	0.625002
	P12882	Myosin-1 OS=Homo sapiens OX=9606 GN=MYH1 PE=1 SV=3	6649.72	0.618783
	P63261	Actin_ cytoplasmic 2 OS=Homo sapiens OX=9606 GN=ACTG1 PE=1 SV=1	7548.44	0.618783
	P11055	Myosin-3 OS=Homo sapiens OX=9606 GN=MYH3 PE=1 SV=3	2700.95	0.612626
	Q9Y623	Myosin-4 OS=Homo sapiens OX=9606 GN=MYH4 PE=2 SV=2	3915.23	0.606531
	P13535	Myosin-8 OS=Homo sapiens OX=9606 GN=MYH8 PE=1 SV=3	3978.81	0.600496
	Q562R1	Beta-actin-like protein 2 OS=Homo sapiens OX=9606 GN=ACTBL2 PE=1 SV=2	2184.12	0.588605
	Q9UKX2	Myosin-2 OS=Homo sapiens OX=9606 GN=MYH2 PE=1 SV=1	7430.52	0.57695
	P05976	Myosin light chain 1/3_ skeletal muscle isoform OS=Homo sapiens OX=9606 GN=MYL1 PE=2 SV=3	13794.6	0.565525
	P06753	Tropomyosin alpha-3 chain OS=Homo sapiens OX=9606 GN=TPM3 PE=1 SV=2	3354.89	0.548812
	P04075	Fructose-bisphosphate aldolase A OS=Homo sapiens OX=9606 GN=ALDOA PE=1 SV=2	1714.58	0.548812
	P06733	Alpha-enolase OS=Homo sapiens OX=9606 GN=ENO1 PE=1 SV=2	599.3	0.543351
	Q02539	Histone H1.1 OS=Homo sapiens OX=9606 GN=HIST1H1A PE=1 SV=3	1694.17	0.537944
	P00558	Phosphoglycerate kinase 1 OS=Homo sapiens OX=9606 GN=PGK1 PE=1 SV=3	831.21	0.532592
	P22492	Histone H1t OS=Homo sapiens OX=9606 GN=HIST1H1T PE=2 SV=4	1694.17	0.532592
	P45378	Troponin T_ fast skeletal muscle OS=Homo sapiens OX=9606 GN=TNNT3 PE=1 SV=3	1712.4	0.527292
	P06702	Protein S100-A9 OS=Homo sapiens OX=9606 GN=S100A9 PE=1 SV=1	1233.61	0.522046
	P07951	Tropomyosin beta chain OS=Homo sapiens OX=9606 GN=TPM2 PE=1 SV=1	9696.16	0.516851
	P59665	Neutrophil defensin 1 OS=Homo sapiens OX=9606 GN=DEFA1 PE=1 SV=1	4364.79	0.516851
	P68104	Elongation factor 1-alpha 1 OS=Homo sapiens OX=9606 GN=EEF1A1 PE=1 SV=1	549.77	0.511709
	P06732	Creatine kinase M-type OS=Homo sapiens OX=9606 GN=CKM PE=1 SV=2	4807.16	0.506617
	P59666	Neutrophil defensin 3 OS=Homo sapiens OX=9606 GN=DEFA3 PE=1 SV=1	4364.79	0.506617
	Q5VTE0	Putative elongation factor 1-alpha-like 3 OS=Homo sapiens OX=9606 GN=EEF1A1P5 PE=5 SV=1	549.77	0.491644
	Q05639	Elongation factor 1-alpha 2 OS=Homo sapiens OX=9606 GN=EEF1A2 PE=1 SV=1	466.31	0.477114
	P09493	Tropomyosin alpha-1 chain OS=Homo sapiens OX=9606 GN=TPM1 PE=1 SV=2	8190	0.472367
	P67936	Tropomyosin alpha-4 chain OS=Homo sapiens OX=9606 GN=TPM4 PE=1 SV=3	1930.05	0.467666
	Q9BYX7	Putative beta-actin-like protein 3 OS=Homo sapiens OX=9606 GN=POTEKP PE=5 SV=1	1797.99	0.463013
	P00739	Haptoglobin-related protein OS=Homo sapiens OX=9606 GN=HPR PE=2 SV=2	1049.74	0.418952
	P05109	Protein S100-A8 OS=Homo sapiens OX=9606 GN=S100A8 PE=1 SV=1	2867.12	0.382893
	P00738	Haptoglobin OS=Homo sapiens OX=9606 GN=HP PE=1 SV=1	1714.02	0.375311
	P14618	Pyruvate kinase PKM OS=Homo sapiens OX=9606 GN=PKM PE=1 SV=4	355.52	Control
	Q8IUE6	Histone H2A type 2-B OS=Homo sapiens OX=9606 GN=HIST2H2AB PE=1 SV=3	217.55	Control
	P35609	Alpha-actinin-2 OS=Homo sapiens OX=9606 GN=ACTN2 PE=1 SV=1	439.98	Control
