# Supplementary material for: Proteomics of Muscle Microdialysates Identifies Potential Circulating Biomarkers in Facioscapulohumeral Muscular Dystrophy
Source: Int J Mol Sci. 2020 Dec 30;22(1):290. doi: 10.3390/ijms22010290 (PMC7795508; doi:10.3390/ijms22010290)
Supplement: Supplementary file 1 [file ijms-22-00290-s001.zip › Supplementary material_rev/Table S3.xls]

## Sheet: Supplementary Table 3
Accession	Protein Description	Score	Unique
Q71U36	Tubulin alpha-1A chain OS=Homo sapiens OX=9606 GN=TUBA1A PE=1 SV=1	513.3	Control
P01036	Cystatin-S OS=Homo sapiens OX=9606 GN=CST4 PE=1 SV=3	601.5	Control
P35030	Trypsin-3 OS=Homo sapiens OX=9606 GN=PRSS3 PE=1 SV=2	215.66	Control
A6NMD2	Golgin subfamily A member 8J OS=Homo sapiens OX=9606 GN=GOLGA8J PE=3 SV=3	366.6	Control
P47929	Galectin-7 OS=Homo sapiens OX=9606 GN=LGALS7 PE=1 SV=2	2064.89	Control
Q9BYE4	Small proline-rich protein 2G OS=Homo sapiens OX=9606 GN=SPRR2G PE=3 SV=1	485.36	Control
Q96DA0	Zymogen granule protein 16 homolog B OS=Homo sapiens OX=9606 GN=ZG16B PE=1 SV=3	338.31	Control
P39059	Collagen alpha-1(XV) chain OS=Homo sapiens OX=9606 GN=COL15A1 PE=1 SV=2	147.05	Control
Q99729	Heterogeneous nuclear ribonucleoprotein A/B OS=Homo sapiens OX=9606 GN=HNRNPAB PE=1 SV=2	292.01	Control
A6NC78	Putative golgin subfamily A member 8I OS=Homo sapiens OX=9606 GN=GOLGA8IP PE=5 SV=2	346.95	Control
D6RF30	Golgin subfamily A member 8K OS=Homo sapiens OX=9606 GN=GOLGA8K PE=3 SV=1	340.18	Control
P07195	L-lactate dehydrogenase B chain OS=Homo sapiens OX=9606 GN=LDHB PE=1 SV=2	324.84	Control
Q14103	Heterogeneous nuclear ribonucleoprotein D0 OS=Homo sapiens OX=9606 GN=HNRNPD PE=1 SV=1	292.25	Control
P25713	Metallothionein-3 OS=Homo sapiens OX=9606 GN=MT3 PE=1 SV=1	810.88	Control
H3BSY2	Golgin subfamily A member 8M OS=Homo sapiens OX=9606 GN=GOLGA8M PE=3 SV=1	358.19	Control
Q9BQE3	Tubulin alpha-1C chain OS=Homo sapiens OX=9606 GN=TUBA1C PE=1 SV=1	520.67	Control
P49959	Double-strand break repair protein MRE11 OS=Homo sapiens OX=9606 GN=MRE11 PE=1 SV=3	145.7	Control
Q96RM1	Small proline-rich protein 2F OS=Homo sapiens OX=9606 GN=SPRR2F PE=3 SV=1	470.59	Control
P04746	Pancreatic alpha-amylase OS=Homo sapiens OX=9606 GN=AMY2A PE=1 SV=2	1608.88	Control
P04745	Alpha-amylase 1 OS=Homo sapiens OX=9606 GN=AMY1A PE=1 SV=2	1918.63	Control
P36578	60S ribosomal protein L4 OS=Homo sapiens OX=9606 GN=RPL4 PE=1 SV=5	217.83	Control
Q06141	Regenerating islet-derived protein 3-alpha OS=Homo sapiens OX=9606 GN=REG3A PE=1 SV=1	100.54	Control
P09228	Cystatin-SA OS=Homo sapiens OX=9606 GN=CST2 PE=1 SV=1	268.77	Control
P36871	Phosphoglucomutase-1 OS=Homo sapiens OX=9606 GN=PGM1 PE=1 SV=3	344.18	Control
P68366	Tubulin alpha-4A chain OS=Homo sapiens OX=9606 GN=TUBA4A PE=1 SV=1	366.15	Control
P68363	Tubulin alpha-1B chain OS=Homo sapiens OX=9606 GN=TUBA1B PE=1 SV=1	513.3	Control
P61604	10 kDa heat shock protein_ mitochondrial OS=Homo sapiens OX=9606 GN=HSPE1 PE=1 SV=2	369.18	Control
P19961	Alpha-amylase 2B OS=Homo sapiens OX=9606 GN=AMY2B PE=1 SV=1	1833.15	Control
O15335	Chondroadherin OS=Homo sapiens OX=9606 GN=CHAD PE=1 SV=2	392.9	GNP
P08254	Stromelysin-1 OS=Homo sapiens OX=9606 GN=MMP3 PE=1 SV=2	550.92	GNP
Q13361	Microfibrillar-associated protein 5 OS=Homo sapiens OX=9606 GN=MFAP5 PE=1 SV=1	480.49	GNP
P09238	Stromelysin-2 OS=Homo sapiens OX=9606 GN=MMP10 PE=1 SV=1	449.25	GNP
P07996	Thrombospondin-1 OS=Homo sapiens OX=9606 GN=THBS1 PE=1 SV=2	346.95	STIR-
P99999	Cytochrome c OS=Homo sapiens OX=9606 GN=CYCS PE=1 SV=2	993.77	STIR-
P02778	C-X-C motif chemokine 10 OS=Homo sapiens OX=9606 GN=CXCL10 PE=1 SV=2	595.83	STIR-
Q9BXS1	Isopentenyl-diphosphate delta-isomerase 2 OS=Homo sapiens OX=9606 GN=IDI2 PE=1 SV=1	255.97	STIR-
P30626	Sorcin OS=Homo sapiens OX=9606 GN=SRI PE=1 SV=1	546.09	STIR-
Q9BYX4	Interferon-induced helicase C domain-containing protein 1 OS=Homo sapiens OX=9606 GN=IFIH1 PE=1 SV=3	308.34	STIR+
Q96DR8	Mucin-like protein 1 OS=Homo sapiens OX=9606 GN=MUCL1 PE=1 SV=1	1541.21	STIR+
P02452	Collagen alpha-1(I) chain OS=Homo sapiens OX=9606 GN=COL1A1 PE=1 SV=5	386.65	STIR+
P02746	Complement C1q subcomponent subunit B OS=Homo sapiens OX=9606 GN=C1QB PE=1 SV=3	784.16	STIR+
A0A0B4J1Y8	Immunoglobulin lambda variable 9-49 OS=Homo sapiens OX=9606 GN=IGLV9-49 PE=1 SV=1	519.46	STIR+
Q86SG5	Protein S100-A7A OS=Homo sapiens OX=9606 GN=S100A7A PE=1 SV=3	572.82	STIR+
P0CG33	Golgin subfamily A member 6D OS=Homo sapiens OX=9606 GN=GOLGA6D PE=3 SV=1	143.05	STIR+
Q99747	Gamma-soluble NSF attachment protein OS=Homo sapiens OX=9606 GN=NAPG PE=1 SV=1	347.44	STIR+
O14791	Apolipoprotein L1 OS=Homo sapiens OX=9606 GN=APOL1 PE=1 SV=5	626.63	STIR+
Q96IU4	Protein ABHD14B OS=Homo sapiens OX=9606 GN=ABHD14B PE=1 SV=1	521.98	STIR+
Q9NQ50	39S ribosomal protein L40_ mitochondrial OS=Homo sapiens OX=9606 GN=MRPL40 PE=1 SV=1	472.57	STIR+
P01880	Immunoglobulin heavy constant delta OS=Homo sapiens OX=9606 GN=IGHD PE=1 SV=3	650.09	STIR+
P35858	Insulin-like growth factor-binding protein complex acid labile subunit OS=Homo sapiens OX=9606 GN=IGFALS PE=1 SV=1	530.53	STIR+
P00736	Complement C1r subcomponent OS=Homo sapiens OX=9606 GN=C1R PE=1 SV=2	484.05	STIR+
Q6UWP8	Suprabasin OS=Homo sapiens OX=9606 GN=SBSN PE=1 SV=2	1162.83	STIR+
P00709	Alpha-lactalbumin OS=Homo sapiens OX=9606 GN=LALBA PE=1 SV=1	1412.22	STIR+
P22792	Carboxypeptidase N subunit 2 OS=Homo sapiens OX=9606 GN=CPN2 PE=1 SV=3	478.61	STIR+
P04430	Immunoglobulin kappa variable 1-16 OS=Homo sapiens OX=9606 GN=IGKV1-16 PE=1 SV=2	805.83	STIR+
P10745	Retinol-binding protein 3 OS=Homo sapiens OX=9606 GN=RBP3 PE=1 SV=2	319.11	STIR+
Q9NYA3	Golgin subfamily A member 6A OS=Homo sapiens OX=9606 GN=GOLGA6A PE=1 SV=3	143.05	STIR+
A6NDN3	Golgin subfamily A member 6B OS=Homo sapiens OX=9606 GN=GOLGA6B PE=3 SV=3	143.05	STIR+
P07360	Complement component C8 gamma chain OS=Homo sapiens OX=9606 GN=C8G PE=1 SV=3	904.15	STIR+
P07358	Complement component C8 beta chain OS=Homo sapiens OX=9606 GN=C8B PE=1 SV=3	555.49	STIR+
A6NDK9	Golgin subfamily A member 6C OS=Homo sapiens OX=9606 GN=GOLGA6C PE=3 SV=1	143.05	STIR+
P09871	Complement C1s subcomponent OS=Homo sapiens OX=9606 GN=C1S PE=1 SV=1	578.83	STIR+
P16615	Sarcoplasmic/endoplasmic reticulum calcium ATPase 2 OS=Homo sapiens OX=9606 GN=ATP2A2 PE=1 SV=1	422.38
P04003	C4b-binding protein alpha chain OS=Homo sapiens OX=9606 GN=C4BPA PE=1 SV=2	985.96
P01042	Kininogen-1 OS=Homo sapiens OX=9606 GN=KNG1 PE=1 SV=2	2330.35
P01034	Cystatin-C OS=Homo sapiens OX=9606 GN=CST3 PE=1 SV=1	4780.86
P01033	Metalloproteinase inhibitor 1 OS=Homo sapiens OX=9606 GN=TIMP1 PE=1 SV=1	3298.18
P01024	Complement C3 OS=Homo sapiens OX=9606 GN=C3 PE=1 SV=2	6160.51
P01009	Alpha-1-antitrypsin OS=Homo sapiens OX=9606 GN=SERPINA1 PE=1 SV=3	12370.4
P01008	Antithrombin-III OS=Homo sapiens OX=9606 GN=SERPINC1 PE=1 SV=1	3063.58
P02790	Hemopexin OS=Homo sapiens OX=9606 GN=HPX PE=1 SV=2	5339.4
P02787	Serotransferrin OS=Homo sapiens OX=9606 GN=TF PE=1 SV=3	23943.8
P02775	Platelet basic protein OS=Homo sapiens OX=9606 GN=PPBP PE=1 SV=3	308.7
P02774	Vitamin D-binding protein OS=Homo sapiens OX=9606 GN=GC PE=1 SV=1	3858.45
A0A0C4DH69	Immunoglobulin kappa variable 1-9 OS=Homo sapiens OX=9606 GN=IGKV1-9 PE=3 SV=1	2020
A0A0C4DH67	Immunoglobulin kappa variable 1-8 OS=Homo sapiens OX=9606 GN=IGKV1-8 PE=3 SV=1	2081.42
P02768	Serum albumin OS=Homo sapiens OX=9606 GN=ALB PE=1 SV=2	28906.5
P02766	Transthyretin OS=Homo sapiens OX=9606 GN=TTR PE=1 SV=1	4579.27
P02763	Alpha-1-acid glycoprotein 1 OS=Homo sapiens OX=9606 GN=ORM1 PE=1 SV=1	11301.7
P02760	Protein AMBP OS=Homo sapiens OX=9606 GN=AMBP PE=1 SV=1	1638.72
P02753	Retinol-binding protein 4 OS=Homo sapiens OX=9606 GN=RBP4 PE=1 SV=3	4621.44
P02749	Beta-2-glycoprotein 1 OS=Homo sapiens OX=9606 GN=APOH PE=1 SV=3	2095.68
P00568	Adenylate kinase isoenzyme 1 OS=Homo sapiens OX=9606 GN=AK1 PE=1 SV=3	289.88
P60709	Actin_ cytoplasmic 1 OS=Homo sapiens OX=9606 GN=ACTB PE=1 SV=1	9804.88
P68871	Hemoglobin subunit beta OS=Homo sapiens OX=9606 GN=HBB PE=1 SV=2	46120
P0CG04	Immunoglobulin lambda constant 1 OS=Homo sapiens OX=9606 GN=IGLC1 PE=1 SV=1	25274
Q9H299	SH3 domain-binding glutamic acid-rich-like protein 3 OS=Homo sapiens OX=9606 GN=SH3BGRL3 PE=1 SV=1	10691.4
P69905	Hemoglobin subunit alpha OS=Homo sapiens OX=9606 GN=HBA1 PE=1 SV=2	9321.4
P04217	Alpha-1B-glycoprotein OS=Homo sapiens OX=9606 GN=A1BG PE=1 SV=4	1622.95
Q08495	Dematin OS=Homo sapiens OX=9606 GN=DMTN PE=1 SV=3	419.11
P14923	Junction plakoglobin OS=Homo sapiens OX=9606 GN=JUP PE=1 SV=3	1108.84
P02671	Fibrinogen alpha chain OS=Homo sapiens OX=9606 GN=FGA PE=1 SV=2	3797.34
P12724	Eosinophil cationic protein OS=Homo sapiens OX=9606 GN=RNASE3 PE=1 SV=2	785.02
P02656	Apolipoprotein C-III OS=Homo sapiens OX=9606 GN=APOC3 PE=1 SV=1	14828.5
P02647	Apolipoprotein A-I OS=Homo sapiens OX=9606 GN=APOA1 PE=1 SV=1	12541.3
P61769	Beta-2-microglobulin OS=Homo sapiens OX=9606 GN=B2M PE=1 SV=1	8538.24
P68133	Actin_ alpha skeletal muscle OS=Homo sapiens OX=9606 GN=ACTA1 PE=1 SV=1	14210.1
P01876	Immunoglobulin heavy constant alpha 1 OS=Homo sapiens OX=9606 GN=IGHA1 PE=1 SV=2	7616.75
P0CF74	Immunoglobulin lambda constant 6 OS=Homo sapiens OX=9606 GN=IGLC6 PE=1 SV=1	23325.2
P23297	Protein S100-A1 OS=Homo sapiens OX=9606 GN=S100A1 PE=1 SV=2	767.26
P01861	Immunoglobulin heavy constant gamma 4 OS=Homo sapiens OX=9606 GN=IGHG4 PE=1 SV=1	15037
P01860	Immunoglobulin heavy constant gamma 3 OS=Homo sapiens OX=9606 GN=IGHG3 PE=1 SV=2	9541.35
P08590	Myosin light chain 3 OS=Homo sapiens OX=9606 GN=MYL3 PE=1 SV=3	1906.16
P01859	Immunoglobulin heavy constant gamma 2 OS=Homo sapiens OX=9606 GN=IGHG2 PE=1 SV=2	14389.5
P01857	Immunoglobulin heavy constant gamma 1 OS=Homo sapiens OX=9606 GN=IGHG1 PE=1 SV=1	15864.2
P30086	Phosphatidylethanolamine-binding protein 1 OS=Homo sapiens OX=9606 GN=PEBP1 PE=1 SV=3	4376.11
P00751	Complement factor B OS=Homo sapiens OX=9606 GN=CFB PE=1 SV=2	3169
P01834	Immunoglobulin kappa constant OS=Homo sapiens OX=9606 GN=IGKC PE=1 SV=2	57355.3
P00747	Plasminogen OS=Homo sapiens OX=9606 GN=PLG PE=1 SV=2	6330.51
P00746	Complement factor D OS=Homo sapiens OX=9606 GN=CFD PE=1 SV=5	1640.94
P24666	Low molecular weight phosphotyrosine protein phosphatase OS=Homo sapiens OX=9606 GN=ACP1 PE=1 SV=3	204.18
Q06830	Peroxiredoxin-1 OS=Homo sapiens OX=9606 GN=PRDX1 PE=1 SV=1	1825.62
P0DOY3	Immunoglobulin lambda constant 3 OS=Homo sapiens OX=9606 GN=IGLC3 PE=1 SV=1	26125
P0DOY2	Immunoglobulin lambda constant 2 OS=Homo sapiens OX=9606 GN=IGLC2 PE=1 SV=1	26125
P63267	Actin_ gamma-enteric smooth muscle OS=Homo sapiens OX=9606 GN=ACTG2 PE=1 SV=1	11122.1
P63261	Actin_ cytoplasmic 2 OS=Homo sapiens OX=9606 GN=ACTG1 PE=1 SV=1	9801.1
P10153	Non-secretory ribonuclease OS=Homo sapiens OX=9606 GN=RNASE2 PE=1 SV=2	559.48
P04406	Glyceraldehyde-3-phosphate dehydrogenase OS=Homo sapiens OX=9606 GN=GAPDH PE=1 SV=3	1231.61
Q00872	Myosin-binding protein C_ slow-type OS=Homo sapiens OX=9606 GN=MYBPC1 PE=1 SV=2	1425.01
P68032	Actin_ alpha cardiac muscle 1 OS=Homo sapiens OX=9606 GN=ACTC1 PE=1 SV=1	11229.7
P03952	Plasma kallikrein OS=Homo sapiens OX=9606 GN=KLKB1 PE=1 SV=1	309.59
P62736	Actin_ aortic smooth muscle OS=Homo sapiens OX=9606 GN=ACTA2 PE=1 SV=1	11229.7
P19652	Alpha-1-acid glycoprotein 2 OS=Homo sapiens OX=9606 GN=ORM2 PE=1 SV=2	5482.5
P61626	Lysozyme C OS=Homo sapiens OX=9606 GN=LYZ PE=1 SV=1	10231.5
B9A064	Immunoglobulin lambda-like polypeptide 5 OS=Homo sapiens OX=9606 GN=IGLL5 PE=2 SV=2	25441.4
P25311	Zinc-alpha-2-glycoprotein OS=Homo sapiens OX=9606 GN=AZGP1 PE=1 SV=2	7233.66
A0A075B6S5	Immunoglobulin kappa variable 1-27 OS=Homo sapiens OX=9606 GN=IGKV1-27 PE=3 SV=1	2020
Q13228	Methanethiol oxidase OS=Homo sapiens OX=9606 GN=SELENBP1 PE=1 SV=2	702.02
P01703	Immunoglobulin lambda variable 1-40 OS=Homo sapiens OX=9606 GN=IGLV1-40 PE=1 SV=2	440.37
Q16627	C-C motif chemokine 14 OS=Homo sapiens OX=9606 GN=CCL14 PE=1 SV=1	6320.03
P55774	C-C motif chemokine 18 OS=Homo sapiens OX=9606 GN=CCL18 PE=1 SV=1	16659.8
Q9Y4X3	C-C motif chemokine 27 OS=Homo sapiens OX=9606 GN=CCL27 PE=1 SV=1	4411.04
