# Supplementary material for: Proteomics of Muscle Microdialysates Identifies Potential Circulating Biomarkers in Facioscapulohumeral Muscular Dystrophy
Source: Int J Mol Sci. 2020 Dec 30;22(1):290. doi: 10.3390/ijms22010290 (PMC7795508; doi:10.3390/ijms22010290)
Supplement: Supplementary file 1 [file ijms-22-00290-s001.zip › Supplementary material_rev/Table S1.xls]

## Sheet: CTRL_P2_1
protein.key	protein.Entry	protein.Accession	protein.Description	protein.dataBaseType	protein.score	protein.falsePositiveRate	protein.avgMass	protein.MatchedProducts	protein.matchedPeptides	protein.digestPeps	protein.seqCover(%)	protein.MatchedPeptideIntenSum	protein.top3MatchedPeptideIntenSum	protein.MatchedProductIntenSum
4371	HBB_HUMAN	P68871	Hemoglobin subunit beta OS=Homo sapiens OX=9606 GN=HBB PE=1 SV=2	Regular	423101400	0.00	161124817	155	12	13	82.99	1598196	744975.3	654512
6014	IGKC_HUMAN	P01834	Immunoglobulin kappa constant OS=Homo sapiens OX=9606 GN=IGKC PE=1 SV=2	Regular	310390200	0.00	119361291	83	5	7	79.44	900152	808128	275353
3100	MLRS_HUMAN	Q96A32	Myosin regulatory light chain 2_ skeletal muscle isoform OS=Homo sapiens OX=9606 GN=MYLPF PE=2 SV=1	Regular	233365600	0.00	191286722	190	19	24	75.15	1454560	627089	523105
19652	ALBU_HUMAN	P02768	Serum albumin OS=Homo sapiens OX=9606 GN=ALB PE=1 SV=2	Regular	228594600	0.00	713627109	761	70	61	85.71	11575730000000	2084017	5231734
4346	HBD_HUMAN	P02042	Hemoglobin subunit delta OS=Homo sapiens OX=9606 GN=HBD PE=1 SV=2	Regular	223822400	0.00	161695581	101	11	13	76.87	643807	72822	170801
6113	IGLC3_HUMAN	P0DOY3	Immunoglobulin lambda constant 3 OS=Homo sapiens OX=9606 GN=IGLC3 PE=1 SV=1	Regular	184726000	0.00	114366419	51	5	7	72.64	387972	0	67019
6080	IGLC2_HUMAN	P0DOY2	Immunoglobulin lambda constant 2 OS=Homo sapiens OX=9606 GN=IGLC2 PE=1 SV=1	Regular	184726000	0.00	114646553	52	5	7	72.64	389130	343681	67113
15577	TRFE_HUMAN	P02787	Serotransferrin OS=Homo sapiens OX=9606 GN=TF PE=1 SV=3	Regular	184429500	0.00	793450824	405	44	79	61.46	3594597	869505	1220919
6203	IGLL5_HUMAN	B9A064	Immunoglobulin lambda-like polypeptide 5 OS=Homo sapiens OX=9606 GN=IGLL5 PE=2 SV=2	Regular	177713300	0.00	234054375	52	6	12	39.72	382396	343681	71170
6218	IGLC1_HUMAN	P0CG04	Immunoglobulin lambda constant 1 OS=Homo sapiens OX=9606 GN=IGLC1 PE=1 SV=1	Regular	177664000	0.00	115187502	49	5	7	72.64	358018	0	68679
7980	PROF1_HUMAN	P07737	Profilin-1 OS=Homo sapiens OX=9606 GN=PFN1 PE=1 SV=2	Regular	174425600	0.00	152253488	110	12	16	70.71	462729	269426	126032
2593	MYL1_HUMAN	P05976	Myosin light chain 1/3_ skeletal muscle isoform OS=Homo sapiens OX=9606 GN=MYL1 PE=2 SV=3	Regular	158898300	0.00	212021839	133	15	22	73.20	1105468	549809	356715
2281	IGLC6_HUMAN	P0CF74	Immunoglobulin lambda constant 6 OS=Homo sapiens OX=9606 GN=IGLC6 PE=1 SV=1	Regular	150403600	0.00	114476279	40	3	6	46.23	282997	0	49036
981	K1C10_HUMAN	P13645	Keratin_ type I cytoskeletal 10 OS=Homo sapiens OX=9606 GN=KRT10 PE=1 SV=6	Regular	147199900	0.00	590552696	275	29	37	43.66	2343290	610492	884427
680	HV307_HUMAN	P01780	Immunoglobulin heavy variable 3-7 OS=Homo sapiens OX=9606 GN=IGHV3-7 PE=1 SV=2	Regular	139008100	0.00	131138351	40	6	9	36.75	230657	217874	106284
833	HV333_HUMAN	P01772	Immunoglobulin heavy variable 3-33 OS=Homo sapiens OX=9606 GN=IGHV3-33 PE=1 SV=2	Regular	138432100	0.00	132450239	40	5	9	29.06	239475	0	106975
648	HVC33_HUMAN	P0DP02	Immunoglobulin heavy variable 3-30-3 OS=Homo sapiens OX=9606 GN=IGHV3-30-3 PE=3 SV=1	Regular	138432100	0.00	131599156	51	6	9	47.86	463203	21760	214568
937	HV366_HUMAN	A0A0C4DH42	Immunoglobulin heavy variable 3-66 OS=Homo sapiens OX=9606 GN=IGHV3-66 PE=3 SV=1	Regular	138166600	0.00	129266273	38	4	8	23.28	236630	0	106483
748	HV374_HUMAN	A0A0B4J1X5	Immunoglobulin heavy variable 3-74 OS=Homo sapiens OX=9606 GN=IGHV3-74 PE=3 SV=1	Regular	138166600	0.00	130107201	38	4	9	23.08	236630	0	106483
746	HV353_HUMAN	P01767	Immunoglobulin heavy variable 3-53 OS=Homo sapiens OX=9606 GN=IGHV3-53 PE=1 SV=2	Regular	138166600	0.00	129406199	38	4	8	23.28	236630	0	106483
2139	IGLC7_HUMAN	A0M8Q6	Immunoglobulin lambda constant 7 OS=Homo sapiens OX=9606 GN=IGLC7 PE=1 SV=3	Regular	137029900	0.00	114246835	27	2	7	32.08	146601	0	31943
1967	K2C1_HUMAN	P04264	Keratin_ type II cytoskeletal 1 OS=Homo sapiens OX=9606 GN=KRT1 PE=1 SV=6	Regular	134086600	0.00	662098959	293	31	50	38.04	1955536	510759	633799
4947	FABPH_HUMAN	P05413	Fatty acid-binding protein_ heart OS=Homo sapiens OX=9606 GN=FABP3 PE=1 SV=4	Regular	133846100	0.00	149150822	81	10	17	51.88	415493	178318.7	123188
19371	APOC3_HUMAN	P02656	Apolipoprotein C-III OS=Homo sapiens OX=9606 GN=APOC3 PE=1 SV=1	Regular	133797000	0.00	108523286	29	3	10	34.34	82256	82256	16078
6872	A1AT_HUMAN	P01009	Alpha-1-antitrypsin OS=Homo sapiens OX=9606 GN=SERPINA1 PE=1 SV=3	Regular	131977900	0.00	469077136	213	26	37	57.66	1436426	574437	459806
6053	IGHG1_HUMAN	P01857	Immunoglobulin heavy constant gamma 1 OS=Homo sapiens OX=9606 GN=IGHG1 PE=1 SV=1	Regular	130876900	0.00	366191863	159	15	21	51.82	1575970	541334.9	684242
5510	HV348_HUMAN	P01763	Immunoglobulin heavy variable 3-48 OS=Homo sapiens OX=9606 GN=IGHV3-48 PE=1 SV=2	Regular	130782900	0.00	130406847	28	4	7	23.08	210813	0	99942
924	HV321_HUMAN	A0A0B4J1V1	Immunoglobulin heavy variable 3-21 OS=Homo sapiens OX=9606 GN=IGHV3-21 PE=1 SV=1	Regular	130782900	0.00	130107114	28	4	7	23.08	210813	0	99942
830	HV311_HUMAN	P01762	Immunoglobulin heavy variable 3-11 OS=Homo sapiens OX=9606 GN=IGHV3-11 PE=1 SV=2	Regular	130782900	0.00	130797738	28	4	8	23.08	210813	0	99942
19303	ACTS_HUMAN	P68133	Actin_ alpha skeletal muscle OS=Homo sapiens OX=9606 GN=ACTA1 PE=1 SV=1	Regular	122266300	0.00	423933153	200	26	37	54.64	1689399	712550.5	858530
691	HV741_HUMAN	A0A0J9YVY3	Immunoglobulin heavy variable 7-4-1 OS=Homo sapiens OX=9606 GN=IGHV7-4-1 PE=3 SV=1	Regular	118766800	0.00	130196803	15	1	8	9.40	83724	0	46346
991	K22E_HUMAN	P35908	Keratin_ type II cytoskeletal 2 epidermal OS=Homo sapiens OX=9606 GN=KRT2 PE=1 SV=2	Regular	112525000	0.00	657181023	283	33	58	48.67	2080598	465184.2	641748
19499	APOA1_HUMAN	P02647	Apolipoprotein A-I OS=Homo sapiens OX=9606 GN=APOA1 PE=1 SV=1	Regular	102500500	0.00	307778694	149	18	35	60.67	835832	373138	212797
15338	TPM2_HUMAN	P07951	Tropomyosin beta chain OS=Homo sapiens OX=9606 GN=TPM2 PE=1 SV=1	Regular	100174300	0.00	329648464	96	13	36	42.25	460170	170946.7	132704
6462	ACTA_HUMAN	P62736	Actin_ aortic smooth muscle OS=Homo sapiens OX=9606 GN=ACTA2 PE=1 SV=1	Regular	95920340	0.00	424082561	159	22	37	48.81	1550693	0	830532
6329	ACTC_HUMAN	P68032	Actin_ alpha cardiac muscle 1 OS=Homo sapiens OX=9606 GN=ACTC1 PE=1 SV=1	Regular	95920340	0.00	423612493	159	22	37	48.81	1550693	0	830532
6296	ACTH_HUMAN	P63267	Actin_ gamma-enteric smooth muscle OS=Homo sapiens OX=9606 GN=ACTG2 PE=1 SV=1	Regular	95062930	0.00	422761803	157	21	36	45.48	1556092	0	835281
778	HV330_HUMAN	P01768	Immunoglobulin heavy variable 3-30 OS=Homo sapiens OX=9606 GN=IGHV3-30 PE=1 SV=2	Regular	94171200	0.00	131178754	38	5	9	29.06	203232	0	81463
740	HV335_HUMAN	P0DP03	Immunoglobulin heavy variable 3-30-5 OS=Homo sapiens OX=9606 GN=IGHV3-30-5 PE=3 SV=1	Regular	94171200	0.00	131178754	38	5	9	29.06	203232	47481	81463
925	HV323_HUMAN	P01764	Immunoglobulin heavy variable 3-23 OS=Homo sapiens OX=9606 GN=IGHV3-23 PE=1 SV=2	Regular	93905680	0.00	127534189	36	4	8	23.08	200387	0	80971
2658	MYL3_HUMAN	P08590	Myosin light chain 3 OS=Homo sapiens OX=9606 GN=MYL3 PE=1 SV=3	Regular	93735360	0.00	221032055	84	12	20	61.03	363396	140966	103147
6733	A1AG1_HUMAN	P02763	Alpha-1-acid glycoprotein 1 OS=Homo sapiens OX=9606 GN=ORM1 PE=1 SV=1	Regular	89215210	0.00	237396925	74	9	21	45.27	543467	421286.2	319696
19723	ACTG_HUMAN	P63261	Actin_ cytoplasmic 2 OS=Homo sapiens OX=9606 GN=ACTG1 PE=1 SV=1	Regular	88774730	0.00	421351246	161	24	37	52.53	1294992	0	696460
6295	ACTB_HUMAN	P60709	Actin_ cytoplasmic 1 OS=Homo sapiens OX=9606 GN=ACTB PE=1 SV=1	Regular	88774730	0.00	420790170	193	24	37	52.53	1407524	129379	723394
8170	PLMN_HUMAN	P00747	Plasminogen OS=Homo sapiens OX=9606 GN=PLG PE=1 SV=2	Regular	88528600	0.00	933064078	100	24	67	30.37	487500	365756	162789
2137	IGHG4_HUMAN	P01861	Immunoglobulin heavy constant gamma 4 OS=Homo sapiens OX=9606 GN=IGHG4 PE=1 SV=1	Regular	86046420	0.00	364538384	92	10	20	34.56	1050951	50289.81	516197
12779	TPM1_HUMAN	P09493	Tropomyosin alpha-1 chain OS=Homo sapiens OX=9606 GN=TPM1 PE=1 SV=2	Regular	83551840	0.00	327656444	94	12	36	39.79	384849	88915.34	114547
908	IGHG3_HUMAN	P01860	Immunoglobulin heavy constant gamma 3 OS=Homo sapiens OX=9606 GN=IGHG3 PE=1 SV=2	Regular	82631270	0.00	423134888	132	12	24	26.79	1355018	101554.4	609633
11602	IGHG2_HUMAN	P01859	Immunoglobulin heavy constant gamma 2 OS=Homo sapiens OX=9606 GN=IGHG2 PE=1 SV=2	Regular	82584620	0.00	365279778	108	14	20	52.45	1214652	371218.9	541575
17026	CYTC_HUMAN	P01034	Cystatin-C OS=Homo sapiens OX=9606 GN=CST3 PE=1 SV=1	Regular	81387110	0.00	160273632	34	5	12	34.93	163977	136584	54140
7422	PEBP1_HUMAN	P30086	Phosphatidylethanolamine-binding protein 1 OS=Homo sapiens OX=9606 GN=PEBP1 PE=1 SV=3	Regular	81186910	0.00	211708601	56	7	16	44.39	198675	132006	41251
3575	MT1M_HUMAN	Q8N339	Metallothionein-1M OS=Homo sapiens OX=9606 GN=MT1M PE=3 SV=2	Regular	77488880	0.00	72507976	10	1	7	19.67	26120	0	8649
3574	MT1E_HUMAN	P04732	Metallothionein-1E OS=Homo sapiens OX=9606 GN=MT1E PE=1 SV=1	Regular	77488880	0.00	71547121	10	1	5	19.67	26120	0	8649
1788	MT2_HUMAN	P02795	Metallothionein-2 OS=Homo sapiens OX=9606 GN=MT2A PE=1 SV=1	Regular	77488880	0.00	71827224	10	1	5	19.67	26120	0	8649
1785	MT1X_HUMAN	P80297	Metallothionein-1X OS=Homo sapiens OX=9606 GN=MT1X PE=1 SV=1	Regular	77488880	0.00	72088037	10	1	5	19.67	26120	78360	8649
1782	MT1G_HUMAN	P13640	Metallothionein-1G OS=Homo sapiens OX=9606 GN=MT1G PE=1 SV=2	Regular	77488880	0.00	72818983	10	1	5	19.35	26120	0	8649
8206	PLGB_HUMAN	Q02325	Plasminogen-like protein B OS=Homo sapiens OX=9606 GN=PLGLB1 PE=3 SV=1	Regular	75963970	0.00	111987745	32	5	15	26.04	179860	0	66790
20070	UBC_HUMAN	P0CG48	Polyubiquitin-C OS=Homo sapiens OX=9606 GN=UBC PE=1 SV=3	Regular	74283310	0.00	770387061	59	11	81	9.64	414584	0	96087
19880	UBB_HUMAN	P0CG47	Polyubiquitin-B OS=Homo sapiens OX=9606 GN=UBB PE=1 SV=1	Regular	74283310	0.00	258187010	59	11	27	35.81	414584	0	96087
15162	RS27A_HUMAN	P62979	Ubiquitin-40S ribosomal protein S27a OS=Homo sapiens OX=9606 GN=RPS27A PE=1 SV=2	Regular	74283310	0.00	183071035	59	11	15	42.31	414584	0	96087
7315	RL40_HUMAN	P62987	Ubiquitin-60S ribosomal protein L40 OS=Homo sapiens OX=9606 GN=UBA52 PE=1 SV=2	Regular	74283310	0.00	150134720	65	11	13	51.56	450091	348438	103885
10217	ZA2G_HUMAN	P25311	Zinc-alpha-2-glycoprotein OS=Homo sapiens OX=9606 GN=AZGP1 PE=1 SV=2	Regular	74113850	0.00	344868721	107	17	29	51.34	400667	192611	109428
4338	FHL1_HUMAN	Q13642	Four and a half LIM domains protein 1 OS=Homo sapiens OX=9606 GN=FHL1 PE=1 SV=4	Regular	73673140	0.00	380309032	92	12	39	42.41	687487	419411	202120
3360	MYH2_HUMAN	Q9UKX2	Myosin-2 OS=Homo sapiens OX=9606 GN=MYH2 PE=1 SV=1	Regular	73186660	0.00	2240713252	568	83	190	40.86	2401974	233785.5	647775
2695	MYH1_HUMAN	P12882	Myosin-1 OS=Homo sapiens OX=9606 GN=MYH1 PE=1 SV=3	Regular	70779200	0.00	2241153216	606	85	190	40.74	2570519	223164.6	687653
3370	MYG_HUMAN	P02144	Myoglobin OS=Homo sapiens OX=9606 GN=MB PE=1 SV=2	Regular	70254890	0.00	172408665	87	15	19	55.19	1356296	831247	613957
3379	MYH7_HUMAN	P12883	Myosin-7 OS=Homo sapiens OX=9606 GN=MYH7 PE=1 SV=5	Regular	67243550	0.00	2238960968	493	75	188	38.09	2119142	276999.1	559318
19163	DEF1_HUMAN	P59665	Neutrophil defensin 1 OS=Homo sapiens OX=9606 GN=DEFA1 PE=1 SV=1	Regular	67907830	0.00	105431262	27	3	8	25.53	320141	0	136606
5234	DEF3_HUMAN	P59666	Neutrophil defensin 3 OS=Homo sapiens OX=9606 GN=DEFA3 PE=1 SV=1	Regular	67907830	0.00	105871360	29	3	8	25.53	325126	320141	139421
1260	LYSC_HUMAN	P61626	Lysozyme C OS=Homo sapiens OX=9606 GN=LYZ PE=1 SV=1	Regular	62916340	0.00	169932636	52	8	14	35.14	276975	162348	84568
15551	TTHY_HUMAN	P02766	Transthyretin OS=Homo sapiens OX=9606 GN=TTR PE=1 SV=1	Regular	62294280	0.00	160010979	41	7	12	50.34	282208	244760	88372
13647	S10AB_HUMAN	P31949	Protein S100-A11 OS=Homo sapiens OX=9606 GN=S100A11 PE=1 SV=2	Regular	62259560	0.00	118545344	21	3	10	23.81	84736	83079	15801
1513	KCRM_HUMAN	P06732	Creatine kinase M-type OS=Homo sapiens OX=9606 GN=CKM PE=1 SV=2	Regular	61247230	0.00	433293129	141	16	39	39.90	491260	186079	141000
17770	APOA4_HUMAN	P06727	Apolipoprotein A-IV OS=Homo sapiens OX=9606 GN=APOA4 PE=1 SV=3	Regular	60835330	0.00	453991185	115	22	45	47.47	595896	201534	111848
12519	TPIS_HUMAN	P60174	Triosephosphate isomerase OS=Homo sapiens OX=9606 GN=TPI1 PE=1 SV=3	Regular	58729830	0.00	310761726	77	9	26	38.46	203041	114359	47513
989	K2C5_HUMAN	P13647	Keratin_ type II cytoskeletal 5 OS=Homo sapiens OX=9606 GN=KRT5 PE=1 SV=3	Regular	57142080	0.00	626065615	138	23	46	35.76	544576	112577	139404
16592	COF1_HUMAN	P23528	Cofilin-1 OS=Homo sapiens OX=9606 GN=CFL1 PE=1 SV=3	Regular	56529120	0.00	187306344	46	7	21	38.55	165137	113904.9	35174
3586	KVD26_HUMAN	A0A0A0MRZ7	Immunoglobulin kappa variable 2D-26 OS=Homo sapiens OX=9606 GN=IGKV2D-26 PE=3 SV=1	Regular	53615780	0.00	134112318	19	2	6	16.67	121410	0	25366
2476	KVD29_HUMAN	A0A075B6S2	Immunoglobulin kappa variable 2D-29 OS=Homo sapiens OX=9606 GN=IGKV2D-29 PE=3 SV=1	Regular	53615780	0.00	132572131	19	2	6	16.67	121410	0	25366
2469	KV229_HUMAN	A2NJV5	Immunoglobulin kappa variable 2-29 OS=Homo sapiens OX=9606 GN=IGKV2-29 PE=3 SV=2	Regular	53615780	0.00	131991331	19	2	6	16.67	121410	182115	25366
15690	K1C9_HUMAN	P35527	Keratin_ type I cytoskeletal 9 OS=Homo sapiens OX=9606 GN=KRT9 PE=1 SV=3	Regular	52670850	0.00	622925365	127	19	44	25.84	595336	174882	129444
2701	MYH6_HUMAN	P13533	Myosin-6 OS=Homo sapiens OX=9606 GN=MYH6 PE=1 SV=5	Regular	49404620	0.00	2245335007	358	54	185	29.09	1512194	1654.7	414197
5033	FABP5_HUMAN	Q01469	Fatty acid-binding protein 5 OS=Homo sapiens OX=9606 GN=FABP5 PE=1 SV=3	Regular	48734640	0.00	155066309	31	5	16	50.37	96535	68298	19925
1797	KV230_HUMAN	P06310	Immunoglobulin kappa variable 2-30 OS=Homo sapiens OX=9606 GN=IGKV2-30 PE=3 SV=2	Regular	47523690	0.00	132990518	14	1	7	10.83	108990	0	21029
1762	KV228_HUMAN	A0A075B6P5	Immunoglobulin kappa variable 2-28 OS=Homo sapiens OX=9606 GN=IGKV2-28 PE=3 SV=1	Regular	47523690	0.00	130708324	14	1	5	10.83	108990	0	21029
1184	KVD40_HUMAN	P01614	Immunoglobulin kappa variable 2D-40 OS=Homo sapiens OX=9606 GN=IGKV2D-40 PE=1 SV=2	Regular	47523690	0.00	134242013	14	2	5	24.79	109640	0	21186
1182	KVD30_HUMAN	A0A075B6S6	Immunoglobulin kappa variable 2D-30 OS=Homo sapiens OX=9606 GN=IGKV2D-30 PE=3 SV=1	Regular	47523690	0.00	133290775	14	1	6	10.83	108990	0	21029
1181	KVD28_HUMAN	P01615	Immunoglobulin kappa variable 2D-28 OS=Homo sapiens OX=9606 GN=IGKV2D-28 PE=1 SV=2	Regular	47523690	0.00	130708324	14	1	5	10.83	108990	0	21029
1178	KV240_HUMAN	A0A087WW87	Immunoglobulin kappa variable 2-40 OS=Homo sapiens OX=9606 GN=IGKV2-40 PE=3 SV=2	Regular	47523690	0.00	134242013	14	2	5	24.79	109640	0	21186
4475	H14_HUMAN	P10412	Histone H1.4 OS=Homo sapiens OX=9606 GN=HIST1H1E PE=1 SV=2	Regular	46488330	0.00	218652868	42	7	23	22.83	199214	191679	46272
6900	A1AG2_HUMAN	P19652	Alpha-1-acid glycoprotein 2 OS=Homo sapiens OX=9606 GN=ORM2 PE=1 SV=2	Regular	46316590	0.00	238877903	60	10	23	43.78	331181	171012.8	203633
4572	HBA_HUMAN	P69905	Hemoglobin subunit alpha OS=Homo sapiens OX=9606 GN=HBA1 PE=1 SV=2	Regular	45455320	0.00	153145997	58	10	9	64.08	410899	355165	107623
7118	RET4_HUMAN	P02753	Retinol-binding protein 4 OS=Homo sapiens OX=9606 GN=RBP4 PE=1 SV=3	Regular	44662010	0.00	233522121	50	10	15	54.73	186409	135358	55359
5531	H13_HUMAN	P16402	Histone H1.3 OS=Homo sapiens OX=9606 GN=HIST1H1D PE=1 SV=2	Regular	44580120	0.00	223499210	38	6	23	15.38	195741	0	45713
4512	H12_HUMAN	P16403	Histone H1.2 OS=Homo sapiens OX=9606 GN=HIST1H1C PE=1 SV=2	Regular	44580120	0.00	213647689	38	6	24	15.96	195741	0	45713
1605	K2C6C_HUMAN	P48668	Keratin_ type II cytoskeletal 6C OS=Homo sapiens OX=9606 GN=KRT6C PE=1 SV=3	Regular	43003280	0.00	603101740	63	14	50	20.74	493408	0	135370
1604	K2C6A_HUMAN	P02538	Keratin_ type II cytoskeletal 6A OS=Homo sapiens OX=9606 GN=KRT6A PE=1 SV=3	Regular	43003280	0.00	603301643	63	14	50	20.74	493408	10577	135370
7148	POTEE_HUMAN	Q6S8J3	POTE ankyrin domain family member E OS=Homo sapiens OX=9606 GN=POTEE PE=2 SV=3	Regular	41841930	0.00	1229605057	73	17	114	19.35	619998	3743.63	359738
6877	AAMDC_HUMAN	Q9H7C9	Mth938 domain-containing protein OS=Homo sapiens OX=9606 GN=AAMDC PE=1 SV=1	Regular	41597520	0.00	134462466	30	9	18	68.85	62150	43952	12704
9344	POTEF_HUMAN	A5A3E0	POTE ankyrin domain family member F OS=Homo sapiens OX=9606 GN=POTEF PE=1 SV=2	Regular	41535780	0.00	1230986260	71	15	114	17.40	615702	4313348	359853
15421	TIMP1_HUMAN	P01033	Metalloproteinase inhibitor 1 OS=Homo sapiens OX=9606 GN=TIMP1 PE=1 SV=1	Regular	41247090	0.00	238552313	35	5	14	28.50	87164	71358	25007
15692	K2C6B_HUMAN	P04259	Keratin_ type II cytoskeletal 6B OS=Homo sapiens OX=9606 GN=KRT6B PE=1 SV=5	Regular	40639080	0.00	603521710	67	14	50	20.92	546587	0	158307
15686	K1C14_HUMAN	P02533	Keratin_ type I cytoskeletal 14 OS=Homo sapiens OX=9606 GN=KRT14 PE=1 SV=4	Regular	40016920	0.00	519037472	114	24	47	43.22	791654	52506.17	281855
2601	MYH4_HUMAN	Q9Y623	Myosin-4 OS=Homo sapiens OX=9606 GN=MYH4 PE=2 SV=2	Regular	39934940	0.00	2240413084	368	63	189	31.05	1746927	5531.02	482846
2637	MYH8_HUMAN	P13535	Myosin-8 OS=Homo sapiens OX=9606 GN=MYH8 PE=1 SV=3	Regular	39921670	0.00	2237323401	316	51	187	25.35	1591582	4065958	432970
11598	IGHA1_HUMAN	P01876	Immunoglobulin heavy constant alpha 1 OS=Homo sapiens OX=9606 GN=IGHA1 PE=1 SV=2	Regular	39768710	0.00	385100827	55	7	23	28.33	259677	186965	73914
1751	LEG1_HUMAN	P09382	Galectin-1 OS=Homo sapiens OX=9606 GN=LGALS1 PE=1 SV=2	Regular	39760290	0.00	150578861	49	8	14	76.30	193305	142753	52874
992	K22O_HUMAN	Q01546	Keratin_ type II cytoskeletal 2 oral OS=Homo sapiens OX=9606 GN=KRT76 PE=1 SV=2	Regular	38803250	0.00	664111179	56	9	51	8.15	456799	0	139243
4300	FIBA_HUMAN	P02671	Fibrinogen alpha chain OS=Homo sapiens OX=9606 GN=FGA PE=1 SV=2	Regular	36639260	0.00	957145217	127	18	71	22.98	808607	454667	260609
17117	CAH3_HUMAN	P07451	Carbonic anhydrase 3 OS=Homo sapiens OX=9606 GN=CA3 PE=1 SV=3	Regular	36286210	0.00	298425966	66	10	23	39.23	549811	384825	140676
993	K2C1B_HUMAN	Q7Z794	Keratin_ type II cytoskeletal 1b OS=Homo sapiens OX=9606 GN=KRT77 PE=2 SV=3	Regular	35798030	0.00	621866485	37	8	47	12.46	349734	16306.61	109430
2659	MYL6_HUMAN	P60660	Myosin light polypeptide 6 OS=Homo sapiens OX=9606 GN=MYL6 PE=1 SV=2	Regular	35584960	0.00	171011810	29	4	15	22.52	159589	8056369	65500
19241	APOA2_HUMAN	P02652	Apolipoprotein A-II OS=Homo sapiens OX=9606 GN=APOA2 PE=1 SV=1	Regular	35033140	0.00	112890901	35	6	11	31.00	201995	172587	42649
15394	TPM3_HUMAN	P06753	Tropomyosin alpha-3 chain OS=Homo sapiens OX=9606 GN=TPM3 PE=1 SV=2	Regular	35029000	0.00	330070662	67	11	36	34.74	240028	19209.84	62849
922	HV309_HUMAN	P01782	Immunoglobulin heavy variable 3-9 OS=Homo sapiens OX=9606 GN=IGHV3-9 PE=1 SV=2	Regular	32914900	0.00	131158541	26	5	9	23.73	141953	0	58466
845	HV43D_HUMAN	P0DP04	Immunoglobulin heavy variable 3-43D OS=Homo sapiens OX=9606 GN=IGHV3-43D PE=3 SV=1	Regular	32914900	0.00	131878705	26	5	9	23.73	141953	14864	58466
7310	PRDX2_HUMAN	P32119	Peroxiredoxin-2 OS=Homo sapiens OX=9606 GN=PRDX2 PE=1 SV=5	Regular	32771110	0.00	220630168	32	4	19	18.69	149025	117031	44331
6460	ACTBL_HUMAN	Q562R1	Beta-actin-like protein 2 OS=Homo sapiens OX=9606 GN=ACTBL2 PE=1 SV=2	Regular	32301280	0.00	423454528	53	8	38	14.36	446307	0	98736
15685	K1C13_HUMAN	P13646	Keratin_ type I cytoskeletal 13 OS=Homo sapiens OX=9606 GN=KRT13 PE=1 SV=4	Regular	32282070	0.00	499304782	48	14	44	29.91	388831	6612585	143000
15996	CO3_HUMAN	P01024	Complement C3 OS=Homo sapiens OX=9606 GN=C3 PE=1 SV=2	Regular	31245660	0.00	1886880949	350	64	153	40.35	982149	165740	264049
15447	TNNT3_HUMAN	P45378	Troponin T_ fast skeletal muscle OS=Homo sapiens OX=9606 GN=TNNT3 PE=1 SV=3	Regular	30938160	0.00	318245837	31	7	29	20.07	110678	88498.29	32351
1599	K1C16_HUMAN	P08779	Keratin_ type I cytoskeletal 16 OS=Homo sapiens OX=9606 GN=KRT16 PE=1 SV=4	Regular	30930740	0.00	516100737	87	19	47	32.14	755331	53469.89	274179
17549	B2MG_HUMAN	P61769	Beta-2-microglobulin OS=Homo sapiens OX=9606 GN=B2M PE=1 SV=1	Regular	30337690	0.00	138286371	32	3	11	21.85	269820	269242	83972
6461	ACTBM_HUMAN	Q9BYX7	Putative beta-actin-like protein 3 OS=Homo sapiens OX=9606 GN=POTEKP PE=5 SV=1	Regular	30100990	0.00	423585184	39	5	36	21.60	334930	40502.26	75238
1969	K2C3_HUMAN	P12035	Keratin_ type II cytoskeletal 3 OS=Homo sapiens OX=9606 GN=KRT3 PE=1 SV=3	Regular	29869180	0.00	645881790	53	14	46	15.45	482894	251863	114576
6306	ACYP2_HUMAN	P14621	Acylphosphatase-2 OS=Homo sapiens OX=9606 GN=ACYP2 PE=1 SV=2	Regular	29664820	0.00	111966105	35	8	11	60.61	54914	32932	15588
825	HV102_HUMAN	P23083	Immunoglobulin heavy variable 1-2 OS=Homo sapiens OX=9606 GN=IGHV1-2 PE=1 SV=2	Regular	29366330	0.00	131989193	15	2	10	20.51	30326	45489	11484
826	HV118_HUMAN	A0A0C4DH31	Immunoglobulin heavy variable 1-18 OS=Homo sapiens OX=9606 GN=IGHV1-18 PE=3 SV=1	Regular	28062550	0.00	129345164	11	1	8	9.40	28855	0	10824
7207	PPIA_HUMAN	P62937	Peptidyl-prolyl cis-trans isomerase A OS=Homo sapiens OX=9606 GN=PPIA PE=1 SV=2	Regular	27726930	0.00	182406427	47	11	16	46.67	171078	118938	32468
9431	VTDB_HUMAN	P02774	Vitamin D-binding protein OS=Homo sapiens OX=9606 GN=GC PE=1 SV=2	Regular	27681940	0.00	545143720	97	15	48	38.82	420782	192949	96172
19198	APOH_HUMAN	P02749	Beta-2-glycoprotein 1 OS=Homo sapiens OX=9606 GN=APOH PE=1 SV=3	Regular	27543010	0.00	396098310	44	9	24	35.36	156842	123927	47101
15339	TPM4_HUMAN	P67936	Tropomyosin alpha-4 chain OS=Homo sapiens OX=9606 GN=TPM4 PE=1 SV=3	Regular	27178410	0.00	286359130	40	5	34	18.15	196899	0	57520
11652	K2C75_HUMAN	O95678	Keratin_ type II cytoskeletal 75 OS=Homo sapiens OX=9606 GN=KRT75 PE=1 SV=2	Regular	26831810	0.00	598456071	40	11	47	14.70	313476	9064987	69313
7974	PRDX1_HUMAN	Q06830	Peroxiredoxin-1 OS=Homo sapiens OX=9606 GN=PRDX1 PE=1 SV=1	Regular	26355210	0.00	223384925	45	10	20	40.20	136242	44289.99	26245
19722	AMBP_HUMAN	P02760	Protein AMBP OS=Homo sapiens OX=9606 GN=AMBP PE=1 SV=1	Regular	26215810	0.00	399119931	50	11	27	36.93	123777	76880	25360
1600	K1C17_HUMAN	Q04695	Keratin_ type I cytoskeletal 17 OS=Homo sapiens OX=9606 GN=KRT17 PE=1 SV=2	Regular	26161260	0.00	483908844	66	14	48	28.24	490264	3853.85	116775
2600	MYH3_HUMAN	P11055	Myosin-3 OS=Homo sapiens OX=9606 GN=MYH3 PE=1 SV=3	Regular	25958310	0.00	2249885585	207	37	186	19.74	1075675	34069.3	322346
16650	COF2_HUMAN	Q9Y281	Cofilin-2 OS=Homo sapiens OX=9606 GN=CFL2 PE=1 SV=1	Regular	25895990	0.00	188506967	30	7	20	51.81	151901	95942.15	28680
13848	THIO_HUMAN	P10599	Thioredoxin OS=Homo sapiens OX=9606 GN=TXN PE=1 SV=3	Regular	25708840	0.00	120226557	22	3	9	29.52	84700	84700	27032
1613	K2C8_HUMAN	P05787	Keratin_ type II cytoskeletal 8 OS=Homo sapiens OX=9606 GN=KRT8 PE=1 SV=7	Regular	25474740	0.00	537043638	30	12	46	23.40	173840	30409.02	64281
4332	FETUA_HUMAN	P02765	Alpha-2-HS-glycoprotein OS=Homo sapiens OX=9606 GN=AHSG PE=1 SV=2	Regular	25094800	0.00	401391565	50	10	22	28.34	241816	202976	94347
18943	DCD_HUMAN	P81605	Dermcidin OS=Homo sapiens OX=9606 GN=DCD PE=1 SV=2	Regular	24144910	0.00	113979338	13	2	14	20.00	26903	40354.5	8091
12143	PEDF_HUMAN	P36955	Pigment epithelium-derived factor OS=Homo sapiens OX=9606 GN=SERPINF1 PE=1 SV=4	Regular	23925960	0.00	464833447	72	15	31	32.78	159479	83945	35202
14367	SH3L3_HUMAN	Q9H299	SH3 domain-binding glutamic acid-rich-like protein 3 OS=Homo sapiens OX=9606 GN=SH3BGRL3 PE=1 SV=1	Regular	23451710	0.00	104947603	11	2	8	31.18	71466	103081.5	31116
14077	TNNC1_HUMAN	P63316	Troponin C_ slow skeletal and cardiac muscles OS=Homo sapiens OX=9606 GN=TNNC1 PE=1 SV=1	Regular	23107070	0.00	185166382	20	3	11	20.50	30850	30850	6952
14078	TNNI1_HUMAN	P19237	Troponin I_ slow skeletal muscle OS=Homo sapiens OX=9606 GN=TNNI1 PE=1 SV=3	Regular	23027640	0.00	218634792	37	9	30	39.04	89179	68977	27410
3291	MYL4_HUMAN	P12829	Myosin light chain 4 OS=Homo sapiens OX=9606 GN=MYL4 PE=1 SV=3	Regular	22890660	0.00	216787120	15	2	21	10.15	83770	0	21295
11404	HEMO_HUMAN	P02790	Hemopexin OS=Homo sapiens OX=9606 GN=HPX PE=1 SV=2	Regular	22164550	0.00	524177931	106	20	38	45.45	534671	239632	134147
4518	HBAZ_HUMAN	P02008	Hemoglobin subunit zeta OS=Homo sapiens OX=9606 GN=HBZ PE=1 SV=2	Regular	21653130	0.00	156940702	19	3	11	33.10	173753	0	28569
14033	TNNC2_HUMAN	P02585	Troponin C_ skeletal muscle OS=Homo sapiens OX=9606 GN=TNNC2 PE=1 SV=2	Regular	21442090	0.00	181791502	33	9	16	62.50	71593	38472.11	23354
568	GDIR2_HUMAN	P52566	Rho GDP-dissociation inhibitor 2 OS=Homo sapiens OX=9606 GN=ARHGDIB PE=1 SV=3	Regular	21209960	0.00	230450722	43	7	24	36.82	96072	73025	29413
1056	KAD1_HUMAN	P00568	Adenylate kinase isoenzyme 1 OS=Homo sapiens OX=9606 GN=AK1 PE=1 SV=3	Regular	20515460	0.00	217489384	33	7	20	34.54	126884	108947	21571
2565	MYP2_HUMAN	P02689	Myelin P2 protein OS=Homo sapiens OX=9606 GN=PMP2 PE=1 SV=3	Regular	20418110	0.00	150234699	10	2	17	14.39	88223	24179.03	20855
14215	TNNT1_HUMAN	P13805	Troponin T_ slow skeletal muscle OS=Homo sapiens OX=9606 GN=TNNT1 PE=1 SV=4	Regular	19419250	0.00	330052421	33	6	29	18.35	73680	46020	13044
8108	POTEI_HUMAN	P0CG38	POTE ankyrin domain family member I OS=Homo sapiens OX=9606 GN=POTEI PE=3 SV=1	Regular	19096550	0.00	1229363902	47	10	112	9.49	330779	0	294304
1612	K2C4_HUMAN	P19013	Keratin_ type II cytoskeletal 4 OS=Homo sapiens OX=9606 GN=KRT4 PE=1 SV=4	Regular	18912140	0.00	576845162	25	8	47	17.23	225389	4601819	96448
8109	POTEJ_HUMAN	P0CG39	POTE ankyrin domain family member J OS=Homo sapiens OX=9606 GN=POTEJ PE=3 SV=1	Regular	18865070	0.00	1188159034	46	9	110	8.77	328969	0	294073
20252	VTNC_HUMAN	P04004	Vitronectin OS=Homo sapiens OX=9606 GN=VTN PE=1 SV=1	Regular	18444770	0.00	551040374	22	3	31	4.18	57188	73546.5	10297
11651	K1C15_HUMAN	P19012	Keratin_ type I cytoskeletal 15 OS=Homo sapiens OX=9606 GN=KRT15 PE=1 SV=3	Regular	18390330	0.00	494399298	44	10	46	22.81	451774	1930497	108399
982	K1C19_HUMAN	P08727	Keratin_ type I cytoskeletal 19 OS=Homo sapiens OX=9606 GN=KRT19 PE=1 SV=4	Regular	17937430	0.00	441060704	41	8	45	21.00	451881	0	107928
15687	K1C24_HUMAN	Q2M2I5	Keratin_ type I cytoskeletal 24 OS=Homo sapiens OX=9606 GN=KRT24 PE=1 SV=1	Regular	17834280	0.00	556007377	22	2	45	3.43	297076	0	120423
6668	AACT_HUMAN	P01011	Alpha-1-antichymotrypsin OS=Homo sapiens OX=9606 GN=SERPINA3 PE=1 SV=2	Regular	17330010	0.00	478220525	60	12	35	26.48	125668	64207	36279
19255	ANGI_HUMAN	P03950	Angiogenin OS=Homo sapiens OX=9606 GN=ANG PE=1 SV=1	Regular	16686380	0.00	168922611	19	5	18	18.37	52119	46656	10704
988	K1C28_HUMAN	Q7Z3Y7	Keratin_ type I cytoskeletal 28 OS=Homo sapiens OX=9606 GN=KRT28 PE=1 SV=2	Regular	16233670	0.00	511947661	40	5	36	5.60	497104	0	227504
1799	KV320_HUMAN	P01619	Immunoglobulin kappa variable 3-20 OS=Homo sapiens OX=9606 GN=IGKV3-20 PE=1 SV=2	Regular	15871600	0.00	126711825	7	2	8	21.55	44376	62884.5	14377
7408	PARK7_HUMAN	Q99497	Protein/nucleic acid deglycase DJ-1 OS=Homo sapiens OX=9606 GN=PARK7 PE=1 SV=2	Regular	15814970	0.00	200621730	29	9	29	57.14	41317	22675	8018
19688	ANT3_HUMAN	P01008	Antithrombin-III OS=Homo sapiens OX=9606 GN=SERPINC1 PE=1 SV=1	Regular	15766180	0.00	530587536	80	18	41	36.42	324779	113213	67778
4030	FIBB_HUMAN	P02675	Fibrinogen beta chain OS=Homo sapiens OX=9606 GN=FGB PE=1 SV=2	Regular	15640940	0.00	566126167	80	21	45	50.71	225734	99884	67270
3369	MYH13_HUMAN	Q9UKX3	Myosin-13 OS=Homo sapiens OX=9606 GN=MYH13 PE=2 SV=2	Regular	15351660	0.00	2247456263	144	34	187	17.49	832264	68576.01	233742
4260	FIBG_HUMAN	P02679	Fibrinogen gamma chain OS=Homo sapiens OX=9606 GN=FGG PE=1 SV=3	Regular	15186680	0.00	521390338	53	14	40	27.37	135486	76887	25882
19373	APOD_HUMAN	P05090	Apolipoprotein D OS=Homo sapiens OX=9606 GN=APOD PE=1 SV=1	Regular	15105350	0.00	215607271	30	8	13	37.57	94583	56661	19253
13867	TETN_HUMAN	P05452	Tetranectin OS=Homo sapiens OX=9606 GN=CLEC3B PE=1 SV=3	Regular	14819270	0.00	229360447	34	9	18	40.59	45322	31309	12532
16700	DESM_HUMAN	P17661	Desmin OS=Homo sapiens OX=9606 GN=DES PE=1 SV=3	Regular	14724690	0.00	535928984	55	19	53	41.28	86994	33653.43	17430
8763	ROA2_HUMAN	P22626	Heterogeneous nuclear ribonucleoproteins A2/B1 OS=Homo sapiens OX=9606 GN=HNRNPA2B1 PE=1 SV=2	Regular	14668420	0.00	374867876	46	11	32	28.61	133349	96142	39298
3597	LDB3_HUMAN	O75112	LIM domain-binding protein 3 OS=Homo sapiens OX=9606 GN=LDB3 PE=1 SV=2	Regular	14644460	0.00	782755208	63	14	48	22.56	276555	210531	53200
985	K1C25_HUMAN	Q7Z3Z0	Keratin_ type I cytoskeletal 25 OS=Homo sapiens OX=9606 GN=KRT25 PE=1 SV=1	Regular	14483800	0.00	498882680	34	8	39	13.33	340374	4099528	173363
987	K1C27_HUMAN	Q7Z3Y8	Keratin_ type I cytoskeletal 27 OS=Homo sapiens OX=9606 GN=KRT27 PE=1 SV=2	Regular	14280500	0.00	504497064	29	4	35	3.92	329874	0	172525
19479	ANGT_HUMAN	P01019	Angiotensinogen OS=Homo sapiens OX=9606 GN=AGT PE=1 SV=1	Regular	14270470	0.00	534394303	34	10	26	22.68	69622	50145	15083
18241	CFAB_HUMAN	P00751	Complement factor B OS=Homo sapiens OX=9606 GN=CFB PE=1 SV=2	Regular	14246820	0.00	869016402	77	15	69	26.31	203123	101298	41047
767	HPT_HUMAN	P00738	Haptoglobin OS=Homo sapiens OX=9606 GN=HP PE=1 SV=1	Regular	14162350	0.00	458896837	45	12	30	28.82	156180	70307	29572
14636	SH3L1_HUMAN	O75368	SH3 domain-binding glutamic acid-rich-like protein OS=Homo sapiens OX=9606 GN=SH3BGRL PE=1 SV=1	Regular	14087110	0.00	127742687	20	5	15	39.47	34466	29975	6340
19443	ALDOA_HUMAN	P04075	Fructose-bisphosphate aldolase A OS=Homo sapiens OX=9606 GN=ALDOA PE=1 SV=2	Regular	14015070	0.00	398762787	46	9	34	26.92	130228	87907	23725
16	ENOB_HUMAN	P13929	Beta-enolase OS=Homo sapiens OX=9606 GN=ENO3 PE=1 SV=5	Regular	13541880	0.00	473291175	44	15	37	39.86	108453	53305	28527
1675	LEG10_HUMAN	Q05315	Galectin-10 OS=Homo sapiens OX=9606 GN=CLC PE=1 SV=3	Regular	13256650	0.00	165669561	23	4	18	24.65	67006	58837	18784
4689	H1T_HUMAN	P22492	Histone H1t OS=Homo sapiens OX=9606 GN=HIST1H1T PE=2 SV=4	Regular	13182480	0.00	220190279	10	2	15	5.80	85523	0	13355
4570	H11_HUMAN	Q02539	Histone H1.1 OS=Homo sapiens OX=9606 GN=HIST1H1A PE=1 SV=3	Regular	13182480	0.00	218421079	10	2	25	5.58	85523	0	13355
844	HV434_HUMAN	P06331	Immunoglobulin heavy variable 4-34 OS=Homo sapiens OX=9606 GN=IGHV4-34 PE=1 SV=2	Regular	12977300	0.00	139289387	13	3	7	25.20	31570	0	7838
784	HV439_HUMAN	P01824	Immunoglobulin heavy variable 4-39 OS=Homo sapiens OX=9606 GN=IGHV4-39 PE=1 SV=2	Regular	12977300	0.00	140881702	13	3	8	24.80	31570	0	7838
738	HVD82_HUMAN	P0DP08	Immunoglobulin heavy variable 4-38-2 OS=Homo sapiens OX=9606 GN=IGHV4-38-2 PE=3 SV=1	Regular	12977300	0.00	131299681	13	3	6	26.50	31570	0	7838
737	HVD34_HUMAN	P0DP06	Immunoglobulin heavy variable 4-30-4 OS=Homo sapiens OX=9606 GN=IGHV4-30-4 PE=3 SV=1	Regular	12977300	0.00	132701068	13	3	6	26.27	31570	0	7838
690	HV459_HUMAN	P01825	Immunoglobulin heavy variable 4-59 OS=Homo sapiens OX=9606 GN=IGHV4-59 PE=1 SV=2	Regular	12977300	0.00	130498788	13	3	6	26.72	31570	31570	7838
650	HV461_HUMAN	A0A0C4DH41	Immunoglobulin heavy variable 4-61 OS=Homo sapiens OX=9606 GN=IGHV4-61 PE=3 SV=1	Regular	12977300	0.00	131799821	13	3	6	26.27	32395	0	7838
15744	PYGM_HUMAN	P11217	Glycogen phosphorylase_ muscle form OS=Homo sapiens OX=9606 GN=PYGM PE=1 SV=6	Regular	12969010	0.00	975484530	65	18	82	20.55	859416	143935.7	344999
5352	GLRX1_HUMAN	P35754	Glutaredoxin-1 OS=Homo sapiens OX=9606 GN=GLRX PE=1 SV=2	Regular	12878000	0.00	120608937	14	3	9	20.75	87448	87448	9848
13095	S10A6_HUMAN	P06703	Protein S100-A6 OS=Homo sapiens OX=9606 GN=S100A6 PE=1 SV=1	Regular	12863340	0.00	102367832	16	5	14	34.44	34597	26408	10719
2410	KV311_HUMAN	P04433	Immunoglobulin kappa variable 3-11 OS=Homo sapiens OX=9606 GN=IGKV3-11 PE=1 SV=1	Regular	12694200	0.00	126892465	8	1	7	7.83	41034	0	12859
2052	KVD11_HUMAN	A0A0A0MRZ8	Immunoglobulin kappa variable 3D-11 OS=Homo sapiens OX=9606 GN=IGKV3D-11 PE=3 SV=6	Regular	12694200	0.00	127393095	9	1	7	7.83	42602	123102	13479
1968	K2C79_HUMAN	Q5XKE5	Keratin_ type II cytoskeletal 79 OS=Homo sapiens OX=9606 GN=KRT79 PE=1 SV=2	Regular	12623440	0.00	581208210	35	7	46	7.29	287817	0	64789
7586	PDLI5_HUMAN	Q96HC4	PDZ and LIM domain protein 5 OS=Homo sapiens OX=9606 GN=PDLIM5 PE=1 SV=5	Regular	12480380	0.00	651427560	40	5	47	8.39	175735	148366	34407
18185	CFAH_HUMAN	P08603	Complement factor H OS=Homo sapiens OX=9606 GN=CFH PE=1 SV=4	Regular	12432750	0.00	1437727447	96	25	100	23.80	135328	32074	32301
11049	GSTP1_HUMAN	P09211	Glutathione S-transferase P OS=Homo sapiens OX=9606 GN=GSTP1 PE=1 SV=2	Regular	12392120	0.00	235839696	18	5	16	29.52	47885	41723	9318
16991	CYTB_HUMAN	P04080	Cystatin-B OS=Homo sapiens OX=9606 GN=CSTB PE=1 SV=2	Regular	12189750	0.00	111966342	6	2	8	19.39	18847	55494	4599
2217	KV315_HUMAN	P01624	Immunoglobulin kappa variable 3-15 OS=Homo sapiens OX=9606 GN=IGKV3-15 PE=1 SV=2	Regular	11896510	0.00	126101690	7	1	7	7.83	33134	99402	12760
2051	KVD07_HUMAN	A0A0C4DH55	Immunoglobulin kappa variable 3D-7 OS=Homo sapiens OX=9606 GN=IGKV3D-7 PE=3 SV=5	Regular	11896510	0.00	132618883	9	1	7	7.56	34842	0	13650
15743	PYGB_HUMAN	P11216	Glycogen phosphorylase_ brain form OS=Homo sapiens OX=9606 GN=PYGB PE=1 SV=5	Regular	11720790	0.00	973804518	46	10	86	14.35	915922	707914.3	338015
18653	CAH1_HUMAN	P00915	Carbonic anhydrase 1 OS=Homo sapiens OX=9606 GN=CA1 PE=1 SV=2	Regular	11674890	0.00	289272649	31	7	18	30.27	98180	87191	7985
7244	PLGA_HUMAN	Q15195	Plasminogen-like protein A OS=Homo sapiens OX=9606 GN=PLGLA PE=2 SV=1	Regular	11236880	0.00	111427507	16	2	15	13.54	64418	0	19841
2470	KV105_HUMAN	P01602	Immunoglobulin kappa variable 1-5 OS=Homo sapiens OX=9606 GN=IGKV1-5 PE=1 SV=2	Regular	10787890	0.00	129526630	7	1	6	9.40	22387	67161	3165
16653	COTL1_HUMAN	Q14019	Coactosin-like protein OS=Homo sapiens OX=9606 GN=COTL1 PE=1 SV=3	Regular	10756980	0.00	160590549	16	6	18	42.96	44657	35268	8021
2604	MYPC1_HUMAN	Q00872	Myosin-binding protein C_ slow-type OS=Homo sapiens OX=9606 GN=MYBPC1 PE=1 SV=2	Regular	10729500	0.00	1293210740	93	28	103	25.15	308106	55078.14	31071
5641	HRG_HUMAN	P04196	Histidine-rich glycoprotein OS=Homo sapiens OX=9606 GN=HRG PE=1 SV=1	Regular	10661690	0.00	605478329	35	8	34	16.00	52028	31940	11791
17190	CALM1_HUMAN	P0DP23	Calmodulin-1 OS=Homo sapiens OX=9606 GN=CALM1 PE=1 SV=1	Regular	10550510	0.00	168376523	21	7	23	47.65	47108	27768.9	13645
2041	KNG1_HUMAN	P01042	Kininogen-1 OS=Homo sapiens OX=9606 GN=KNG1 PE=1 SV=2	Regular	10439500	0.00	730409754	62	13	65	24.22	223863	117289	49096
15695	K2C74_HUMAN	Q7RTS7	Keratin_ type II cytoskeletal 74 OS=Homo sapiens OX=9606 GN=KRT74 PE=1 SV=2	Regular	10129450	0.00	582646676	17	5	55	8.32	120624	0	44736
1608	K2C73_HUMAN	Q86Y46	Keratin_ type II cytoskeletal 73 OS=Homo sapiens OX=9606 GN=KRT73 PE=1 SV=1	Regular	10089690	0.00	594937029	16	4	50	5.00	119543	0	44593
1607	K2C72_HUMAN	Q14CN4	Keratin_ type II cytoskeletal 72 OS=Homo sapiens OX=9606 GN=KRT72 PE=1 SV=2	Regular	9905343	0.00	565047178	18	8	52	15.66	76637	1601825	38994
17356	CALM2_HUMAN	P0DP24	Calmodulin-2 OS=Homo sapiens OX=9606 GN=CALM2 PE=1 SV=1	Regular	9860876	0.00	168376523	17	6	23	41.61	38880	0	12816
17192	CALM3_HUMAN	P0DP25	Calmodulin-3 OS=Homo sapiens OX=9606 GN=CALM3 PE=1 SV=1	Regular	9860876	0.00	168376523	17	6	23	41.61	38880	0	12816
5958	IGHM_HUMAN	P01871	Immunoglobulin heavy constant mu OS=Homo sapiens OX=9606 GN=IGHM PE=1 SV=4	Regular	9849230	0.00	501241273	26	8	39	18.10	38515	27706	7487
12246	PGK1_HUMAN	P00558	Phosphoglycerate kinase 1 OS=Homo sapiens OX=9606 GN=PGK1 PE=1 SV=3	Regular	9781437	0.00	450139805	49	12	38	29.74	86169	40094	17593
10650	UBE2N_HUMAN	P61088	Ubiquitin-conjugating enzyme E2 N OS=Homo sapiens OX=9606 GN=UBE2N PE=1 SV=1	Regular	9726938	0.00	171948797	15	3	14	23.68	12319	12319	3512
983	K1C20_HUMAN	P35900	Keratin_ type I cytoskeletal 20 OS=Homo sapiens OX=9606 GN=KRT20 PE=1 SV=1	Regular	9688475	0.00	485437226	16	7	45	19.58	38385	14662.22	5927
17921	CFAD_HUMAN	P00746	Complement factor D OS=Homo sapiens OX=9606 GN=CFD PE=1 SV=5	Regular	9603463	0.00	275462099	13	4	22	19.76	27108	23353	9779
4477	H15_HUMAN	P16401	Histone H1.5 OS=Homo sapiens OX=9606 GN=HIST1H1B PE=1 SV=3	Regular	9510036	0.00	225801909	15	4	23	21.68	58507	57109	10128
12368	PHP14_HUMAN	Q9NRX4	14 kDa phosphohistidine phosphatase OS=Homo sapiens OX=9606 GN=PHPT1 PE=1 SV=1	Regular	9501119	0.00	140036253	11	3	12	28.80	23265	23265	6283
843	HV404_HUMAN	A0A075B6R2	Immunoglobulin heavy variable 4-4 OS=Homo sapiens OX=9606 GN=IGHV4-4 PE=3 SV=2	Regular	9471080	0.00	129617793	6	2	6	18.80	16636	0	2001
783	HV431_HUMAN	P0DP07	Immunoglobulin heavy variable 4-31 OS=Homo sapiens OX=9606 GN=IGHV4-31 PE=3 SV=1	Regular	9471080	0.00	132090666	6	2	6	18.64	16636	0	2001
689	HV432_HUMAN	A0A087WSY4	Immunoglobulin heavy variable 4-30-2 OS=Homo sapiens OX=9606 GN=IGHV4-30-2 PE=3 SV=1	Regular	9471080	0.00	131389822	6	2	6	18.64	16636	0	2001
17924	CERU_HUMAN	P00450	Ceruloplasmin OS=Homo sapiens OX=9606 GN=CP PE=1 SV=1	Regular	9460026	0.00	1230607982	75	19	88	20.85	149458	66155	33933
20377	VIME_HUMAN	P08670	Vimentin OS=Homo sapiens OX=9606 GN=VIM PE=1 SV=4	Regular	9430707	0.00	537087907	51	17	49	36.91	79288	25424.57	19714
2274	KRT84_HUMAN	Q9NSB2	Keratin_ type II cuticular Hb4 OS=Homo sapiens OX=9606 GN=KRT84 PE=2 SV=2	Regular	9258536	0.00	659830317	16	10	48	11.50	84879	4692433	38373
2409	KT222_HUMAN	Q8N1A0	Keratin-like protein KRT222 OS=Homo sapiens OX=9606 GN=KRT222 PE=2 SV=1	Regular	9245765	0.00	343289456	8	1	34	3.05	25785	0	4685
1606	K2C71_HUMAN	Q3SY84	Keratin_ type II cytoskeletal 71 OS=Homo sapiens OX=9606 GN=KRT71 PE=1 SV=3	Regular	9236070	0.00	578048735	15	7	50	11.09	68464	0	37502
15697	K2C7_HUMAN	P08729	Keratin_ type II cytoskeletal 7 OS=Homo sapiens OX=9606 GN=KRT7 PE=1 SV=5	Regular	9209954	0.00	514427715	13	3	43	3.62	67095	0	37340
6776	A2MG_HUMAN	P01023	Alpha-2-macroglobulin OS=Homo sapiens OX=9606 GN=A2M PE=1 SV=3	Regular	9135746	0.00	1647169032	120	28	105	21.44	298174	115761	63529
2216	KV224_HUMAN	A0A0C4DH68	Immunoglobulin kappa variable 2-24 OS=Homo sapiens OX=9606 GN=IGKV2-24 PE=3 SV=1	Regular	9116265	0.00	131930951	11	2	5	16.67	18701	26046	5415
18661	CALL3_HUMAN	P27482	Calmodulin-like protein 3 OS=Homo sapiens OX=9606 GN=CALML3 PE=1 SV=2	Regular	9047449	0.00	169477959	13	3	26	12.75	35688	0	12203
19956	UE2NL_HUMAN	Q5JXB2	Putative ubiquitin-conjugating enzyme E2 N-like OS=Homo sapiens OX=9606 GN=UBE2NL PE=1 SV=1	Regular	8698348	0.00	173770195	14	2	18	13.73	11648	0	3358
13414	S10A9_HUMAN	P06702	Protein S100-A9 OS=Homo sapiens OX=9606 GN=S100A9 PE=1 SV=1	Regular	8645983	0.00	132990610	24	6	11	59.65	60176	51279	12366
3229	MYOZ1_HUMAN	Q9NP98	Myozenin-1 OS=Homo sapiens OX=9606 GN=MYOZ1 PE=1 SV=1	Regular	8626805	0.00	317447351	22	9	19	43.48	51247	37808	5235
3344	NPC2_HUMAN	P61916	NPC intracellular cholesterol transporter 2 OS=Homo sapiens OX=9606 GN=NPC2 PE=1 SV=1	Regular	8621144	0.00	169123928	16	6	14	39.74	49016	42118	9894
7317	RS28_HUMAN	P62857	40S ribosomal protein S28 OS=Homo sapiens OX=9606 GN=RPS28 PE=1 SV=1	Regular	8561464	0.00	78980695	14	3	6	36.23	14420	16300.5	4440
11458	G3P_HUMAN	P04406	Glyceraldehyde-3-phosphate dehydrogenase OS=Homo sapiens OX=9606 GN=GAPDH PE=1 SV=3	Regular	8554807	0.00	362243681	26	7	26	19.70	76244	52443.03	30720
18969	CX6B1_HUMAN	P14854	Cytochrome c oxidase subunit 6B1 OS=Homo sapiens OX=9606 GN=COX6B1 PE=1 SV=2	Regular	8512700	0.00	104205211	11	4	8	53.49	12647	9750	2227
16408	CSRP3_HUMAN	P50461	Cysteine and glycine-rich protein 3 OS=Homo sapiens OX=9606 GN=CSRP3 PE=1 SV=1	Regular	8374750	0.00	218813607	23	7	19	38.14	42257	34643	15733
19273	APOC2_HUMAN	P02655	Apolipoprotein C-II OS=Homo sapiens OX=9606 GN=APOC2 PE=1 SV=1	Regular	8097756	0.00	112838900	6	2	7	19.80	8933	13399.5	1680
2603	MYH7B_HUMAN	A7E2Y1	Myosin-7B OS=Homo sapiens OX=9606 GN=MYH7B PE=1 SV=4	Regular	7867610	0.00	2270997969	65	20	190	9.93	476828	2156871	136924
19287	A1BG_HUMAN	P04217	Alpha-1B-glycoprotein OS=Homo sapiens OX=9606 GN=A1BG PE=1 SV=4	Regular	7852169	0.00	548238357	39	7	28	16.77	109941	76133	28392
3572	MSTN1_HUMAN	Q8IVN3	Musculoskeletal embryonic nuclear protein 1 OS=Homo sapiens OX=9606 GN=MUSTN1 PE=3 SV=2	Regular	7849779	0.00	89681868	8	4	9	48.78	25395	9983	7340
3158	MLRV_HUMAN	P10916	Myosin regulatory light chain 2_ ventricular/cardiac muscle isoform OS=Homo sapiens OX=9606 GN=MYL2 PE=1 SV=3	Regular	7796257	0.00	187893389	23	6	19	35.54	32934	23159	5943
17287	CAH2_HUMAN	P00918	Carbonic anhydrase 2 OS=Homo sapiens OX=9606 GN=CA2 PE=1 SV=2	Regular	7613732	0.00	293031080	22	7	21	16.54	54738	22724	9863
8341	PLCL1_HUMAN	Q15111	Inactive phospholipase C-like protein 1 OS=Homo sapiens OX=9606 GN=PLCL1 PE=1 SV=3	Regular	7455250	0.00	1244392707	15	7	90	5.30	97531	13655.57	53114
4110	HBE_HUMAN	P02100	Hemoglobin subunit epsilon OS=Homo sapiens OX=9606 GN=HBE1 PE=1 SV=2	Regular	7420089	0.00	162598774	14	4	14	23.81	179834	0	25797
4178	FHL3_HUMAN	Q13643	Four and a half LIM domains protein 3 OS=Homo sapiens OX=9606 GN=FHL3 PE=1 SV=4	Regular	7271771	0.00	331879499	23	9	28	40.71	36119	24322	8269
5250	HBG1_HUMAN	P69891	Hemoglobin subunit gamma-1 OS=Homo sapiens OX=9606 GN=HBG1 PE=1 SV=2	Regular	7056146	0.00	161975201	9	1	14	6.80	146236	0	20392
4111	HBG2_HUMAN	P69892	Hemoglobin subunit gamma-2 OS=Homo sapiens OX=9606 GN=HBG2 PE=1 SV=2	Regular	7056146	0.00	161834933	9	1	14	6.80	146236	0	20392
806	IC1_HUMAN	P05155	Plasma protease C1 inhibitor OS=Homo sapiens OX=9606 GN=SERPING1 PE=1 SV=2	Regular	6984963	0.00	553824019	22	4	30	7.80	31028	28113	6424
17295	BLVRB_HUMAN	P30043	Flavin reductase (NADPH) OS=Homo sapiens OX=9606 GN=BLVRB PE=1 SV=3	Regular	6967442	0.00	222334472	17	4	13	18.93	18660	16954	3778
14578	TM198_HUMAN	Q66K66	Transmembrane protein 198 OS=Homo sapiens OX=9606 GN=TMEM198 PE=1 SV=1	Regular	6956483	0.00	401020773	29	1	23	2.50	277104	604062	289445
2592	MYH16_HUMAN	Q9H6N6	Putative uncharacterized protein MYH16 OS=Homo sapiens OX=9606 GN=MYH16 PE=1 SV=2	Regular	6845472	0.00	1285182703	39	12	119	10.21	189282	6486	35742
16465	CO9_HUMAN	P02748	Complement component C9 OS=Homo sapiens OX=9606 GN=C9 PE=1 SV=2	Regular	6790768	0.00	646561742	35	11	46	23.08	61686	36164	14291
6849	1433G_HUMAN	P61981	14-3-3 protein gamma OS=Homo sapiens OX=9606 GN=YWHAG PE=1 SV=2	Regular	6741010	0.00	284737251	18	8	27	35.22	22918	9009562	5803
15599	PYDC4_HUMAN	P0DMW2	NLR family pyrin domain-containing protein 2B OS=Homo sapiens OX=9606 GN=NLRP2B PE=2 SV=1	Regular	6696207	0.00	50498167	3	2	3	77.78	11402	17103	679
13567	TAGL2_HUMAN	P37802	Transgelin-2 OS=Homo sapiens OX=9606 GN=TAGLN2 PE=1 SV=3	Regular	6675156	0.00	225625876	12	3	26	15.58	19987	19987	4170
13410	S10A4_HUMAN	P26447	Protein S100-A4 OS=Homo sapiens OX=9606 GN=S100A4 PE=1 SV=1	Regular	6662829	0.00	119566599	9	2	13	16.83	24829	37243.5	5024
1729	LASP1_HUMAN	Q14847	LIM and SH3 domain protein 1 OS=Homo sapiens OX=9606 GN=LASP1 PE=1 SV=2	Regular	6639306	0.00	301164131	18	10	26	35.25	32017	16677	6005
6902	A2GL_HUMAN	P02750	Leucine-rich alpha-2-glycoprotein OS=Homo sapiens OX=9606 GN=LRG1 PE=1 SV=2	Regular	6548787	0.00	384060628	25	9	29	24.50	42507	25503	9355
675	HPTR_HUMAN	P00739	Haptoglobin-related protein OS=Homo sapiens OX=9606 GN=HPR PE=2 SV=2	Regular	6530598	0.00	395428602	19	6	27	11.78	90709	0	11224
266	ENOA_HUMAN	P06733	Alpha-enolase OS=Homo sapiens OX=9606 GN=ENO1 PE=1 SV=2	Regular	6514850	0.00	475112010	39	16	39	47.00	86957	25180.69	19231
11650	K1C12_HUMAN	Q99456	Keratin_ type I cytoskeletal 12 OS=Homo sapiens OX=9606 GN=KRT12 PE=1 SV=1	Regular	6466429	0.00	536255628	18	2	45	1.82	242551	0	46338
11392	GALE_HUMAN	Q14376	UDP-glucose 4-epimerase OS=Homo sapiens OX=9606 GN=GALE PE=1 SV=2	Regular	6438422	0.00	386809372	10	3	29	10.06	57445	158385	18186
15600	PYGL_HUMAN	P06737	Glycogen phosphorylase_ liver form OS=Homo sapiens OX=9606 GN=PYGL PE=1 SV=4	Regular	6415806	0.00	975479714	28	9	81	8.97	599957	9776752	131452
19501	APOC1_HUMAN	P02654	Apolipoprotein C-I OS=Homo sapiens OX=9606 GN=APOC1 PE=1 SV=1	Regular	6340342	0.00	93319412	6	1	7	10.84	8272	24816	1705
1250	LV325_HUMAN	P01717	Immunoglobulin lambda variable 3-25 OS=Homo sapiens OX=9606 GN=IGLV3-25 PE=1 SV=2	Regular	6239238	0.00	121824932	9	2	7	18.75	17289	25933.5	3320
1925	LDHA_HUMAN	P00338	L-lactate dehydrogenase A chain OS=Homo sapiens OX=9606 GN=LDHA PE=1 SV=2	Regular	6032977	0.00	369739299	34	12	38	26.81	110498	26193	8002
6441	ACTN2_HUMAN	P35609	Alpha-actinin-2 OS=Homo sapiens OX=9606 GN=ACTN2 PE=1 SV=1	Regular	5846785	0.00	1044242806	65	24	87	27.29	102610	46351.83	24684
6194	IGHA2_HUMAN	P01877	Immunoglobulin heavy constant alpha 2 OS=Homo sapiens OX=9606 GN=IGHA2 PE=1 SV=4	Regular	5808533	0.00	373897647	16	2	23	5.00	52561	0	19004
6883	1433B_HUMAN	P31946	14-3-3 protein beta/alpha OS=Homo sapiens OX=9606 GN=YWHAB PE=1 SV=3	Regular	5418880	0.00	281965102	15	7	25	31.30	24242	10336.4	6265
8230	PGM1_HUMAN	P36871	Phosphoglucomutase-1 OS=Homo sapiens OX=9606 GN=PGM1 PE=1 SV=3	Regular	5245848	0.00	617343596	43	14	50	26.87	39402	13589	10224
19840	UB2V2_HUMAN	Q15819	Ubiquitin-conjugating enzyme E2 variant 2 OS=Homo sapiens OX=9606 GN=UBE2V2 PE=1 SV=4	Regular	5105715	0.00	164198335	14	4	15	26.21	18028	15518	3171
8762	ROA1_HUMAN	P09651	Heterogeneous nuclear ribonucleoprotein A1 OS=Homo sapiens OX=9606 GN=HNRNPA1 PE=1 SV=5	Regular	4957299	0.00	388607607	22	6	32	15.32	38700	20949	8344
1865	KPYM_HUMAN	P14618	Pyruvate kinase PKM OS=Homo sapiens OX=9606 GN=PKM PE=1 SV=4	Regular	4896592	0.00	585072826	25	12	49	20.72	31463	17753	6587
10172	YBOX1_HUMAN	P67809	Nuclease-sensitive element-binding protein 1 OS=Homo sapiens OX=9606 GN=YBX1 PE=1 SV=3	Regular	4872108	0.00	359242277	14	6	28	18.21	9425	7311	2626
2526	LV310_HUMAN	A0A075B6K4	Immunoglobulin lambda variable 3-10 OS=Homo sapiens OX=9606 GN=IGLV3-10 PE=3 SV=2	Regular	4861576	0.00	126119497	4	1	9	8.70	11840	0	1831
16738	CLUS_HUMAN	P10909	Clusterin OS=Homo sapiens OX=9606 GN=CLU PE=1 SV=1	Regular	4852780	0.00	530649683	23	10	40	18.71	58991	44489	10264
20069	UB2V1_HUMAN	Q13404	Ubiquitin-conjugating enzyme E2 variant 1 OS=Homo sapiens OX=9606 GN=UBE2V1 PE=1 SV=2	Regular	4797923	0.00	166090603	13	3	15	17.69	17644	0	3031
7091	PRDX6_HUMAN	P30041	Peroxiredoxin-6 OS=Homo sapiens OX=9606 GN=PRDX6 PE=1 SV=3	Regular	4654293	0.00	251490747	14	6	29	28.13	16266	13958	3972
12142	RA1L2_HUMAN	Q32P51	Heterogeneous nuclear ribonucleoprotein A1-like 2 OS=Homo sapiens OX=9606 GN=HNRNPA1L2 PE=2 SV=2	Regular	4647552	0.00	343964687	16	4	30	10.63	31547	0	7450
17694	AT2A1_HUMAN	O14983	Sarcoplasmic/endoplasmic reticulum calcium ATPase 1 OS=Homo sapiens OX=9606 GN=ATP2A1 PE=1 SV=1	Regular	4642288	0.00	1116213592	45	16	83	12.89	66864	33179.52	17944
2530	LV39_HUMAN	A0A075B6K5	Immunoglobulin lambda variable 3-9 OS=Homo sapiens OX=9606 GN=IGLV3-9 PE=3 SV=1	Regular	4509425	0.00	124457800	9	2	8	23.48	15028	22542	4356
1409	LV321_HUMAN	P80748	Immunoglobulin lambda variable 3-21 OS=Homo sapiens OX=9606 GN=IGLV3-21 PE=1 SV=2	Regular	4509425	0.00	126168308	9	3	6	23.08	18766	0	6005
6217	IGJ_HUMAN	P01591	Immunoglobulin J chain OS=Homo sapiens OX=9606 GN=JCHAIN PE=1 SV=4	Regular	4431122	0.00	185548268	9	5	12	27.04	6605	5650	2242
1113	LV861_HUMAN	A0A075B6I0	Immunoglobulin lambda variable 8-61 OS=Homo sapiens OX=9606 GN=IGLV8-61 PE=3 SV=7	Regular	4393287	0.00	129284668	8	2	4	14.75	10298	15447	3310
2566	MYPC2_HUMAN	Q14324	Myosin-binding protein C_ fast-type OS=Homo sapiens OX=9606 GN=MYBPC2 PE=1 SV=2	Regular	4382390	0.00	1289272963	31	14	109	13.85	57040	12420.85	11877
16550	CO4B_HUMAN	P0C0L5	Complement C4-B OS=Homo sapiens OX=9606 GN=C4B PE=1 SV=2	Regular	4354335	0.00	1942914576	60	27	127	17.66	290197	179969	32965
18390	CC196_HUMAN	A0A1B0GTZ2	Putative coiled-coil domain-containing protein 196 OS=Homo sapiens OX=9606 GN=CCDC196 PE=5 SV=1	Regular	4309598	0.00	345365046	6	4	27	4.71	18590	23098.5	5610
7256	PRDX4_HUMAN	Q13162	Peroxiredoxin-4 OS=Homo sapiens OX=9606 GN=PRDX4 PE=1 SV=1	Regular	4290240	0.00	307680440	8	2	20	5.54	11021	0	3548
19933	UB2L3_HUMAN	P68036	Ubiquitin-conjugating enzyme E2 L3 OS=Homo sapiens OX=9606 GN=UBE2L3 PE=1 SV=1	Regular	4278080	0.00	180326876	9	4	14	12.34	32785	19879.46	6832
16641	CO4A_HUMAN	P0C0L4	Complement C4-A OS=Homo sapiens OX=9606 GN=C4A PE=1 SV=2	Regular	4277871	0.00	1943825114	57	25	127	16.11	230066	0	32598
5606	HS71B_HUMAN	P0DMV9	Heat shock 70 kDa protein 1B OS=Homo sapiens OX=9606 GN=HSPA1B PE=1 SV=1	Regular	4178564	0.00	703374552	21	10	54	24.65	25778	0	5163
819	HS71A_HUMAN	P0DMV8	Heat shock 70 kDa protein 1A OS=Homo sapiens OX=9606 GN=HSPA1A PE=1 SV=1	Regular	4178564	0.00	703374552	21	10	54	24.65	25778	19441	5163
8988	OPTN_HUMAN	Q96CV9	Optineurin OS=Homo sapiens OX=9606 GN=OPTN PE=1 SV=3	Regular	4107376	0.00	663213690	14	8	67	10.40	55062	1322611	10658
6700	1433F_HUMAN	Q04917	14-3-3 protein eta OS=Homo sapiens OX=9606 GN=YWHAH PE=1 SV=4	Regular	4059607	0.00	283898608	13	7	29	21.14	14617	7394124	4176
5532	H10_HUMAN	P07305	Histone H1.0 OS=Homo sapiens OX=9606 GN=H1F0 PE=1 SV=3	Regular	4042519	0.00	208629520	8	3	18	9.79	9365	12529.5	1287
4342	FHR1_HUMAN	Q03591	Complement factor H-related protein 1 OS=Homo sapiens OX=9606 GN=CFHR1 PE=1 SV=2	Regular	3850021	0.00	387911583	26	6	24	19.39	42150	21118	9489
17747	AT2A2_HUMAN	P16615	Sarcoplasmic/endoplasmic reticulum calcium ATPase 2 OS=Homo sapiens OX=9606 GN=ATP2A2 PE=1 SV=1	Regular	3935698	0.00	1164108989	32	15	80	12.96	52203	14895.48	12172
19512	AFAM_HUMAN	P43652	Afamin OS=Homo sapiens OX=9606 GN=AFM PE=1 SV=1	Regular	3905269	0.00	710081300	36	12	67	19.37	52052	24241	8872
809	IBP7_HUMAN	Q16270	Insulin-like growth factor-binding protein 7 OS=Homo sapiens OX=9606 GN=IGFBP7 PE=1 SV=1	Regular	3877555	0.00	301568435	12	5	23	24.47	18100	15174	4299
877	HSP76_HUMAN	P17066	Heat shock 70 kDa protein 6 OS=Homo sapiens OX=9606 GN=HSPA6 PE=1 SV=2	Regular	3829037	0.00	714844509	14	6	59	11.82	20353	0	3438
6261	1433T_HUMAN	P27348	14-3-3 protein theta OS=Homo sapiens OX=9606 GN=YWHAQ PE=1 SV=1	Regular	3826635	0.00	280494331	12	4	28	15.10	16784	0	3916
6881	1433S_HUMAN	P31947	14-3-3 protein sigma OS=Homo sapiens OX=9606 GN=SFN PE=1 SV=1	Regular	3812354	0.00	278881757	10	3	27	9.27	12869	0	3509
6760	A2AP_HUMAN	P08697	Alpha-2-antiplasmin OS=Homo sapiens OX=9606 GN=SERPINF2 PE=1 SV=3	Regular	3777809	0.00	549080233	20	7	35	13.03	61802	43146	13907
2562	MYOTI_HUMAN	Q9UBF9	Myotilin OS=Homo sapiens OX=9606 GN=MYOT PE=1 SV=2	Regular	3702456	0.00	557944523	30	9	43	17.87	29244	16366	7077
5501	HSP7C_HUMAN	P11142	Heat shock cognate 71 kDa protein OS=Homo sapiens OX=9606 GN=HSPA8 PE=1 SV=1	Regular	3626905	0.63	711263096	27	12	55	21.21	45663	12340.35	5525
716	HSP77_HUMAN	P48741	Putative heat shock 70 kDa protein 7 OS=Homo sapiens OX=9606 GN=HSPA7 PE=5 SV=2	Regular	3626606	0.63	404726063	11	5	30	16.35	19073	0	3000
11530	PZP_HUMAN	P20742	Pregnancy zone protein OS=Homo sapiens OX=9606 GN=PZP PE=1 SV=4	Regular	3608427	0.63	1653458858	31	11	95	5.26	50865	8568284	15946
19592	APOE_HUMAN	P02649	Apolipoprotein E OS=Homo sapiens OX=9606 GN=APOE PE=1 SV=1	Regular	3590560	0.63	362682027	16	10	33	28.08	20402	8703	2158
7981	PROF2_HUMAN	P35080	Profilin-2 OS=Homo sapiens OX=9606 GN=PFN2 PE=1 SV=3	Regular	3579827	0.63	153884421	4	2	17	15.71	5739	8608.5	1709
5843	ECP_HUMAN	P12724	Eosinophil cationic protein OS=Homo sapiens OX=9606 GN=RNASE3 PE=1 SV=2	Regular	3474985	0.62	188985915	8	3	14	21.88	15152	18078	2648
808	IBP6_HUMAN	P24592	Insulin-like growth factor-binding protein 6 OS=Homo sapiens OX=9606 GN=IGFBP6 PE=1 SV=1	Regular	3465751	0.62	262349016	7	2	21	14.58	10151	15226.5	3087
15963	CRYAB_HUMAN	P02511	Alpha-crystallin B chain OS=Homo sapiens OX=9606 GN=CRYAB PE=1 SV=2	Regular	3463843	0.62	201589291	9	4	18	21.71	19437	16879	3482
3624	MDHC_HUMAN	P40925	Malate dehydrogenase_ cytoplasmic OS=Homo sapiens OX=9606 GN=MDH1 PE=1 SV=4	Regular	3325660	0.62	366543026	10	4	43	13.17	10486	9956	2272
1601	K1C18_HUMAN	P05783	Keratin_ type I cytoskeletal 18 OS=Homo sapiens OX=9606 GN=KRT18 PE=1 SV=2	Regular	3302742	0.62	480578904	19	9	43	19.07	364887	180811.1	63413
8764	ROA3_HUMAN	P51991	Heterogeneous nuclear ribonucleoprotein A3 OS=Homo sapiens OX=9606 GN=HNRNPA3 PE=1 SV=2	Regular	3274421	0.61	398231123	9	4	35	4.23	18110	6337824	5868
12420	PTGDS_HUMAN	P41222	Prostaglandin-H2 D-isomerase OS=Homo sapiens OX=9606 GN=PTGDS PE=1 SV=1	Regular	3220252	0.61	212569753	18	5	15	19.47	22296	19297	7209
19691	ACTN3_HUMAN	Q08043	Alpha-actinin-3 OS=Homo sapiens OX=9606 GN=ACTN3 PE=1 SV=2	Regular	3181188	0.61	1039828580	36	18	89	19.09	60398	6274984	10911
5410	GELS_HUMAN	P06396	Gelsolin OS=Homo sapiens OX=9606 GN=GSN PE=1 SV=1	Regular	3090493	0.61	860968228	39	16	55	16.88	96236	41414	16735
5602	HS71L_HUMAN	P34931	Heat shock 70 kDa protein 1-like OS=Homo sapiens OX=9606 GN=HSPA1L PE=1 SV=2	Regular	3056440	0.61	707743427	9	3	54	6.24	17260	0	2740
586	GMFB_HUMAN	P60983	Glia maturation factor beta OS=Homo sapiens OX=9606 GN=GMFB PE=1 SV=2	Regular	2998908	0.60	168842826	3	2	13	15.49	12073	18109.5	1497
19456	ANKR1_HUMAN	Q15327	Ankyrin repeat domain-containing protein 1 OS=Homo sapiens OX=9606 GN=ANKRD1 PE=1 SV=2	Regular	2995824	0.60	365370832	13	5	32	15.05	26025	24069	5708
652	HV601_HUMAN	A0A0B4J1U7	Immunoglobulin heavy variable 6-1 OS=Homo sapiens OX=9606 GN=IGHV6-1 PE=3 SV=1	Regular	2977985	0.60	135953486	3	2	6	15.70	4632	10050	1168
5497	HSP72_HUMAN	P54652	Heat shock-related 70 kDa protein 2 OS=Homo sapiens OX=9606 GN=HSPA2 PE=1 SV=1	Regular	2907574	0.60	703062015	8	2	57	3.76	16108	0	2656
13330	S10A8_HUMAN	P05109	Protein S100-A8 OS=Homo sapiens OX=9606 GN=S100A8 PE=1 SV=1	Regular	2895242	0.60	108915551	4	3	14	27.96	5390	5390	1337
19822	VGFR1_HUMAN	P17948	Vascular endothelial growth factor receptor 1 OS=Homo sapiens OX=9606 GN=FLT1 PE=1 SV=2	Regular	2840080	0.60	1526508081	22	13	132	6.50	203734	14632.75	10028
17759	ALDR_HUMAN	P15121	Aldose reductase OS=Homo sapiens OX=9606 GN=AKR1B1 PE=1 SV=3	Regular	2827944	0.59	362526413	13	4	26	9.49	17747	16012	5030
17930	CH10_HUMAN	P61604	10 kDa heat shock protein_ mitochondrial OS=Homo sapiens OX=9606 GN=HSPE1 PE=1 SV=2	Regular	2797120	0.59	109317085	5	4	15	32.35	3899	4104	1237
17291	BIP_HUMAN	P11021	Endoplasmic reticulum chaperone BiP OS=Homo sapiens OX=9606 GN=HSPA5 PE=1 SV=2	Regular	2776727	0.59	724471105	15	9	60	9.94	55806	12225.97	4248
14860	SETD3_HUMAN	Q86TU7	Histone-lysine N-methyltransferase setd3 OS=Homo sapiens OX=9606 GN=SETD3 PE=1 SV=1	Regular	2729197	0.59	675994049	11	7	55	7.74	191263	7646858	24206
2162	ITIH4_HUMAN	Q14624	Inter-alpha-trypsin inhibitor heavy chain H4 OS=Homo sapiens OX=9606 GN=ITIH4 PE=1 SV=4	Regular	2711387	0.88	1035857087	27	10	67	10.11	36723	18165	9733
3358	MYL10_HUMAN	Q9BUA6	Myosin regulatory light chain 10 OS=Homo sapiens OX=9606 GN=MYL10 PE=2 SV=2	Regular	2663063	0.87	255360748	5	1	26	3.54	5452	0	1661
587	GMFG_HUMAN	O60234	Glia maturation factor gamma OS=Homo sapiens OX=9606 GN=GMFG PE=1 SV=1	Regular	2660972	0.87	169724363	3	1	11	6.34	11701	0	1328
360	EF1A1_HUMAN	P68104	Elongation factor 1-alpha 1 OS=Homo sapiens OX=9606 GN=EEF1A1 PE=1 SV=1	Regular	2653495	0.87	504831199	16	6	36	9.31	24820	0	7049
304	EF1A3_HUMAN	Q5VTE0	Putative elongation factor 1-alpha-like 3 OS=Homo sapiens OX=9606 GN=EEF1A1P5 PE=5 SV=1	Regular	2653495	0.87	505272837	16	6	36	9.31	24820	22174	7049
3830	NIN_HUMAN	Q8N4C6	Ninein OS=Homo sapiens OX=9606 GN=NIN PE=1 SV=4	Regular	2635908	0.86	2453593052	16	15	209	6.12	153408	13970.1	8448
11963	P20L1_HUMAN	A8MW92	PHD finger protein 20-like protein 1 OS=Homo sapiens OX=9606 GN=PHF20L1 PE=1 SV=2	Regular	2631581	0.86	1163221491	9	2	98	0.79	124991	141903.8	9395
20326	VGFR3_HUMAN	P35916	Vascular endothelial growth factor receptor 3 OS=Homo sapiens OX=9606 GN=FLT4 PE=1 SV=3	Regular	2599020	0.86	1548675749	12	13	107	4.77	130118	8606553	7675
18681	CAPG_HUMAN	P40121	Macrophage-capping protein OS=Homo sapiens OX=9606 GN=CAPG PE=1 SV=2	Regular	2581967	0.86	387837242	15	6	25	15.23	13134	9854	3285
515	ERH_HUMAN	P84090	Enhancer of rudimentary homolog OS=Homo sapiens OX=9606 GN=ERH PE=1 SV=1	Regular	2555620	0.85	124300478	4	2	14	16.35	2033	3049.5	367
6352	ACTN4_HUMAN	O43707	Alpha-actinin-4 OS=Homo sapiens OX=9606 GN=ACTN4 PE=1 SV=2	Regular	2533823	0.85	1053104484	29	9	93	7.46	32664	1520184	15716
2882	LRC53_HUMAN	A6NM62	Leucine-rich repeat-containing protein 53 OS=Homo sapiens OX=9606 GN=LRRC53 PE=4 SV=2	Regular	2524685	0.85	1421673892	7	5	120	2.65	130901	1895526	9951
6682	ACTN1_HUMAN	P12814	Alpha-actinin-1 OS=Homo sapiens OX=9606 GN=ACTN1 PE=1 SV=2	Regular	2521704	0.85	1036280313	23	6	85	5.83	22040	0	8097
20351	VGFR2_HUMAN	P35968	Vascular endothelial growth factor receptor 2 OS=Homo sapiens OX=9606 GN=KDR PE=1 SV=2	Regular	2516006	0.85	1534089319	6	2	107	1.18	108033	0	5880
5149	EF1A2_HUMAN	Q05639	Elongation factor 1-alpha 2 OS=Homo sapiens OX=9606 GN=EEF1A2 PE=1 SV=1	Regular	2502267	0.84	508124122	13	4	36	6.48	20800	0	6790
11034	HEP2_HUMAN	P05546	Heparin cofactor 2 OS=Homo sapiens OX=9606 GN=SERPIND1 PE=1 SV=3	Regular	2500278	0.84	572418282	17	7	39	9.62	27031	17890	7225
11103	G3PT_HUMAN	O14556	Glyceraldehyde-3-phosphate dehydrogenase_ testis-specific OS=Homo sapiens OX=9606 GN=GAPDHS PE=1 SV=2	Regular	2496046	0.84	448434109	16	5	32	17.89	20974	2042954	7331
20385	VAFNB_HUMAN	A0A1B0GUX0	Protein ATP6V1FNB OS=Homo sapiens OX=9606 GN=ATP6V1FNB PE=4 SV=1	Regular	2495042	0.84	205600384	5	1	18	2.27	107024	0	5714
5189	H2A1B_HUMAN	P04908	Histone H2A type 1-B/E OS=Homo sapiens OX=9606 GN=HIST1H2AB PE=1 SV=2	Regular	2487389	0.83	141355084	4	1	9	6.92	4446	0	996
5076	H2A1H_HUMAN	Q96KK5	Histone H2A type 1-H OS=Homo sapiens OX=9606 GN=HIST1H2AH PE=1 SV=3	Regular	2487389	0.83	139062694	4	1	9	7.03	4446	0	996
5034	H2AZ_HUMAN	P0C0S5	Histone H2A.Z OS=Homo sapiens OX=9606 GN=H2AFZ PE=1 SV=2	Regular	2487389	0.83	135527525	4	1	9	7.03	4446	0	996
5004	H2A1J_HUMAN	Q99878	Histone H2A type 1-J OS=Homo sapiens OX=9606 GN=HIST1H2AJ PE=1 SV=3	Regular	2487389	0.83	139362957	4	1	9	7.03	4446	0	996
4944	H2AX_HUMAN	P16104	Histone H2AX OS=Homo sapiens OX=9606 GN=H2AFX PE=1 SV=2	Regular	2487389	0.82	151445863	4	1	12	6.29	4446	0	996
4942	H2AV_HUMAN	Q71UI9	Histone H2A.V OS=Homo sapiens OX=9606 GN=H2AFV PE=1 SV=3	Regular	2487389	0.82	135086993	4	1	9	7.03	4446	13338	996
4934	H2A3_HUMAN	Q7L7L0	Histone H2A type 3 OS=Homo sapiens OX=9606 GN=HIST3H2A PE=1 SV=3	Regular	2487389	0.82	141214815	4	1	9	6.92	4446	0	996
4918	H2A2A_HUMAN	Q6FI13	Histone H2A type 2-A OS=Homo sapiens OX=9606 GN=HIST2H2AA3 PE=1 SV=3	Regular	2487389	0.82	140955078	4	1	9	6.92	4446	0	996
4915	H2A1_HUMAN	P0C0S8	Histone H2A type 1 OS=Homo sapiens OX=9606 GN=HIST1H2AG PE=1 SV=2	Regular	2487389	0.82	140914956	4	1	9	6.92	4446	0	996
4879	H2AJ_HUMAN	Q9BTM1	Histone H2A.J OS=Homo sapiens OX=9606 GN=H2AFJ PE=1 SV=1	Regular	2487389	0.81	140194234	4	1	8	6.98	4446	0	996
4782	H2A1D_HUMAN	P20671	Histone H2A type 1-D OS=Homo sapiens OX=9606 GN=HIST1H2AD PE=1 SV=2	Regular	2487389	0.81	141074950	4	1	9	6.92	4446	0	996
4781	H2A1C_HUMAN	Q93077	Histone H2A type 1-C OS=Homo sapiens OX=9606 GN=HIST1H2AC PE=1 SV=3	Regular	2487389	0.81	141054821	4	1	9	6.92	4446	0	996
4195	H2A1A_HUMAN	Q96QV6	Histone H2A type 1-A OS=Homo sapiens OX=9606 GN=HIST1H2AA PE=1 SV=3	Regular	2487389	0.81	142335231	4	1	9	6.87	4446	0	996
4119	H2A2C_HUMAN	Q16777	Histone H2A type 2-C OS=Homo sapiens OX=9606 GN=HIST2H2AC PE=1 SV=4	Regular	2487389	0.80	139883928	4	1	8	6.98	4446	0	996
4118	H2A2B_HUMAN	Q8IUE6	Histone H2A type 2-B OS=Homo sapiens OX=9606 GN=HIST2H2AB PE=1 SV=3	Regular	2487389	0.80	139953202	4	1	9	6.92	4446	0	996
611	GRB2_HUMAN	P62993	Growth factor receptor-bound protein 2 OS=Homo sapiens OX=9606 GN=GRB2 PE=1 SV=1	Regular	2478918	0.80	253204484	9	6	24	21.66	12940	10589	2328
13379	SAP_HUMAN	P07602	Prosaposin OS=Homo sapiens OX=9606 GN=PSAP PE=1 SV=2	Regular	2470347	0.80	599376442	18	5	51	9.73	60121	20595	25135
14021	SSH1_HUMAN	Q8WYL5	Protein phosphatase Slingshot homolog 1 OS=Homo sapiens OX=9606 GN=SSH1 PE=1 SV=2	Regular	2462391	0.80	1165377471	12	10	87	9.25	18853	2106729	3814
2594	MYL5_HUMAN	Q02045	Myosin light chain 5 OS=Homo sapiens OX=9606 GN=MYL5 PE=2 SV=1	Regular	2429165	0.79	195340656	6	2	28	12.72	5365	0	1549
13941	THRB_HUMAN	P00734	Prothrombin OS=Homo sapiens OX=9606 GN=F2 PE=1 SV=2	Regular	2407379	0.79	715196625	25	6	51	9.81	41715	37245	7723
7800	NOP53_HUMAN	Q9NZM5	Ribosome biogenesis protein NOP53 OS=Homo sapiens OX=9606 GN=NOP53 PE=1 SV=2	Regular	2337829	0.79	545032936	7	2	42	3.77	26060	38304.41	2447
667	IBP5_HUMAN	P24593	Insulin-like growth factor-binding protein 5 OS=Homo sapiens OX=9606 GN=IGFBP5 PE=1 SV=1	Regular	2309212	0.79	315968053	18	7	24	28.31	64892	58185	8233
719	HSPB1_HUMAN	P04792	Heat shock protein beta-1 OS=Homo sapiens OX=9606 GN=HSPB1 PE=1 SV=2	Regular	2283649	0.79	228395719	9	4	15	22.44	8588	8103	2492
12378	PIMT_HUMAN	P22061	Protein-L-isoaspartate(D-aspartate) O-methyltransferase OS=Homo sapiens OX=9606 GN=PCMT1 PE=1 SV=4	Regular	2269403	0.78	248075256	6	4	18	12.33	5981	6405	1173
14079	TNNI2_HUMAN	P48788	Troponin I_ fast skeletal muscle OS=Homo sapiens OX=9606 GN=TNNI2 PE=1 SV=2	Regular	2264603	0.78	215096692	18	6	29	17.58	34971	21087	8206

## Sheet: CTRL_P2_2
protein.key	protein.Entry	protein.Accession	protein.Description	protein.dataBaseType	protein.score	protein.falsePositiveRate	protein.avgMass	protein.MatchedProducts	protein.matchedPeptides	protein.digestPeps	protein.seqCover(%)	protein.MatchedPeptideIntenSum	protein.top3MatchedPeptideIntenSum	protein.MatchedProductIntenSum
8121	IGKC_HUMAN	P01834	Immunoglobulin kappa constant OS=Homo sapiens OX=9606 GN=IGKC PE=1 SV=2	Regular	305607400	0.00	119361291	83	6	7	80.37	779083	661065	208703
8709	HBB_HUMAN	P68871	Hemoglobin subunit beta OS=Homo sapiens OX=9606 GN=HBB PE=1 SV=2	Regular	285712500	0.00	161124817	160	13	13	93.88	1406852	660888.1	544412
14594	ALBU_HUMAN	P02768	Serum albumin OS=Homo sapiens OX=9606 GN=ALB PE=1 SV=2	Regular	236521000	0.00	713627109	708	72	61	85.39	7695950	1537859	3916137
1035	MLRS_HUMAN	Q96A32	Myosin regulatory light chain 2_ skeletal muscle isoform OS=Homo sapiens OX=9606 GN=MYLPF PE=2 SV=1	Regular	229953800	0.00	191286722	164	17	24	87.57	1263277	507428	464660
8116	IGHG1_HUMAN	P01857	Immunoglobulin heavy constant gamma 1 OS=Homo sapiens OX=9606 GN=IGHG1 PE=1 SV=1	Regular	180943900	0.00	366191863	158	15	21	61.82	1448055	523303.4	624431
5504	HBD_HUMAN	P02042	Hemoglobin subunit delta OS=Homo sapiens OX=9606 GN=HBD PE=1 SV=2	Regular	176764600	0.00	161695581	103	12	13	91.16	571083	55230.86	161736
16504	TRFE_HUMAN	P02787	Serotransferrin OS=Homo sapiens OX=9606 GN=TF PE=1 SV=3	Regular	169098400	0.00	793450824	387	45	79	63.61	2924687	722414	1006383
1805	MYL1_HUMAN	P05976	Myosin light chain 1/3_ skeletal muscle isoform OS=Homo sapiens OX=9606 GN=MYL1 PE=2 SV=3	Regular	137946000	0.00	212021839	115	11	22	55.67	860065	421908	300197
6496	K2C1_HUMAN	P04264	Keratin_ type II cytoskeletal 1 OS=Homo sapiens OX=9606 GN=KRT1 PE=1 SV=6	Regular	131877500	0.00	662098959	254	28	50	34.16	1648956	435281	569816
19888	PROF1_HUMAN	P07737	Profilin-1 OS=Homo sapiens OX=9606 GN=PFN1 PE=1 SV=2	Regular	130680100	0.00	152253488	82	8	16	59.29	364002	254135	93676
6386	K1C10_HUMAN	P13645	Keratin_ type I cytoskeletal 10 OS=Homo sapiens OX=9606 GN=KRT10 PE=1 SV=6	Regular	129276800	0.00	590552696	265	28	37	44.18	2178171	567455.5	795520
5420	HV307_HUMAN	P01780	Immunoglobulin heavy variable 3-7 OS=Homo sapiens OX=9606 GN=IGHV3-7 PE=1 SV=2	Regular	126525400	0.00	131138351	37	6	9	36.75	190549	182183	76156
8122	IGLC3_HUMAN	P0DOY3	Immunoglobulin lambda constant 3 OS=Homo sapiens OX=9606 GN=IGLC3 PE=1 SV=1	Regular	125548600	0.00	114366419	37	3	7	46.23	226000	0	39313
8046	IGLC2_HUMAN	P0DOY2	Immunoglobulin lambda constant 2 OS=Homo sapiens OX=9606 GN=IGLC2 PE=1 SV=1	Regular	125548600	0.00	114646553	37	3	7	46.23	226000	0	39313
7865	IGLC6_HUMAN	P0CF74	Immunoglobulin lambda constant 6 OS=Homo sapiens OX=9606 GN=IGLC6 PE=1 SV=1	Regular	125548600	0.00	114476279	37	3	6	46.23	226000	226000	39313
8064	HV333_HUMAN	P01772	Immunoglobulin heavy variable 3-33 OS=Homo sapiens OX=9606 GN=IGHV3-33 PE=1 SV=2	Regular	121409500	0.00	132450239	37	5	9	29.06	203452	0	76009
5473	HVC33_HUMAN	P0DP02	Immunoglobulin heavy variable 3-30-3 OS=Homo sapiens OX=9606 GN=IGHV3-30-3 PE=3 SV=1	Regular	121409500	0.00	131599156	37	5	9	29.06	203452	17404	76009
5538	HV366_HUMAN	A0A0C4DH42	Immunoglobulin heavy variable 3-66 OS=Homo sapiens OX=9606 GN=IGHV3-66 PE=3 SV=1	Regular	121214500	0.00	129266273	35	4	8	23.28	200584	0	75377
5424	HV374_HUMAN	A0A0B4J1X5	Immunoglobulin heavy variable 3-74 OS=Homo sapiens OX=9606 GN=IGHV3-74 PE=3 SV=1	Regular	121214500	0.00	130107201	35	4	9	23.08	200584	0	75377
5423	HV353_HUMAN	P01767	Immunoglobulin heavy variable 3-53 OS=Homo sapiens OX=9606 GN=IGHV3-53 PE=1 SV=2	Regular	121214500	0.00	129406199	35	4	8	23.28	200584	0	75377
8169	HV348_HUMAN	P01763	Immunoglobulin heavy variable 3-48 OS=Homo sapiens OX=9606 GN=IGHV3-48 PE=1 SV=2	Regular	119335900	0.00	130406847	26	4	7	23.08	174927	0	70839
5535	HV311_HUMAN	P01762	Immunoglobulin heavy variable 3-11 OS=Homo sapiens OX=9606 GN=IGHV3-11 PE=1 SV=2	Regular	119335900	0.00	130797738	26	4	8	23.08	174927	0	70839
5249	HV321_HUMAN	A0A0B4J1V1	Immunoglobulin heavy variable 3-21 OS=Homo sapiens OX=9606 GN=IGHV3-21 PE=1 SV=1	Regular	119335900	0.00	130107114	38	4	7	23.08	341343	0	154516
7997	IGLL5_HUMAN	B9A064	Immunoglobulin lambda-like polypeptide 5 OS=Homo sapiens OX=9606 GN=IGLL5 PE=2 SV=2	Regular	118702600	0.00	234054375	41	4	12	26.64	235665	227968	44296
13404	ACTS_HUMAN	P68133	Actin_ alpha skeletal muscle OS=Homo sapiens OX=9606 GN=ACTA1 PE=1 SV=1	Regular	118616900	0.00	423933153	185	27	37	55.44	1316269	521873.1	631449
8118	IGHG4_HUMAN	P01861	Immunoglobulin heavy constant gamma 4 OS=Homo sapiens OX=9606 GN=IGHG4 PE=1 SV=1	Regular	117883900	0.00	364538384	97	10	20	37.00	971891	32863.36	464804
5293	IGLC1_HUMAN	P0CG04	Immunoglobulin lambda constant 1 OS=Homo sapiens OX=9606 GN=IGLC1 PE=1 SV=1	Regular	116855900	0.00	115187502	35	3	7	46.23	210711	0	38189
1154	K22E_HUMAN	P35908	Keratin_ type II cytoskeletal 2 epidermal OS=Homo sapiens OX=9606 GN=KRT2 PE=1 SV=2	Regular	115418600	0.00	657181023	262	30	58	43.19	1807305	393937	577739
7864	IGHG3_HUMAN	P01860	Immunoglobulin heavy constant gamma 3 OS=Homo sapiens OX=9606 GN=IGHG3 PE=1 SV=2	Regular	114890700	0.00	423134888	128	13	24	40.05	1222459	62301.77	560522
7973	IGLC7_HUMAN	A0M8Q6	Immunoglobulin lambda constant 7 OS=Homo sapiens OX=9606 GN=IGLC7 PE=1 SV=3	Regular	114396300	0.00	114246835	23	2	7	32.08	98499	0	24237
19127	UBC_HUMAN	P0CG48	Polyubiquitin-C OS=Homo sapiens OX=9606 GN=UBC PE=1 SV=3	Regular	112957900	0.00	770387061	50	10	81	9.64	326530	0	96378
18616	UBB_HUMAN	P0CG47	Polyubiquitin-B OS=Homo sapiens OX=9606 GN=UBB PE=1 SV=1	Regular	112957900	0.00	258187010	50	10	27	28.82	326530	0	96378
11048	RL40_HUMAN	P62987	Ubiquitin-60S ribosomal protein L40 OS=Homo sapiens OX=9606 GN=UBA52 PE=1 SV=2	Regular	112957900	0.00	150134720	50	10	13	51.56	326530	292376	96378
9444	RS27A_HUMAN	P62979	Ubiquitin-40S ribosomal protein S27a OS=Homo sapiens OX=9606 GN=RPS27A PE=1 SV=2	Regular	112957900	0.00	183071035	54	10	15	42.31	348974	0	99230
13497	A1AT_HUMAN	P01009	Alpha-1-antitrypsin OS=Homo sapiens OX=9606 GN=SERPINA1 PE=1 SV=3	Regular	104705500	0.00	469077136	226	26	37	50.24	1581491	544858	545799
5429	HV741_HUMAN	A0A0J9YVY3	Immunoglobulin heavy variable 7-4-1 OS=Homo sapiens OX=9606 GN=IGHV7-4-1 PE=3 SV=1	Regular	100388900	0.00	130196803	15	1	8	9.40	77361	0	32521
16591	TPM2_HUMAN	P07951	Tropomyosin beta chain OS=Homo sapiens OX=9606 GN=TPM2 PE=1 SV=1	Regular	96961620	0.00	329648464	115	17	36	50.70	363074	135596.2	116947
14682	ACTA_HUMAN	P62736	Actin_ aortic smooth muscle OS=Homo sapiens OX=9606 GN=ACTA2 PE=1 SV=1	Regular	94492640	0.00	424082561	155	23	37	49.87	1220306	0	615378
29	ACTC_HUMAN	P68032	Actin_ alpha cardiac muscle 1 OS=Homo sapiens OX=9606 GN=ACTC1 PE=1 SV=1	Regular	94492640	0.00	423612493	184	23	37	49.87	1379375	0	644591
30	ACTH_HUMAN	P63267	Actin_ gamma-enteric smooth muscle OS=Homo sapiens OX=9606 GN=ACTG2 PE=1 SV=1	Regular	93786960	0.00	422761803	151	22	36	46.54	1210534	0	614643
8492	FABPH_HUMAN	P05413	Fatty acid-binding protein_ heart OS=Homo sapiens OX=9606 GN=FABP3 PE=1 SV=4	Regular	92409600	0.00	149150822	64	10	17	51.13	289939	172369	76552
8117	IGHG2_HUMAN	P01859	Immunoglobulin heavy constant gamma 2 OS=Homo sapiens OX=9606 GN=IGHG2 PE=1 SV=2	Regular	90705630	0.00	365279778	116	13	20	52.45	1141885	359280.6	492551
13582	A1AG1_HUMAN	P02763	Alpha-1-acid glycoprotein 1 OS=Homo sapiens OX=9606 GN=ORM1 PE=1 SV=1	Regular	88920790	0.00	237396925	74	10	21	41.29	519691	415277.8	376523
5536	HV335_HUMAN	P0DP03	Immunoglobulin heavy variable 3-30-5 OS=Homo sapiens OX=9606 GN=IGHV3-30-5 PE=3 SV=1	Regular	82029840	0.00	131178754	33	5	9	29.06	168278	0	59911
5250	HV330_HUMAN	P01768	Immunoglobulin heavy variable 3-30 OS=Homo sapiens OX=9606 GN=IGHV3-30 PE=1 SV=2	Regular	82029840	0.00	131178754	33	5	9	29.06	168278	42187	59911
16786	TPM1_HUMAN	P09493	Tropomyosin alpha-1 chain OS=Homo sapiens OX=9606 GN=TPM1 PE=1 SV=2	Regular	81900030	0.00	327656444	77	10	36	35.56	260959	72913.27	94891
8168	HV323_HUMAN	P01764	Immunoglobulin heavy variable 3-23 OS=Homo sapiens OX=9606 GN=IGHV3-23 PE=1 SV=2	Regular	81834860	0.00	127534189	31	4	8	23.08	165410	0	59279
13257	ACTB_HUMAN	P60709	Actin_ cytoplasmic 1 OS=Homo sapiens OX=9606 GN=ACTB PE=1 SV=1	Regular	75490790	0.00	420790170	141	25	37	56.80	995782	92260	498245
13309	ACTG_HUMAN	P63261	Actin_ cytoplasmic 2 OS=Homo sapiens OX=9606 GN=ACTG1 PE=1 SV=1	Regular	75484360	0.00	421351246	140	24	37	52.27	995411	0	497819
19845	PLMN_HUMAN	P00747	Plasminogen OS=Homo sapiens OX=9606 GN=PLG PE=1 SV=2	Regular	75190020	0.00	933064078	72	23	67	27.04	276581	206536	86592
1852	MYH2_HUMAN	Q9UKX2	Myosin-2 OS=Homo sapiens OX=9606 GN=MYH2 PE=1 SV=1	Regular	74305220	0.00	2240713252	541	80	190	36.99	2213873	181302.5	594607
12079	APOA1_HUMAN	P02647	Apolipoprotein A-I OS=Homo sapiens OX=9606 GN=APOA1 PE=1 SV=1	Regular	73187540	0.00	307778694	137	18	35	63.30	751177	336283	138937
5165	ZA2G_HUMAN	P25311	Zinc-alpha-2-glycoprotein OS=Homo sapiens OX=9606 GN=AZGP1 PE=1 SV=2	Regular	72780540	0.00	344868721	104	20	29	58.05	722913	465492	106976
5869	FKB1A_HUMAN	P62942	Peptidyl-prolyl cis-trans isomerase FKBP1A OS=Homo sapiens OX=9606 GN=FKBP1A PE=1 SV=2	Regular	70925260	0.00	120077621	16	4	7	30.56	45029	44715	12045
12204	APOC3_HUMAN	P02656	Apolipoprotein C-III OS=Homo sapiens OX=9606 GN=APOC3 PE=1 SV=1	Regular	68566660	0.00	108523286	27	3	10	34.34	67432	67432	13985
3082	MYH1_HUMAN	P12882	Myosin-1 OS=Homo sapiens OX=9606 GN=MYH1 PE=1 SV=3	Regular	66497240	0.00	2241153216	545	86	190	38.63	2326736	192218.6	642160
9223	PLGB_HUMAN	Q02325	Plasminogen-like protein B OS=Homo sapiens OX=9606 GN=PLGLB1 PE=3 SV=1	Regular	66343620	0.00	111987745	27	6	15	50.00	161952	1552031	46148
1806	MYL3_HUMAN	P08590	Myosin light chain 3 OS=Homo sapiens OX=9606 GN=MYL3 PE=1 SV=3	Regular	65995940	0.00	221032055	68	10	20	48.21	289389	107227	82495
7694	FHL1_HUMAN	Q13642	Four and a half LIM domains protein 1 OS=Homo sapiens OX=9606 GN=FHL1 PE=1 SV=4	Regular	65677570	0.00	380309032	91	11	39	32.20	584638	324138	128481
18998	TTHY_HUMAN	P02766	Transthyretin OS=Homo sapiens OX=9606 GN=TTR PE=1 SV=1	Regular	64422590	0.00	160010979	41	7	12	63.27	197489	181751	62908
5503	HBA_HUMAN	P69905	Hemoglobin subunit alpha OS=Homo sapiens OX=9606 GN=HBA1 PE=1 SV=2	Regular	62082660	0.00	153145997	85	11	9	64.08	539368	319434	179528
3875	LYSC_HUMAN	P61626	Lysozyme C OS=Homo sapiens OX=9606 GN=LYZ PE=1 SV=1	Regular	61383580	0.00	169932636	46	8	14	54.73	203079	146263	60920
13069	CYTC_HUMAN	P01034	Cystatin-C OS=Homo sapiens OX=9606 GN=CST3 PE=1 SV=1	Regular	60823940	0.00	160273632	31	7	12	54.11	153765	123873	40019
363	B2MG_HUMAN	P61769	Beta-2-microglobulin OS=Homo sapiens OX=9606 GN=B2M PE=1 SV=1	Regular	60355290	0.00	138286371	38	3	11	21.85	252547	245678	97112
1085	COF1_HUMAN	P23528	Cofilin-1 OS=Homo sapiens OX=9606 GN=CFL1 PE=1 SV=3	Regular	60121320	0.00	187306344	37	6	21	33.73	164031	107016.9	45528
1855	MYH7_HUMAN	P12883	Myosin-7 OS=Homo sapiens OX=9606 GN=MYH7 PE=1 SV=5	Regular	59871320	0.00	2238960968	433	67	188	36.18	1705824	220828	470619
2480	LEG1_HUMAN	P09382	Galectin-1 OS=Homo sapiens OX=9606 GN=LGALS1 PE=1 SV=2	Regular	57331880	0.00	150578861	45	9	14	76.30	171042	132557	45031
4351	RET4_HUMAN	P02753	Retinol-binding protein 4 OS=Homo sapiens OX=9606 GN=RBP4 PE=1 SV=3	Regular	54717130	0.00	233522121	65	11	15	63.18	197743	132776	53371
6316	KCRM_HUMAN	P06732	Creatine kinase M-type OS=Homo sapiens OX=9606 GN=CKM PE=1 SV=2	Regular	48071610	0.00	433293129	128	16	39	44.62	413414	149658	108040
15807	COF2_HUMAN	Q9Y281	Cofilin-2 OS=Homo sapiens OX=9606 GN=CFL2 PE=1 SV=1	Regular	46602950	0.00	188506967	27	5	20	33.13	141002	75538.1	38183
1854	MYH6_HUMAN	P13533	Myosin-6 OS=Homo sapiens OX=9606 GN=MYH6 PE=1 SV=5	Regular	46159820	0.00	2245335007	322	45	185	23.67	1289193	0	369951
16590	TPIS_HUMAN	P60174	Triosephosphate isomerase OS=Homo sapiens OX=9606 GN=TPI1 PE=1 SV=3	Regular	45996220	0.00	310761726	62	9	26	43.71	141632	96904	26453
10321	PPIA_HUMAN	P62937	Peptidyl-prolyl cis-trans isomerase A OS=Homo sapiens OX=9606 GN=PPIA PE=1 SV=2	Regular	45681730	0.00	182406427	48	9	16	40.61	126823	90803	32341
12202	APOA4_HUMAN	P06727	Apolipoprotein A-IV OS=Homo sapiens OX=9606 GN=APOA4 PE=1 SV=3	Regular	43984950	0.00	453991185	109	23	45	52.27	467373	184342	80117
8166	HV309_HUMAN	P01782	Immunoglobulin heavy variable 3-9 OS=Homo sapiens OX=9606 GN=IGHV3-9 PE=1 SV=2	Regular	43755210	0.00	131158541	21	3	9	22.88	104344	0	40339
5426	HV43D_HUMAN	P0DP04	Immunoglobulin heavy variable 3-43D OS=Homo sapiens OX=9606 GN=IGHV3-43D PE=3 SV=1	Regular	43755210	0.00	131878705	21	3	9	22.88	104344	7166	40339
13106	DEF3_HUMAN	P59666	Neutrophil defensin 3 OS=Homo sapiens OX=9606 GN=DEFA3 PE=1 SV=1	Regular	43647910	0.00	105871360	28	3	8	25.53	267066	0	97764
13063	DEF1_HUMAN	P59665	Neutrophil defensin 1 OS=Homo sapiens OX=9606 GN=DEFA1 PE=1 SV=1	Regular	43647910	0.00	105431262	30	3	8	25.53	272095	267066	100155
10252	PEBP1_HUMAN	P30086	Phosphatidylethanolamine-binding protein 1 OS=Homo sapiens OX=9606 GN=PEBP1 PE=1 SV=3	Regular	43289610	0.00	211708601	43	7	16	46.52	146623	108687	34221
1857	MYL6_HUMAN	P60660	Myosin light polypeptide 6 OS=Homo sapiens OX=9606 GN=MYL6 PE=1 SV=2	Regular	41232910	0.00	171011810	32	5	15	29.14	145615	8166087	57257
6491	K1C14_HUMAN	P02533	Keratin_ type I cytoskeletal 14 OS=Homo sapiens OX=9606 GN=KRT14 PE=1 SV=4	Regular	40257080	0.00	519037472	103	22	47	44.70	636342	41385.29	266684
1804	MYG_HUMAN	P02144	Myoglobin OS=Homo sapiens OX=9606 GN=MB PE=1 SV=2	Regular	40144260	0.00	172408665	89	12	19	50.00	1158043	744957	362839
13232	A1AG2_HUMAN	P19652	Alpha-1-acid glycoprotein 2 OS=Homo sapiens OX=9606 GN=ORM2 PE=1 SV=2	Regular	40135890	0.00	238877903	59	7	23	34.83	331071	179098.2	192777
3048	MYH8_HUMAN	P13535	Myosin-8 OS=Homo sapiens OX=9606 GN=MYH8 PE=1 SV=3	Regular	39788110	0.00	2237323401	291	46	187	22.61	1409086	6702798	413733
1947	MYH4_HUMAN	Q9Y623	Myosin-4 OS=Homo sapiens OX=9606 GN=MYH4 PE=2 SV=2	Regular	39152270	0.00	2240413084	333	60	189	28.37	1507339	6978423	440100
13591	AAMDC_HUMAN	Q9H7C9	Mth938 domain-containing protein OS=Homo sapiens OX=9606 GN=AAMDC PE=1 SV=1	Regular	38304500	0.00	134462466	28	6	18	49.18	55318	37495	10750
12712	CAH3_HUMAN	P07451	Carbonic anhydrase 3 OS=Homo sapiens OX=9606 GN=CA3 PE=1 SV=3	Regular	36413730	0.00	298425966	59	10	23	46.92	454207	315040	96527
8243	FIBA_HUMAN	P02671	Fibrinogen alpha chain OS=Homo sapiens OX=9606 GN=FGA PE=1 SV=2	Regular	34585470	0.00	957145217	110	20	71	25.06	717126	398741	202889
6210	K1C9_HUMAN	P35527	Keratin_ type I cytoskeletal 9 OS=Homo sapiens OX=9606 GN=KRT9 PE=1 SV=3	Regular	33762580	0.00	622925365	101	18	44	26.65	477760	151519	96752
16844	TPM3_HUMAN	P06753	Tropomyosin alpha-3 chain OS=Homo sapiens OX=9606 GN=TPM3 PE=1 SV=2	Regular	33548860	0.00	330070662	55	9	36	30.53	145830	18560.53	50619
13312	ACYP2_HUMAN	P14621	Acylphosphatase-2 OS=Homo sapiens OX=9606 GN=ACYP2 PE=1 SV=2	Regular	33508830	0.00	111966105	34	7	11	68.69	46416	32236	14381
6553	K2C1B_HUMAN	Q7Z794	Keratin_ type II cytoskeletal 1b OS=Homo sapiens OX=9606 GN=KRT77 PE=1 SV=3	Regular	33393690	0.00	621866485	30	4	47	5.02	300263	0	110854
6388	K1C16_HUMAN	P08779	Keratin_ type I cytoskeletal 16 OS=Homo sapiens OX=9606 GN=KRT16 PE=1 SV=4	Regular	33137730	0.00	516100737	76	16	47	28.12	586497	2672386	259935
17431	THIO_HUMAN	P10599	Thioredoxin OS=Homo sapiens OX=9606 GN=TXN PE=1 SV=3	Regular	32175600	0.00	120226557	20	2	9	20.95	66791	97915.5	17876
5290	IGHA1_HUMAN	P01876	Immunoglobulin heavy constant alpha 1 OS=Homo sapiens OX=9606 GN=IGHA1 PE=1 SV=2	Regular	31167780	0.00	385100827	57	7	23	28.33	212849	133752	58644
17026	TIMP1_HUMAN	P01033	Metalloproteinase inhibitor 1 OS=Homo sapiens OX=9606 GN=TIMP1 PE=1 SV=1	Regular	31080490	0.00	238552313	33	8	14	47.34	77484	62659	21846
1151	K1C13_HUMAN	P13646	Keratin_ type I cytoskeletal 13 OS=Homo sapiens OX=9606 GN=KRT13 PE=1 SV=4	Regular	31020970	0.00	499304782	60	16	44	28.17	506483	58883.82	222119
12043	ANT3_HUMAN	P01008	Antithrombin-III OS=Homo sapiens OX=9606 GN=SERPINC1 PE=1 SV=1	Regular	30688750	0.00	530587536	87	16	41	32.54	286655	105344	60275
8702	H14_HUMAN	P10412	Histone H1.4 OS=Homo sapiens OX=9606 GN=HIST1H1E PE=1 SV=2	Regular	30666250	0.00	218652868	32	4	23	15.07	176381	0	50668
5636	H12_HUMAN	P16403	Histone H1.2 OS=Homo sapiens OX=9606 GN=HIST1H1C PE=1 SV=2	Regular	30666250	0.00	213647689	32	4	24	15.49	176381	175181	50668
5577	H13_HUMAN	P16402	Histone H1.3 OS=Homo sapiens OX=9606 GN=HIST1H1D PE=1 SV=2	Regular	30666250	0.00	223499210	35	4	23	14.93	178467	0	50898
19840	POTEE_HUMAN	Q6S8J3	POTE ankyrin domain family member E OS=Homo sapiens OX=9606 GN=POTEE PE=2 SV=3	Regular	29390900	0.00	1229605057	64	11	114	13.49	491781	9366	298711
19869	POTEF_HUMAN	A5A3E0	POTE ankyrin domain family member F OS=Homo sapiens OX=9606 GN=POTEF PE=1 SV=2	Regular	29358560	0.00	1230986260	62	9	114	8.56	491087	0	298544
9638	S10A8_HUMAN	P05109	Protein S100-A8 OS=Homo sapiens OX=9606 GN=S100A8 PE=1 SV=1	Regular	28671200	0.00	108915551	14	2	14	19.35	44894	66181.5	7952
6389	K1C17_HUMAN	Q04695	Keratin_ type I cytoskeletal 17 OS=Homo sapiens OX=9606 GN=KRT17 PE=1 SV=2	Regular	28442870	0.00	483908844	60	11	48	22.92	384665	4077276	152693
6556	K2C5_HUMAN	P13647	Keratin_ type II cytoskeletal 5 OS=Homo sapiens OX=9606 GN=KRT5 PE=1 SV=3	Regular	27629780	0.00	626065615	112	23	46	32.71	439362	90565	96565
20329	PYGM_RABIT	P00489	Glycogen phosphorylase_ muscle form OS=Oryctolagus cuniculus GN=PYGM PE=1 SV=3	Regular	27503870	0.00	978028364	113	16	83	19.57	1621471	1084318	880084
8491	FABP5_HUMAN	Q01469	Fatty acid-binding protein_ epidermal OS=Homo sapiens OX=9606 GN=FABP5 PE=1 SV=3	Regular	27230100	0.00	155066309	26	5	16	50.37	88845	40494	9424
6557	K2C6B_HUMAN	P04259	Keratin_ type II cytoskeletal 6B OS=Homo sapiens OX=9606 GN=KRT6B PE=1 SV=5	Regular	27094800	0.00	603521710	64	14	50	24.29	476507	1524	138899
1853	MYH3_HUMAN	P11055	Myosin-3 OS=Homo sapiens OX=9606 GN=MYH3 PE=1 SV=3	Regular	27009530	0.00	2249885585	186	36	186	19.02	995822	18730.52	301219
5832	HEMO_HUMAN	P02790	Hemopexin OS=Homo sapiens OX=9606 GN=HPX PE=1 SV=2	Regular	26157880	0.00	524177931	101	21	38	41.34	478421	216997	102959
7615	FIBB_HUMAN	P02675	Fibrinogen beta chain OS=Homo sapiens OX=9606 GN=FGB PE=1 SV=2	Regular	26119790	0.00	566126167	80	16	45	37.07	206943	85506	60770
13172	DCD_HUMAN	P81605	Dermcidin OS=Homo sapiens OX=9606 GN=DCD PE=1 SV=2	Regular	25810030	0.00	113979338	10	1	14	10.00	16474	49422	5655
6296	K22O_HUMAN	Q01546	Keratin_ type II cytoskeletal 2 oral OS=Homo sapiens OX=9606 GN=KRT76 PE=1 SV=2	Regular	25012270	0.00	664111179	51	12	51	15.83	370928	9091745	132068
16742	TNNI1_HUMAN	P19237	Troponin I_ slow skeletal muscle OS=Homo sapiens OX=9606 GN=TNNI1 PE=1 SV=3	Regular	24893330	0.00	218634792	33	8	30	38.50	87806	57528	30319
11133	PEDF_HUMAN	P36955	Pigment epithelium-derived factor OS=Homo sapiens OX=9606 GN=SERPINF1 PE=1 SV=4	Regular	24518490	0.00	464833447	70	12	31	31.34	149234	69229	29596
10344	PRDX2_HUMAN	P32119	Peroxiredoxin-2 OS=Homo sapiens OX=9606 GN=PRDX2 PE=1 SV=5	Regular	24250580	0.00	220630168	30	5	19	23.23	125784	91934.98	27556
6672	KAD1_HUMAN	P00568	Adenylate kinase isoenzyme 1 OS=Homo sapiens OX=9606 GN=AK1 PE=1 SV=3	Regular	24125540	0.00	217489384	34	10	20	38.66	106796	83784	21881
11837	KV320_HUMAN	P01619	Immunoglobulin kappa variable 3-20 OS=Homo sapiens OX=9606 GN=IGKV3-20 PE=1 SV=2	Regular	24086660	0.00	126711825	9	2	8	13.79	43622	60787.5	14446
8170	HV372_HUMAN	A0A0B4J1Y9	Immunoglobulin heavy variable 3-72 OS=Homo sapiens OX=9606 GN=IGHV3-72 PE=3 SV=1	Regular	23655540	0.00	133740447	12	2	8	10.08	101444	0	40562
5421	HV315_HUMAN	A0A0B4J1V0	Immunoglobulin heavy variable 3-15 OS=Homo sapiens OX=9606 GN=IGHV3-15 PE=3 SV=1	Regular	23655540	0.00	130968890	12	2	9	10.08	101444	0	40562
5251	HV373_HUMAN	A0A0B4J1V6	Immunoglobulin heavy variable 3-73 OS=Homo sapiens OX=9606 GN=IGHV3-73 PE=3 SV=1	Regular	23655540	0.00	130287764	13	2	9	10.08	103994	14635.5	41537
6387	K1C15_HUMAN	P19012	Keratin_ type I cytoskeletal 15 OS=Homo sapiens OX=9606 GN=KRT15 PE=1 SV=3	Regular	23563590	0.00	494399298	49	16	46	33.99	380668	6321.41	149181
10807	SH3L3_HUMAN	Q9H299	SH3 domain-binding glutamic acid-rich-like protein 3 OS=Homo sapiens OX=9606 GN=SH3BGRL3 PE=1 SV=1	Regular	23008560	0.00	104947603	20	4	8	32.26	59986	56933	20824
6293	K1C19_HUMAN	P08727	Keratin_ type I cytoskeletal 19 OS=Homo sapiens OX=9606 GN=KRT19 PE=1 SV=4	Regular	22807650	0.00	441060704	44	7	45	13.50	373041	0	148757
6004	FIBG_HUMAN	P02679	Fibrinogen gamma chain OS=Homo sapiens OX=9606 GN=FGG PE=1 SV=3	Regular	22746460	0.00	521390338	69	19	40	43.93	129647	58519	28793
8752	GDIR2_HUMAN	P52566	Rho GDP-dissociation inhibitor 2 OS=Homo sapiens OX=9606 GN=ARHGDIB PE=1 SV=3	Regular	22710660	0.00	230450722	36	8	24	37.31	88344	66135	27725
697	K2C6A_HUMAN	P02538	Keratin_ type II cytoskeletal 6A OS=Homo sapiens OX=9606 GN=KRT6A PE=1 SV=3	Regular	22613550	0.00	603301643	65	16	50	28.72	438165	3875191	111413
6393	K2C6C_HUMAN	P48668	Keratin_ type II cytoskeletal 6C OS=Homo sapiens OX=9606 GN=KRT6C PE=1 SV=3	Regular	22572710	0.00	603101740	57	13	50	19.86	408698	0	108405
10125	PRDX1_HUMAN	Q06830	Peroxiredoxin-1 OS=Homo sapiens OX=9606 GN=PRDX1 PE=1 SV=1	Regular	22324010	0.00	223384925	35	8	20	33.17	110764	41852.02	19502
14171	CO3_HUMAN	P01024	Complement C3 OS=Homo sapiens OX=9606 GN=C3 PE=1 SV=2	Regular	22206210	0.00	1886880949	291	57	153	36.98	735662	125645	171540
13528	AACT_HUMAN	P01011	Alpha-1-antichymotrypsin OS=Homo sapiens OX=9606 GN=SERPINA3 PE=1 SV=2	Regular	21928470	0.00	478220525	64	13	35	29.31	113238	55242	32288
13444	ACTBL_HUMAN	Q562R1	Beta-actin-like protein 2 OS=Homo sapiens OX=9606 GN=ACTBL2 PE=1 SV=2	Regular	21841240	0.00	423454528	52	8	38	14.36	313975	0	64976
6295	K1C28_HUMAN	Q7Z3Y7	Keratin_ type I cytoskeletal 28 OS=Homo sapiens OX=9606 GN=KRT28 PE=1 SV=2	Regular	21348720	0.00	511947661	33	3	36	5.39	430804	0	241731
3210	MT2_HUMAN	P02795	Metallothionein-2 OS=Homo sapiens OX=9606 GN=MT2A PE=1 SV=1	Regular	21121220	0.00	71827224	6	1	5	19.67	15990	0	3985
3207	MT1X_HUMAN	P80297	Metallothionein-1X OS=Homo sapiens OX=9606 GN=MT1X PE=1 SV=1	Regular	21121220	0.00	72088037	6	1	5	19.67	15990	0	3985
3066	MT1E_HUMAN	P04732	Metallothionein-1E OS=Homo sapiens OX=9606 GN=MT1E PE=1 SV=1	Regular	21121220	0.00	71547121	6	1	5	19.67	15990	0	3985
2984	MT1M_HUMAN	Q8N339	Metallothionein-1M OS=Homo sapiens OX=9606 GN=MT1M PE=3 SV=2	Regular	21121220	0.00	72507976	6	1	7	19.67	15990	47970	3985
2983	MT1G_HUMAN	P13640	Metallothionein-1G OS=Homo sapiens OX=9606 GN=MT1G PE=1 SV=2	Regular	21121220	0.00	72818983	6	1	5	19.35	15990	0	3985
11229	PARK7_HUMAN	Q99497	Protein/nucleic acid deglycase DJ-1 OS=Homo sapiens OX=9606 GN=PARK7 PE=1 SV=2	Regular	20443730	0.00	200621730	33	10	29	56.61	41046	17139	7660
10672	S10A6_HUMAN	P06703	Protein S100-A6 OS=Homo sapiens OX=9606 GN=S100A6 PE=1 SV=1	Regular	20271110	0.00	102367832	16	3	14	26.67	60288	57861	10055
16656	TNNC2_HUMAN	P02585	Troponin C_ skeletal muscle OS=Homo sapiens OX=9606 GN=TNNC2 PE=1 SV=2	Regular	19567690	0.00	181791502	27	8	16	57.50	54511	44351	14705
19841	POTEI_HUMAN	P0CG38	POTE ankyrin domain family member I OS=Homo sapiens OX=9606 GN=POTEI PE=3 SV=1	Regular	19307130	0.00	1229363902	46	10	112	11.26	295758	0	252538
16787	TPM4_HUMAN	P67936	Tropomyosin alpha-4 chain OS=Homo sapiens OX=9606 GN=TPM4 PE=1 SV=3	Regular	19300470	0.00	286359130	55	9	34	24.60	155449	0	55449
1814	MYP2_HUMAN	P02689	Myelin P2 protein OS=Homo sapiens OX=9606 GN=PMP2 PE=1 SV=3	Regular	19271730	0.00	150234699	11	3	17	24.24	79558	9481.5	14268
10507	S10AB_HUMAN	P31949	Protein S100-A11 OS=Homo sapiens OX=9606 GN=S100A11 PE=1 SV=2	Regular	19262080	0.00	118545344	19	4	10	34.29	58492	55286	8720
8060	HV102_HUMAN	P23083	Immunoglobulin heavy variable 1-2 OS=Homo sapiens OX=9606 GN=IGHV1-2 PE=1 SV=2	Regular	19201780	0.00	131989193	11	1	10	9.40	19287	0	8673
5533	HV118_HUMAN	A0A0C4DH31	Immunoglobulin heavy variable 1-18 OS=Homo sapiens OX=9606 GN=IGHV1-18 PE=3 SV=1	Regular	19201780	0.00	129345164	11	1	8	9.40	19287	57861	8673
18532	VTDB_HUMAN	P02774	Vitamin D-binding protein OS=Homo sapiens OX=9606 GN=GC PE=1 SV=1	Regular	19153440	0.00	545604875	87	16	49	41.56	347006	166240	83275
8167	HV320_HUMAN	A0A0C4DH32	Immunoglobulin heavy variable 3-20 OS=Homo sapiens OX=9606 GN=IGHV3-20 PE=3 SV=2	Regular	18947020	0.00	128444570	10	2	8	13.68	97178	0	38195
8063	HV313_HUMAN	P01766	Immunoglobulin heavy variable 3-13 OS=Homo sapiens OX=9606 GN=IGHV3-13 PE=1 SV=2	Regular	18947020	0.00	126773267	10	2	7	13.79	97178	0	38195
5422	HV343_HUMAN	A0A0B4J1X8	Immunoglobulin heavy variable 3-43 OS=Homo sapiens OX=9606 GN=IGHV3-43 PE=3 SV=1	Regular	18947020	0.00	132479231	10	2	9	13.56	97178	0	38195
10293	POTEJ_HUMAN	P0CG39	POTE ankyrin domain family member J OS=Homo sapiens OX=9606 GN=POTEJ PE=3 SV=1	Regular	18897690	0.00	1188159034	43	9	110	10.60	290994	0	251365
8506	FETUA_HUMAN	P02765	Alpha-2-HS-glycoprotein OS=Homo sapiens OX=9606 GN=AHSG PE=1 SV=1	Regular	18785490	0.00	401230899	52	8	22	26.43	214696	175557	77730
6554	K2C3_HUMAN	P12035	Keratin_ type II cytoskeletal 3 OS=Homo sapiens OX=9606 GN=KRT3 PE=1 SV=3	Regular	18349350	0.64	645881790	45	12	46	17.68	379821	205625.1	109160
15221	CAH1_HUMAN	P00915	Carbonic anhydrase 1 OS=Homo sapiens OX=9606 GN=CA1 PE=1 SV=2	Regular	18341360	0.64	289272649	48	9	18	37.16	117982	84995	24379
11857	LDB3_HUMAN	O75112	LIM domain-binding protein 3 OS=Homo sapiens OX=9606 GN=LDB3 PE=1 SV=2	Regular	18255390	0.63	782755208	58	11	48	17.33	213858	164556	52926
6392	K1C24_HUMAN	Q2M2I5	Keratin_ type I cytoskeletal 24 OS=Homo sapiens OX=9606 GN=KRT24 PE=1 SV=1	Regular	18068410	0.63	556007377	20	2	45	3.43	289453	0	157016
16837	TNNT1_HUMAN	P13805	Troponin T_ slow skeletal muscle OS=Homo sapiens OX=9606 GN=TNNT1 PE=1 SV=4	Regular	18042110	0.63	330052421	28	6	29	16.91	57071	33763	11840
28	ACTBM_HUMAN	Q9BYX7	Putative beta-actin-like protein 3 OS=Homo sapiens OX=9606 GN=POTEKP PE=5 SV=1	Regular	17979930	0.62	423585184	39	5	36	21.60	246898	39455.86	57356
13166	CYTB_HUMAN	P04080	Cystatin-B OS=Homo sapiens OX=9606 GN=CSTB PE=1 SV=2	Regular	17553430	0.62	111966342	9	2	8	24.49	21297	31945.5	7875
6555	K2C4_HUMAN	P19013	Keratin_ type II cytoskeletal 4 OS=Homo sapiens OX=9606 GN=KRT4 PE=1 SV=4	Regular	17165210	0.61	576845162	26	8	47	15.54	209871	6522743	83421
14595	ALDOA_HUMAN	P04075	Fructose-bisphosphate aldolase A OS=Homo sapiens OX=9606 GN=ALDOA PE=1 SV=2	Regular	17145790	0.61	398762787	50	9	34	27.20	142947	100029	30612
5613	HPT_HUMAN	P00738	Haptoglobin OS=Homo sapiens OX=9606 GN=HP PE=1 SV=1	Regular	17140220	0.61	458896837	49	11	30	30.05	88714	53137	18531
16234	TNNT3_HUMAN	P45378	Troponin T_ fast skeletal muscle OS=Homo sapiens OX=9606 GN=TNNT3 PE=1 SV=3	Regular	17124030	0.60	318245837	29	6	29	22.68	112386	75988.77	27728
8742	H11_HUMAN	Q02539	Histone H1.1 OS=Homo sapiens OX=9606 GN=HIST1H1A PE=1 SV=3	Regular	16941730	0.60	218421079	11	1	25	5.12	70040	0	24128
5704	H1T_HUMAN	P22492	Histone H1t OS=Homo sapiens OX=9606 GN=HIST1H1T PE=2 SV=4	Regular	16941730	0.60	220190279	11	1	15	5.31	70040	0	24128
2917	NEMF_HUMAN	O60524	Nuclear export mediator factor NEMF OS=Homo sapiens OX=9606 GN=NEMF PE=1 SV=4	Regular	16427000	0.59	1234108432	13	6	109	7.53	30572	2110158	9783
5826	HBAZ_HUMAN	P02008	Hemoglobin subunit zeta OS=Homo sapiens OX=9606 GN=HBZ PE=1 SV=2	Regular	16403800	0.59	156940702	8	1	11	4.93	139408	0	18399
7279	ENOB_HUMAN	P13929	Beta-enolase OS=Homo sapiens OX=9606 GN=ENO3 PE=1 SV=5	Regular	16398120	0.58	473291175	39	9	37	20.28	87625	53287.21	26563
19129	UBE2N_HUMAN	P61088	Ubiquitin-conjugating enzyme E2 N OS=Homo sapiens OX=9606 GN=UBE2N PE=1 SV=1	Regular	16174220	0.58	171948797	14	3	14	23.68	10335	10335	3051
17065	TNNC1_HUMAN	P63316	Troponin C_ slow skeletal and cardiac muscles OS=Homo sapiens OX=9606 GN=TNNC1 PE=1 SV=1	Regular	15489010	0.58	185166382	22	5	11	29.81	30757	23351	6244
19241	UE2NL_HUMAN	Q5JXB2	Putative ubiquitin-conjugating enzyme E2 N-like OS=Homo sapiens OX=9606 GN=UBE2NL PE=1 SV=1	Regular	15434200	0.57	173770195	13	2	18	13.73	9544	0	2877
19637	TETN_HUMAN	P05452	Tetranectin OS=Homo sapiens OX=9606 GN=CLEC3B PE=1 SV=3	Regular	15231360	0.57	229360447	31	7	18	42.57	42495	32447	8754
12926	CYTA_HUMAN	P01040	Cystatin-A OS=Homo sapiens OX=9606 GN=CSTA PE=1 SV=1	Regular	15203590	0.57	110065093	14	4	9	36.73	10792	10264	3304
14656	AMBP_HUMAN	P02760	Protein AMBP OS=Homo sapiens OX=9606 GN=AMBP PE=1 SV=1	Regular	15124940	0.56	399119931	33	8	27	24.43	92724	50923	15959
14659	ANGI_HUMAN	P03950	Angiogenin OS=Homo sapiens OX=9606 GN=ANG PE=1 SV=1	Regular	14957160	0.56	168922611	14	4	18	30.61	34566	33549	6513
1999	MYH13_HUMAN	Q9UKX3	Myosin-13 OS=Homo sapiens OX=9606 GN=MYH13 PE=2 SV=2	Regular	14775520	0.56	2247456263	126	27	187	14.55	869153	180619.3	234324
19669	PYGM_HUMAN	P11217	Glycogen phosphorylase_ muscle form OS=Homo sapiens OX=9606 GN=PYGM PE=1 SV=6	Regular	14341430	0.56	975484530	51	13	82	15.44	619628	29146.22	269330
6492	K1C25_HUMAN	Q7Z3Z0	Keratin_ type I cytoskeletal 25 OS=Homo sapiens OX=9606 GN=KRT25 PE=1 SV=1	Regular	14213240	0.55	498882680	31	4	39	7.56	381148	0	171523
13138	DESM_HUMAN	P17661	Desmin OS=Homo sapiens OX=9606 GN=DES PE=1 SV=3	Regular	13573780	0.55	535928984	52	17	53	34.04	79717	34585.18	13318
6497	K2C79_HUMAN	Q5XKE5	Keratin_ type II cytoskeletal 79 OS=Homo sapiens OX=9606 GN=KRT79 PE=1 SV=2	Regular	13448880	0.55	581208210	42	13	46	23.74	300362	13107.74	83589
11674	KNG1_HUMAN	P01042	Kininogen-1 OS=Homo sapiens OX=9606 GN=KNG1 PE=1 SV=2	Regular	13309360	0.54	730409754	68	14	65	22.83	220851	106928	44409
19668	PYGB_HUMAN	P11216	Glycogen phosphorylase_ brain form OS=Homo sapiens OX=9606 GN=PYGB PE=1 SV=5	Regular	12976430	0.54	973804518	36	8	86	11.03	591917	1979614	265743
6294	K1C27_HUMAN	Q7Z3Y8	Keratin_ type I cytoskeletal 27 OS=Homo sapiens OX=9606 GN=KRT27 PE=1 SV=2	Regular	12899860	0.54	504497064	35	6	35	13.73	296388	1002037	140520
20060	PDLI5_HUMAN	Q96HC4	PDZ and LIM domain protein 5 OS=Homo sapiens OX=9606 GN=PDLIM5 PE=1 SV=5	Regular	12679160	0.53	651427560	47	7	47	7.89	154262	130070	28745
2125	KV229_HUMAN	A2NJV5	Immunoglobulin kappa variable 2-29 OS=Homo sapiens OX=9606 GN=IGKV2-29 PE=3 SV=2	Regular	12645770	0.53	131991331	15	3	6	25.83	113862	0	24473
976	KVD29_HUMAN	A0A075B6S2	Immunoglobulin kappa variable 2D-29 OS=Homo sapiens OX=9606 GN=IGKV2D-29 PE=3 SV=1	Regular	12645770	0.53	132572131	16	3	6	25.83	115939	113862	25458
11751	KVD26_HUMAN	A0A0A0MRZ7	Immunoglobulin kappa variable 2D-26 OS=Homo sapiens OX=9606 GN=IGKV2D-26 PE=3 SV=1	Regular	12524830	0.53	134112318	15	2	6	16.67	107424	0	23678
15940	CFAB_HUMAN	P00751	Complement factor B OS=Homo sapiens OX=9606 GN=CFB PE=1 SV=2	Regular	12429890	0.52	869016402	73	18	69	27.88	168761	82190	39784
12893	CSRP3_HUMAN	P50461	Cysteine and glycine-rich protein 3 OS=Homo sapiens OX=9606 GN=CSRP3 PE=1 SV=1	Regular	12367760	0.52	218813607	26	7	19	46.39	49421	31822	12044
10673	S10A9_HUMAN	P06702	Protein S100-A9 OS=Homo sapiens OX=9606 GN=S100A9 PE=1 SV=1	Regular	12336070	0.52	132990610	18	4	11	37.72	59034	55256	9466
16632	TM198_HUMAN	Q66K66	Transmembrane protein 198 OS=Homo sapiens OX=9606 GN=TMEM198 PE=1 SV=1	Regular	12265800	0.52	401020773	23	2	23	2.50	249173	559137	153944
14677	APOA2_HUMAN	P02652	Apolipoprotein A-II OS=Homo sapiens OX=9606 GN=APOA2 PE=1 SV=1	Regular	12159970	0.51	112890901	28	7	11	51.00	85945	61756	18506
11910	KVD11_HUMAN	A0A0A0MRZ8	Immunoglobulin kappa variable 3D-11 OS=Homo sapiens OX=9606 GN=IGKV3D-11 PE=3 SV=6	Regular	11935590	0.51	127393095	8	2	7	13.91	42075	0	9936
11748	KV311_HUMAN	P04433	Immunoglobulin kappa variable 3-11 OS=Homo sapiens OX=9606 GN=IGKV3-11 PE=1 SV=1	Regular	11935590	0.51	126892465	8	2	7	13.91	42075	125190	9936
9125	PLGA_HUMAN	Q15195	Plasminogen-like protein A OS=Homo sapiens OX=9606 GN=PLGLA PE=2 SV=1	Regular	11918900	0.51	111427507	17	3	15	20.83	51904	0	14983
13630	A2MG_HUMAN	P01023	Alpha-2-macroglobulin OS=Homo sapiens OX=9606 GN=A2M PE=1 SV=3	Regular	11764320	0.50	1647169032	122	26	105	18.39	277508	86858	52052
1815	MYPC1_HUMAN	Q00872	Myosin-binding protein C_ slow-type OS=Homo sapiens OX=9606 GN=MYBPC1 PE=1 SV=2	Regular	11521100	0.50	1293210740	79	23	103	22.87	130967	52948.66	23799
12112	APOD_HUMAN	P05090	Apolipoprotein D OS=Homo sapiens OX=9606 GN=APOD PE=1 SV=1	Regular	11305300	0.50	215607271	24	6	13	26.46	70072	56757	15584
3362	NPC2_HUMAN	P61916	NPC intracellular cholesterol transporter 2 OS=Homo sapiens OX=9606 GN=NPC2 PE=1 SV=1	Regular	10929600	0.50	169123928	18	6	14	43.71	45964	39907	8963
8171	HV428_HUMAN	A0A0C4DH34	Immunoglobulin heavy variable 4-28 OS=Homo sapiens OX=9606 GN=IGHV4-28 PE=3 SV=1	Regular	10764200	0.49	132381318	11	6	6	28.21	17579	23140.5	3329
5345	HPTR_HUMAN	P00739	Haptoglobin-related protein OS=Homo sapiens OX=9606 GN=HPR PE=2 SV=2	Regular	10497430	0.49	395428602	21	5	27	15.23	39631	0	7486
10768	SH3L1_HUMAN	O75368	SH3 domain-binding glutamic acid-rich-like protein OS=Homo sapiens OX=9606 GN=SH3BGRL PE=1 SV=1	Regular	10495610	0.49	127742687	15	4	15	35.96	24178	20243	5830
3769	LEG10_HUMAN	Q05315	Galectin-10 OS=Homo sapiens OX=9606 GN=CLC PE=1 SV=3	Regular	10344820	0.49	165669561	16	5	18	28.17	52852	49015	12328
10999	ROA2_HUMAN	P22626	Heterogeneous nuclear ribonucleoproteins A2/B1 OS=Homo sapiens OX=9606 GN=HNRNPA2B1 PE=1 SV=2	Regular	10208780	0.48	374867876	32	7	32	18.70	97231	71989	25650
14262	CX6B1_HUMAN	P14854	Cytochrome c oxidase subunit 6B1 OS=Homo sapiens OX=9606 GN=COX6B1 PE=1 SV=2	Regular	9970419	0.48	104205211	7	3	8	47.67	9931	10786.5	2784
6215	K2C75_HUMAN	O95678	Keratin_ type II cytoskeletal 75 OS=Homo sapiens OX=9606 GN=KRT75 PE=1 SV=2	Regular	9903847	0.48	598456071	33	11	47	16.88	265499	22293.23	52206
13584	A1BG_HUMAN	P04217	Alpha-1B-glycoprotein OS=Homo sapiens OX=9606 GN=A1BG PE=1 SV=4	Regular	9697598	0.48	548238357	49	7	28	16.77	102917	71115	31209
8732	GSTP1_HUMAN	P09211	Glutathione S-transferase P OS=Homo sapiens OX=9606 GN=GSTP1 PE=1 SV=2	Regular	9675168	0.47	235839696	25	6	16	36.19	43289	32352	9753
11744	KV105_HUMAN	P01602	Immunoglobulin kappa variable 1-5 OS=Homo sapiens OX=9606 GN=IGKV1-5 PE=1 SV=2	Regular	9615200	0.47	129526630	16	3	6	31.62	43848	41291.45	6298
9410	RS28_HUMAN	P62857	40S ribosomal protein S28 OS=Homo sapiens OX=9606 GN=RPS28 PE=1 SV=1	Regular	9591290	0.47	78980695	14	3	6	42.03	8994	12264	3307
9124	PLCL1_HUMAN	Q15111	Inactive phospholipase C-like protein 1 OS=Homo sapiens OX=9606 GN=PLCL1 PE=1 SV=3	Regular	9556735	0.47	1244392707	11	1	90	0.64	70186	0	44084
5387	HRG_HUMAN	P04196	Histidine-rich glycoprotein OS=Homo sapiens OX=9606 GN=HRG PE=1 SV=1	Regular	9292397	0.47	605478329	42	10	34	16.95	51875	35676	10788
11841	KVD30_HUMAN	A0A075B6S6	Immunoglobulin kappa variable 2D-30 OS=Homo sapiens OX=9606 GN=IGKV2D-30 PE=3 SV=1	Regular	9096237	0.46	133290775	9	1	6	10.83	94555	0	18182
11836	KV230_HUMAN	P06310	Immunoglobulin kappa variable 2-30 OS=Homo sapiens OX=9606 GN=IGKV2-30 PE=3 SV=2	Regular	9096237	0.46	132990518	9	1	7	10.83	94555	0	18182
11752	KVD28_HUMAN	P01615	Immunoglobulin kappa variable 2D-28 OS=Homo sapiens OX=9606 GN=IGKV2D-28 PE=1 SV=2	Regular	9096237	0.46	130708324	9	1	5	10.83	94555	0	18182
11747	KV240_HUMAN	A0A087WW87	Immunoglobulin kappa variable 2-40 OS=Homo sapiens OX=9606 GN=IGKV2-40 PE=3 SV=2	Regular	9096237	0.46	134242013	9	1	5	10.74	94555	0	18182
977	KVD40_HUMAN	P01614	Immunoglobulin kappa variable 2D-40 OS=Homo sapiens OX=9606 GN=IGKV2D-40 PE=1 SV=2	Regular	9096237	0.45	134242013	9	1	5	10.74	94555	0	18182
971	KV228_HUMAN	A0A075B6P5	Immunoglobulin kappa variable 2-28 OS=Homo sapiens OX=9606 GN=IGKV2-28 PE=3 SV=1	Regular	9096237	0.45	130708324	9	1	5	10.83	94555	0	18182
12153	APOH_HUMAN	P02749	Beta-2-glycoprotein 1 OS=Homo sapiens OX=9606 GN=APOH PE=1 SV=3	Regular	9056245	0.45	396098310	32	9	24	29.28	81452	64410	23130
6390	K1C18_HUMAN	P05783	Keratin_ type I cytoskeletal 18 OS=Homo sapiens OX=9606 GN=KRT18 PE=1 SV=2	Regular	9016209	0.45	480578904	12	4	43	9.53	197564	60485.53	106069
2518	MDHC_HUMAN	P40925	Malate dehydrogenase_ cytoplasmic OS=Homo sapiens OX=9606 GN=MDH1 PE=1 SV=4	Regular	8924953	0.45	366543026	12	5	43	17.37	13014	11794	2834
8175	HVD34_HUMAN	P0DP06	Immunoglobulin heavy variable 4-30-4 OS=Homo sapiens OX=9606 GN=IGHV4-30-4 PE=3 SV=1	Regular	8876979	0.44	132701068	7	2	6	18.64	14673	0	1786
8172	HV434_HUMAN	P06331	Immunoglobulin heavy variable 4-34 OS=Homo sapiens OX=9606 GN=IGHV4-34 PE=1 SV=2	Regular	8876979	0.44	139289387	7	2	7	17.89	14673	0	1786
8067	HV461_HUMAN	A0A0C4DH41	Immunoglobulin heavy variable 4-61 OS=Homo sapiens OX=9606 GN=IGHV4-61 PE=3 SV=1	Regular	8876979	0.44	131799821	7	2	6	18.64	14673	0	1786
8066	HV431_HUMAN	P0DP07	Immunoglobulin heavy variable 4-31 OS=Homo sapiens OX=9606 GN=IGHV4-31 PE=3 SV=1	Regular	8876979	0.44	132090666	7	2	6	18.64	14673	0	1786
5540	HV439_HUMAN	P01824	Immunoglobulin heavy variable 4-39 OS=Homo sapiens OX=9606 GN=IGHV4-39 PE=1 SV=2	Regular	8876979	0.44	140881702	7	2	8	17.60	14673	0	1786
5539	HV404_HUMAN	A0A075B6R2	Immunoglobulin heavy variable 4-4 OS=Homo sapiens OX=9606 GN=IGHV4-4 PE=3 SV=2	Regular	8876979	0.43	129617793	7	2	6	18.80	14673	0	1786
5427	HV459_HUMAN	P01825	Immunoglobulin heavy variable 4-59 OS=Homo sapiens OX=9606 GN=IGHV4-59 PE=1 SV=2	Regular	8876979	0.43	130498788	7	2	6	18.97	14673	4428	1786
5425	HV432_HUMAN	A0A087WSY4	Immunoglobulin heavy variable 4-30-2 OS=Homo sapiens OX=9606 GN=IGHV4-30-2 PE=3 SV=1	Regular	8876979	0.43	131389822	7	2	6	18.64	14673	0	1786
5254	HVD82_HUMAN	P0DP08	Immunoglobulin heavy variable 4-38-2 OS=Homo sapiens OX=9606 GN=IGHV4-38-2 PE=3 SV=1	Regular	8876979	0.43	131299681	7	2	6	18.80	16504	0	1786
20160	PYGL_HUMAN	P06737	Glycogen phosphorylase_ liver form OS=Homo sapiens OX=9606 GN=PYGL PE=1 SV=4	Regular	8751862	0.43	975479714	17	3	81	3.31	399234	0	86721
752	KRT36_HUMAN	O76013	Keratin_ type I cuticular Ha6 OS=Homo sapiens OX=9606 GN=KRT36 PE=1 SV=1	Regular	8591727	0.43	533876796	14	5	44	13.49	158842	5015927	106512
6211	K1H2_HUMAN	Q14532	Keratin_ type I cuticular Ha2 OS=Homo sapiens OX=9606 GN=KRT32 PE=2 SV=3	Regular	8519902	0.42	518258233	10	2	39	4.02	148138	0	105680
8703	H15_HUMAN	P16401	Histone H1.5 OS=Homo sapiens OX=9606 GN=HIST1H1B PE=1 SV=3	Regular	8519059	0.42	225801909	11	4	23	21.68	55909	54012	13244
11604	KT33B_HUMAN	Q14525	Keratin_ type I cuticular Ha3-II OS=Homo sapiens OX=9606 GN=KRT33B PE=1 SV=3	Regular	8495469	0.42	473542458	11	2	38	3.96	148142	0	105825
2474	KRT35_HUMAN	Q92764	Keratin_ type I cuticular Ha5 OS=Homo sapiens OX=9606 GN=KRT35 PE=1 SV=5	Regular	8495469	0.42	516723730	9	1	43	1.54	147714	0	105621
1153	K1H1_HUMAN	Q15323	Keratin_ type I cuticular Ha1 OS=Homo sapiens OX=9606 GN=KRT31 PE=1 SV=3	Regular	8495469	0.42	486627711	11	2	39	3.85	148142	0	105825
754	KRT38_HUMAN	O76015	Keratin_ type I cuticular Ha8 OS=Homo sapiens OX=9606 GN=KRT38 PE=1 SV=3	Regular	8495469	0.41	520767968	10	2	31	5.48	148834	0	105681
753	KRT37_HUMAN	O76014	Keratin_ type I cuticular Ha7 OS=Homo sapiens OX=9606 GN=KRT37 PE=1 SV=3	Regular	8495469	0.41	511158556	9	1	31	1.56	147714	0	105621
10184	PGK1_HUMAN	P00558	Phosphoglycerate kinase 1 OS=Homo sapiens OX=9606 GN=PGK1 PE=1 SV=3	Regular	8312114	0.41	450139805	49	16	38	35.97	84512	28593	14616
1036	MLRV_HUMAN	P10916	Myosin regulatory light chain 2_ ventricular/cardiac muscle isoform OS=Homo sapiens OX=9606 GN=MYL2 PE=1 SV=3	Regular	8265635	0.41	187893389	17	4	19	24.10	44121	18524	4340
3030	MYOZ1_HUMAN	Q9NP98	Myozenin-1 OS=Homo sapiens OX=9606 GN=MYOZ1 PE=1 SV=1	Regular	8244884	0.41	317447351	22	7	19	29.10	43287	37246	5688
12873	CFAH_HUMAN	P08603	Complement factor H OS=Homo sapiens OX=9606 GN=CFH PE=1 SV=4	Regular	8213679	0.41	1437727447	93	30	100	32.01	147398	33236	26005
13388	ACBP_HUMAN	P07108	Acyl-CoA-binding protein OS=Homo sapiens OX=9606 GN=DBI PE=1 SV=2	Regular	8044957	0.40	100444483	7	1	8	22.99	17578	52734	5617
6558	K2C74_HUMAN	Q7RTS7	Keratin_ type II cytoskeletal 74 OS=Homo sapiens OX=9606 GN=KRT74 PE=1 SV=2	Regular	7980477	0.40	582646676	16	5	55	7.18	134010	6298	41433
6213	K2C72_HUMAN	Q14CN4	Keratin_ type II cytoskeletal 72 OS=Homo sapiens OX=9606 GN=KRT72 PE=1 SV=2	Regular	7959799	0.40	565047178	14	4	52	5.68	78699	0	33293
5507	HBG1_HUMAN	P69891	Hemoglobin subunit gamma-1 OS=Homo sapiens OX=9606 GN=HBG1 PE=1 SV=2	Regular	7931685	0.40	161975201	8	2	14	12.24	143509	0	45532
5225	HBG2_HUMAN	P69892	Hemoglobin subunit gamma-2 OS=Homo sapiens OX=9606 GN=HBG2 PE=1 SV=2	Regular	7931685	0.40	161834933	8	2	14	12.24	143509	0	45532
5506	HBE_HUMAN	P02100	Hemoglobin subunit epsilon OS=Homo sapiens OX=9606 GN=HBE1 PE=1 SV=2	Regular	7831915	0.40	162598774	8	1	14	6.80	139483	0	45407
6214	K2C73_HUMAN	Q86Y46	Keratin_ type II cytoskeletal 73 OS=Homo sapiens OX=9606 GN=KRT73 PE=1 SV=1	Regular	7797137	0.40	594937029	15	4	50	5.00	127712	0	41280
6391	K1C20_HUMAN	P35900	Keratin_ type I cytoskeletal 20 OS=Homo sapiens OX=9606 GN=KRT20 PE=1 SV=1	Regular	7796725	0.39	485437226	16	8	45	17.69	27944	8887737	5960
14001	COTL1_HUMAN	Q14019	Coactosin-like protein OS=Homo sapiens OX=9606 GN=COTL1 PE=1 SV=3	Regular	7548770	0.39	160590549	17	7	18	42.96	52068	36266	7053
7059	ECP_HUMAN	P12724	Eosinophil cationic protein OS=Homo sapiens OX=9606 GN=RNASE3 PE=1 SV=2	Regular	7525392	0.39	188985915	8	3	14	19.38	12426	17392.5	2111
16359	VIME_HUMAN	P08670	Vimentin OS=Homo sapiens OX=9606 GN=VIM PE=1 SV=4	Regular	7494651	0.39	537087907	44	16	49	31.97	74200	15052.82	9848
11686	LASP1_HUMAN	Q14847	LIM and SH3 domain protein 1 OS=Homo sapiens OX=9606 GN=LASP1 PE=1 SV=2	Regular	7454199	0.39	301164131	21	9	26	35.25	26730	14453	4289
11908	KV315_HUMAN	P01624	Immunoglobulin kappa variable 3-15 OS=Homo sapiens OX=9606 GN=IGKV3-15 PE=1 SV=2	Regular	7255942	0.39	126101690	4	1	7	7.83	28003	84009	9803
973	KVD07_HUMAN	A0A0C4DH55	Immunoglobulin kappa variable 3D-7 OS=Homo sapiens OX=9606 GN=IGKV3D-7 PE=3 SV=5	Regular	7255942	0.38	132618883	5	1	7	7.56	29280	0	10524
17389	TAGL2_HUMAN	P37802	Transgelin-2 OS=Homo sapiens OX=9606 GN=TAGLN2 PE=1 SV=3	Regular	7220759	0.38	225625876	28	9	26	39.70	52010	25691	10070
3083	MYH7B_HUMAN	A7E2Y1	Myosin-7B OS=Homo sapiens OX=9606 GN=MYH7B PE=1 SV=4	Regular	7142723	0.38	2270997969	45	7	190	2.52	399463	0	124829
5865	FHL3_HUMAN	Q13643	Four and a half LIM domains protein 3 OS=Homo sapiens OX=9606 GN=FHL3 PE=1 SV=4	Regular	7066025	0.38	331879499	20	10	28	42.14	31676	19414	5111
14662	ANGT_HUMAN	P01019	Angiotensinogen OS=Homo sapiens OX=9606 GN=AGT PE=1 SV=1	Regular	7065311	0.38	534394303	27	6	26	11.34	44374	34264	9127
12537	CFAD_HUMAN	P00746	Complement factor D OS=Homo sapiens OX=9606 GN=CFD PE=1 SV=5	Regular	7050534	0.38	275462099	12	3	22	14.23	29650	25197	9235
6493	K1C26_HUMAN	Q7Z3Y9	Keratin_ type I cytoskeletal 26 OS=Homo sapiens OX=9606 GN=KRT26 PE=1 SV=2	Regular	6947631	0.38	526520738	12	1	38	1.92	193472	0	104971
757	KT222_HUMAN	Q8N1A0	Keratin-like protein KRT222 OS=Homo sapiens OX=9606 GN=KRT222 PE=2 SV=1	Regular	6946703	0.37	343289456	9	1	34	3.05	19987	0	4720
6559	K2C8_HUMAN	P05787	Keratin_ type II cytoskeletal 8 OS=Homo sapiens OX=9606 GN=KRT8 PE=1 SV=7	Regular	6721429	0.37	537043638	19	10	46	15.11	146178	5254719	37032
7863	IGHA2_HUMAN	P01877	Immunoglobulin heavy constant alpha 2 OS=Homo sapiens OX=9606 GN=IGHA2 PE=1 SV=4	Regular	6698433	0.37	373897647	13	2	23	5.00	53741	0	13056
698	K2C71_HUMAN	Q3SY84	Keratin_ type II cytoskeletal 71 OS=Homo sapiens OX=9606 GN=KRT71 PE=1 SV=3	Regular	6668560	0.37	578048735	13	9	50	12.24	79282	6887596	32723
11835	KV224_HUMAN	A0A0C4DH68	Immunoglobulin kappa variable 2-24 OS=Homo sapiens OX=9606 GN=IGKV2-24 PE=3 SV=1	Regular	6658774	0.37	131930951	10	2	5	10.00	27230	0	7755
19889	PROF2_HUMAN	P35080	Profilin-2 OS=Homo sapiens OX=9606 GN=PFN2 PE=1 SV=3	Regular	6574045	0.37	153884421	3	1	17	10.00	4905	14715	538
822	KRT84_HUMAN	Q9NSB2	Keratin_ type II cuticular Hb4 OS=Homo sapiens OX=9606 GN=KRT84 PE=2 SV=2	Regular	6552780	0.37	659830317	12	6	48	8.50	79524	14848.43	32547
13337	A2GL_HUMAN	P02750	Leucine-rich alpha-2-glycoprotein OS=Homo sapiens OX=9606 GN=LRG1 PE=1 SV=2	Regular	6418428	0.36	384060628	30	11	29	27.09	66508	18411	17826
8078	IC1_HUMAN	P05155	Plasma protease C1 inhibitor OS=Homo sapiens OX=9606 GN=SERPING1 PE=1 SV=2	Regular	6380270	0.36	553824019	20	6	30	12.00	24358	19629	5827
6216	K2C7_HUMAN	P08729	Keratin_ type II cytoskeletal 7 OS=Homo sapiens OX=9606 GN=KRT7 PE=1 SV=5	Regular	6370773	0.36	514427715	13	8	43	13.01	75888	4173592	36402
6972	GALE_HUMAN	Q14376	UDP-glucose 4-epimerase OS=Homo sapiens OX=9606 GN=GALE PE=1 SV=2	Regular	6315132	0.36	386809372	8	1	29	2.30	39304	113724	12463
16022	CERU_HUMAN	P00450	Ceruloplasmin OS=Homo sapiens OX=9606 GN=CP PE=1 SV=1	Regular	6306190	0.36	1230607982	68	17	88	17.46	114696	56060	26036
6490	K1C12_HUMAN	Q99456	Keratin_ type I cytoskeletal 12 OS=Homo sapiens OX=9606 GN=KRT12 PE=1 SV=1	Regular	6238810	0.36	536255628	20	3	45	3.44	193044	0	36372
6988	GELS_HUMAN	P06396	Gelsolin OS=Homo sapiens OX=9606 GN=GSN PE=1 SV=1	Regular	6215635	0.36	860968228	55	16	55	17.77	151434	37113	21424
8622	FABP4_HUMAN	P15090	Fatty acid-binding protein_ adipocyte OS=Homo sapiens OX=9606 GN=FABP4 PE=1 SV=3	Regular	6035945	0.36	148329782	7	2	14	15.91	13009	19513.5	2778
15682	CAH2_HUMAN	P00918	Carbonic anhydrase 2 OS=Homo sapiens OX=9606 GN=CA2 PE=1 SV=2	Regular	6027983	0.35	293031080	23	9	21	20.77	53682	21477	6768
7250	ENOA_HUMAN	P06733	Alpha-enolase OS=Homo sapiens OX=9606 GN=ENO1 PE=1 SV=2	Regular	5992981	0.35	475112010	27	11	39	26.50	51181	11994.78	13274
14266	CXCL7_HUMAN	P02775	Platelet basic protein OS=Homo sapiens OX=9606 GN=PPBP PE=1 SV=3	Regular	5940482	0.35	141793758	15	3	9	17.97	108814	64863.02	37583
5292	IGHM_HUMAN	P01871	Immunoglobulin heavy constant mu OS=Homo sapiens OX=9606 GN=IGHM PE=1 SV=4	Regular	5847740	0.35	501241273	27	10	39	23.84	38969	25679	9010
5719	H4_HUMAN	P62805	Histone H4 OS=Homo sapiens OX=9606 GN=HIST1H4A PE=1 SV=2	Regular	5741392	0.35	113673627	8	3	11	29.13	7982	8323.5	1083
20061	PDLI7_HUMAN	Q9NR12	PDZ and LIM domain protein 7 OS=Homo sapiens OX=9606 GN=PDLIM7 PE=1 SV=1	Regular	5642153	0.35	509282616	26	5	34	10.28	35848	30938	14001
6811	GMFG_HUMAN	O60234	Glia maturation factor gamma OS=Homo sapiens OX=9606 GN=GMFG PE=1 SV=1	Regular	5545383	0.35	169724363	11	4	11	26.76	21989	20329	2164
8547	EF1A3_HUMAN	Q5VTE0	Putative elongation factor 1-alpha-like 3 OS=Homo sapiens OX=9606 GN=EEF1A1P5 PE=5 SV=1	Regular	5497686	0.35	505272837	21	6	36	10.39	38536	0	16196
7212	EF1A1_HUMAN	P68104	Elongation factor 1-alpha 1 OS=Homo sapiens OX=9606 GN=EEF1A1 PE=1 SV=1	Regular	5497686	0.34	504831199	21	6	36	10.39	38536	35480	16196
16074	CLUS_HUMAN	P10909	Clusterin OS=Homo sapiens OX=9606 GN=CLU PE=1 SV=1	Regular	5272750	0.34	530649683	21	10	40	25.61	60443	46293	8184
1	1433G_HUMAN	P61981	14-3-3 protein gamma OS=Homo sapiens OX=9606 GN=YWHAG PE=1 SV=2	Regular	5007752	0.34	284737251	21	9	27	36.44	27099	9739338	4918
7213	EF1A2_HUMAN	Q05639	Elongation factor 1-alpha 2 OS=Homo sapiens OX=9606 GN=EEF1A2 PE=1 SV=1	Regular	4663130	0.34	508124122	17	4	36	7.34	22842	0	7669
8877	G3P_HUMAN	P04406	Glyceraldehyde-3-phosphate dehydrogenase OS=Homo sapiens OX=9606 GN=GAPDH PE=1 SV=3	Regular	4660562	0.34	362243681	24	7	26	26.57	54182	34442	9479
10151	PRDX6_HUMAN	P30041	Peroxiredoxin-6 OS=Homo sapiens OX=9606 GN=PRDX6 PE=1 SV=3	Regular	4641041	0.34	251490747	9	5	29	25.45	13723	10182	2677
20225	PZP_HUMAN	P20742	Pregnancy zone protein OS=Homo sapiens OX=9606 GN=PZP PE=1 SV=4	Regular	4471505	0.34	1653458858	27	8	95	3.78	50417	12651.44	12770
15686	1433B_HUMAN	P31946	14-3-3 protein beta/alpha OS=Homo sapiens OX=9606 GN=YWHAB PE=1 SV=3	Regular	4426219	0.34	281965102	16	9	25	31.71	26463	6866443	5128
13259	ACTN2_HUMAN	P35609	Alpha-actinin-2 OS=Homo sapiens OX=9606 GN=ACTN2 PE=1 SV=1	Regular	4399769	0.34	1044242806	36	15	87	16.78	50080	14786.08	10267
565	BLVRB_HUMAN	P30043	Flavin reductase (NADPH) OS=Homo sapiens OX=9606 GN=BLVRB PE=1 SV=3	Regular	4386330	0.33	222334472	12	3	13	18.93	14883	14883	3979
11786	LDHA_HUMAN	P00338	L-lactate dehydrogenase A chain OS=Homo sapiens OX=9606 GN=LDHA PE=1 SV=2	Regular	4344011	0.33	369739299	22	9	38	20.78	30606	22167	6343
9380	RNAS4_HUMAN	P34096	Ribonuclease 4 OS=Homo sapiens OX=9606 GN=RNASE4 PE=1 SV=3	Regular	4330956	0.33	172967380	7	3	14	33.33	9377	13138.5	948
13791	CRIP1_HUMAN	P50238	Cysteine-rich protein 1 OS=Homo sapiens OX=9606 GN=CRIP1 PE=1 SV=3	Regular	4280681	0.33	89320374	6	3	7	29.87	16348	21697.5	4526
15281	CALM2_HUMAN	P0DP24	Calmodulin-2 OS=Homo sapiens OX=9606 GN=CALM2 PE=1 SV=1	Regular	4258452	0.33	168376523	9	2	23	10.07	22560	0	7246
15228	CALM3_HUMAN	P0DP25	Calmodulin-3 OS=Homo sapiens OX=9606 GN=CALM3 PE=1 SV=1	Regular	4258452	0.33	168376523	9	2	23	10.07	22560	0	7246
15227	CALM1_HUMAN	P0DP23	Calmodulin-1 OS=Homo sapiens OX=9606 GN=CALM1 PE=1 SV=1	Regular	4258452	0.33	168376523	9	2	23	10.07	22560	0	7246
12273	CALL3_HUMAN	P27482	Calmodulin-like protein 3 OS=Homo sapiens OX=9606 GN=CALML3 PE=1 SV=2	Regular	4258452	0.33	169477959	10	2	26	10.07	24643	7104	7498
11842	KVD33_HUMAN	P01593	Immunoglobulin kappa variable 1D-33 OS=Homo sapiens OX=9606 GN=IGKV1D-33 PE=1 SV=2	Regular	4188560	0.33	130195775	4	1	5	13.68	3772	0	566
2124	KV133_HUMAN	P01594	Immunoglobulin kappa variable 1-33 OS=Homo sapiens OX=9606 GN=IGKV1-33 PE=1 SV=2	Regular	4188560	0.32	130195775	4	1	5	13.68	3772	11316	566
5265	IBP5_HUMAN	P24593	Insulin-like growth factor-binding protein 5 OS=Homo sapiens OX=9606 GN=IGFBP5 PE=1 SV=1	Regular	4183757	0.32	315968053	16	5	24	15.81	60631	58913	7168
107	AT2A1_HUMAN	O14983	Sarcoplasmic/endoplasmic reticulum calcium ATPase 1 OS=Homo sapiens OX=9606 GN=ATP2A1 PE=1 SV=1	Regular	4181489	0.32	1116213592	37	16	83	16.38	54263	28208.11	13016
20059	PDLI3_HUMAN	Q53GG5	PDZ and LIM domain protein 3 OS=Homo sapiens OX=9606 GN=PDLIM3 PE=1 SV=1	Regular	4064037	0.32	398598185	28	8	23	30.77	32046	16912	7017
8120	IGJ_HUMAN	P01591	Immunoglobulin J chain OS=Homo sapiens OX=9606 GN=JCHAIN PE=1 SV=4	Regular	4053046	0.32	185548268	6	4	12	12.58	4121	5365.5	1397
13501	A2AP_HUMAN	P08697	Alpha-2-antiplasmin OS=Homo sapiens OX=9606 GN=SERPINF2 PE=1 SV=3	Regular	3903513	0.32	549080233	13	6	35	5.50	41475	37138	12946
3081	MYH16_HUMAN	Q9H6N6	Putative uncharacterized protein MYH16 OS=Homo sapiens OX=9606 GN=MYH16 PE=1 SV=2	Regular	3787827	0.32	1285182703	27	9	119	7.02	242575	3650206	41738
16135	CO9_HUMAN	P02748	Complement component C9 OS=Homo sapiens OX=9606 GN=C9 PE=1 SV=2	Regular	3706232	0.32	646561742	27	13	46	17.17	49209	30188	12344
12617	CH10_HUMAN	P61604	10 kDa heat shock protein_ mitochondrial OS=Homo sapiens OX=9606 GN=HSPE1 PE=1 SV=2	Regular	3691817	0.32	109317085	8	5	15	37.25	7377	2754	1402
6731	GOG8J_HUMAN	A6NMD2	Golgin subfamily A member 8J OS=Homo sapiens OX=9606 GN=GOLGA8J PE=3 SV=3	Regular	3665988	0.32	722880441	16	9	70	11.55	70651	95083.5	25120
51	AFAM_HUMAN	P43652	Afamin OS=Homo sapiens OX=9606 GN=AFM PE=1 SV=1	Regular	3651999	0.31	710081300	39	17	67	23.37	81168	24036	21733
2002	MYL6B_HUMAN	P14649	Myosin light chain 6B OS=Homo sapiens OX=9606 GN=MYL6B PE=1 SV=1	Regular	3649547	0.31	228780874	6	2	20	6.25	5298	0	1525
2	1433S_HUMAN	P31947	14-3-3 protein sigma OS=Homo sapiens OX=9606 GN=SFN PE=1 SV=1	Regular	3599620	0.31	278881757	10	4	27	12.50	16123	0	3391
15687	1433T_HUMAN	P27348	14-3-3 protein theta OS=Homo sapiens OX=9606 GN=YWHAQ PE=1 SV=1	Regular	3587906	0.31	280494331	11	5	28	15.51	18176	0	3505
13481	1433F_HUMAN	Q04917	14-3-3 protein eta OS=Homo sapiens OX=9606 GN=YWHAH PE=1 SV=4	Regular	3587906	0.31	283898608	10	4	29	12.60	16123	0	3391
8928	GOG8M_HUMAN	H3BSY2	Golgin subfamily A member 8M OS=Homo sapiens OX=9606 GN=GOLGA8M PE=3 SV=1	Regular	3581908	0.31	719544653	13	7	61	11.55	68417	0	24803
2456	KPYM_HUMAN	P14618	Pyruvate kinase PKM OS=Homo sapiens OX=9606 GN=PKM PE=1 SV=4	Regular	3555245	0.31	585072826	23	11	49	16.38	29874	17219	5765
6912	GOG8I_HUMAN	A6NC78	Putative golgin subfamily A member 8I OS=Homo sapiens OX=9606 GN=GOLGA8IP PE=5 SV=2	Regular	3469530	0.31	718435406	13	6	62	7.28	67940	0	24731
6824	GOG8O_HUMAN	A6NCC3	Golgin subfamily A member 8O OS=Homo sapiens OX=9606 GN=GOLGA8O PE=1 SV=3	Regular	3454987	0.31	721063375	9	3	63	5.06	63846	0	24298
6733	GOG8R_HUMAN	I6L899	Golgin subfamily A member 8R OS=Homo sapiens OX=9606 GN=GOLGA8R PE=3 SV=1	Regular	3454987	0.31	720603303	9	3	60	5.07	63846	0	24298
6732	GOG8N_HUMAN	F8WBI6	Golgin subfamily A member 8N OS=Homo sapiens OX=9606 GN=GOLGA8N PE=3 SV=1	Regular	3454987	0.30	720943235	9	3	63	5.06	63846	0	24298
251	AT2A2_HUMAN	P16615	Sarcoplasmic/endoplasmic reticulum calcium ATPase 2 OS=Homo sapiens OX=9606 GN=ATP2A2 PE=1 SV=1	Regular	3453532	0.30	1164108989	25	14	80	10.36	78266	11746.89	8844
10270	PGM1_HUMAN	P36871	Phosphoglucomutase-1 OS=Homo sapiens OX=9606 GN=PGM1 PE=1 SV=3	Regular	3441826	0.30	617343596	34	12	50	22.60	39364	12292	6524
6768	GLRX1_HUMAN	P35754	Glutaredoxin-1 OS=Homo sapiens OX=9606 GN=GLRX PE=1 SV=2	Regular	3410724	0.30	120608937	8	3	9	36.79	7659	16437	3025
6823	GOG8K_HUMAN	D6RF30	Golgin subfamily A member 8K OS=Homo sapiens OX=9606 GN=GOLGA8K PE=3 SV=1	Regular	3401837	0.30	693338837	12	5	72	5.44	66930	0	24563
700	KAD5_HUMAN	Q9Y6K8	Adenylate kinase isoenzyme 5 OS=Homo sapiens OX=9606 GN=AK5 PE=1 SV=2	Regular	3390799	0.30	639034139	20	8	52	8.72	50135	41433.32	12077
3031	MYPC2_HUMAN	Q14324	Myosin-binding protein C_ fast-type OS=Homo sapiens OX=9606 GN=MYBPC2 PE=1 SV=2	Regular	3384026	0.30	1289272963	28	14	109	9.99	47544	9191344	8563
2617	NFH_HUMAN	P12036	Neurofilament heavy polypeptide OS=Homo sapiens OX=9606 GN=NEFH PE=1 SV=4	Regular	3313582	0.30	1127071217	11	4	124	1.66	67239	0	10767
3147	LV147_HUMAN	P01700	Immunoglobulin lambda variable 1-47 OS=Homo sapiens OX=9606 GN=IGLV1-47 PE=1 SV=2	Regular	3330486	0.30	124546822	6	1	6	11.11	4432	13296	861
12240	BROMI_HUMAN	Q96NH3	Protein broad-minded OS=Homo sapiens OX=9606 GN=TBC1D32 PE=2 SV=4	Regular	3272650	0.30	1467521048	4	5	89	1.11	52120	40178.05	3088
1007	MPP2_HUMAN	Q14168	MAGUK p55 subfamily member 2 OS=Homo sapiens OX=9606 GN=MPP2 PE=1 SV=3	Regular	3239763	0.30	649232483	10	7	56	5.56	79040	33878.6	17442
3	1433Z_HUMAN	P63104	14-3-3 protein zeta/delta OS=Homo sapiens OX=9606 GN=YWHAZ PE=1 SV=1	Regular	3220199	0.29	279162394	12	6	30	20.00	14253	6471219	1494
18591	VTNC_HUMAN	P04004	Vitronectin OS=Homo sapiens OX=9606 GN=VTN PE=1 SV=1	Regular	3212188	0.29	551040374	12	4	31	2.09	35893	51438	7079
13993	CO4B_HUMAN	P0C0L5	Complement C4-B OS=Homo sapiens OX=9606 GN=C4B PE=1 SV=2	Regular	3208609	0.29	1942914576	70	31	127	18.06	257723	140729	24120
15618	CAMP_HUMAN	P49913	Cathelicidin antimicrobial peptide OS=Homo sapiens OX=9606 GN=CAMP PE=1 SV=1	Regular	3151824	0.29	195295246	6	5	20	18.82	7837	6364	1571
8258	FMR1_HUMAN	Q06787	Synaptic functional regulator FMR1 OS=Homo sapiens OX=9606 GN=FMR1 PE=1 SV=1	Regular	3146842	0.29	715167303	9	4	63	10.13	77804	82407.41	16675
15864	CO4A_HUMAN	P0C0L4	Complement C4-A OS=Homo sapiens OX=9606 GN=C4A PE=1 SV=2	Regular	3138154	0.29	1943825114	66	29	127	17.32	204093	0	23134
3282	MYOTI_HUMAN	Q9UBF9	Myotilin OS=Homo sapiens OX=9606 GN=MYOT PE=1 SV=2	Regular	3127866	0.29	557944523	27	13	43	26.71	33647	11542	6589
11305	PHP14_HUMAN	Q9NRX4	14 kDa phosphohistidine phosphatase OS=Homo sapiens OX=9606 GN=PHPT1 PE=1 SV=1	Regular	3122419	0.29	140036253	11	4	12	37.60	31670	24811.5	14907
6902	GMFB_HUMAN	P60983	Glia maturation factor beta OS=Homo sapiens OX=9606 GN=GMFB PE=1 SV=2	Regular	3119179	0.29	168842826	3	1	13	6.34	10184	0	784
9288	PURB_HUMAN	Q96QR8	Transcriptional activator protein Pur-beta OS=Homo sapiens OX=9606 GN=PURB PE=1 SV=3	Regular	3076526	0.29	334119169	4	2	29	3.21	8293	22926	3111
11894	LV861_HUMAN	A0A075B6I0	Immunoglobulin lambda variable 8-61 OS=Homo sapiens OX=9606 GN=IGLV8-61 PE=3 SV=7	Regular	3031990	0.29	129284668	8	1	4	7.38	8237	24711	3440
274	ASC_HUMAN	Q9ULZ3	Apoptosis-associated speck-like protein containing a CARD OS=Homo sapiens OX=9606 GN=PYCARD PE=1 SV=2	Regular	3017639	0.29	216838848	12	4	18	19.49	10146	9555	2105
16894	TEX11_HUMAN	Q8IYF3	Testis-expressed protein 11 OS=Homo sapiens OX=9606 GN=TEX11 PE=1 SV=3	Regular	2976607	0.28	1090866157	6	1	82	0.43	76381	0	16338
13665	CTSR3_HUMAN	Q86XQ3	Cation channel sperm-associated protein 3 OS=Homo sapiens OX=9606 GN=CATSPER3 PE=2 SV=1	Regular	2976607	0.28	467074077	6	1	22	1.01	76381	0	16338
5737	HEP2_HUMAN	P05546	Heparin cofactor 2 OS=Homo sapiens OX=9606 GN=SERPIND1 PE=1 SV=3	Regular	2954515	0.28	572418282	21	9	39	11.42	21860	14819	6136
11838	KV401_HUMAN	P06312	Immunoglobulin kappa variable 4-1 OS=Homo sapiens OX=9606 GN=IGKV4-1 PE=1 SV=1	Regular	2952023	0.28	134941195	8	2	9	17.36	8476	12714	1539
2052	MYL10_HUMAN	Q9BUA6	Myosin regulatory light chain 10 OS=Homo sapiens OX=9606 GN=MYL10 PE=2 SV=2	Regular	2917499	0.28	255360748	5	1	26	3.54	5611	0	1507
19088	TXD17_HUMAN	Q9BRA2	Thioredoxin domain-containing protein 17 OS=Homo sapiens OX=9606 GN=TXNDC17 PE=1 SV=1	Regular	2907396	0.56	142259592	2	3	13	7.32	6115	10437	1465
2389	LV325_HUMAN	P01717	Immunoglobulin lambda variable 3-25 OS=Homo sapiens OX=9606 GN=IGLV3-25 PE=1 SV=2	Regular	2878719	0.56	121824932	7	2	7	18.75	11278	16917	2048
14817	ALDR_HUMAN	P15121	Aldose reductase OS=Homo sapiens OX=9606 GN=AKR1B1 PE=1 SV=3	Regular	2873580	0.56	362526413	17	7	26	19.30	19864	13002	5625
19220	UB2L3_HUMAN	P68036	Ubiquitin-conjugating enzyme E2 L3 OS=Homo sapiens OX=9606 GN=UBE2L3 PE=1 SV=1	Regular	2839817	0.56	180326876	5	2	14	10.39	4168	6252	1161
6668	ITIH4_HUMAN	Q14624	Inter-alpha-trypsin inhibitor heavy chain H4 OS=Homo sapiens OX=9606 GN=ITIH4 PE=1 SV=4	Regular	2704866	0.55	1035857087	32	12	67	10.00	28552	16345	8088
10203	PIMT_HUMAN	P22061	Protein-L-isoaspartate(D-aspartate) O-methyltransferase OS=Homo sapiens OX=9606 GN=PCMT1 PE=1 SV=4	Regular	2690139	0.55	248075256	11	5	18	16.74	12533	11721	2508
9320	PTGDS_HUMAN	P41222	Prostaglandin-H2 D-isomerase OS=Homo sapiens OX=9606 GN=PTGDS PE=1 SV=1	Regular	2627398	0.55	212569753	16	5	15	18.95	24057	17299	4403
1807	MYL5_HUMAN	Q02045	Myosin light chain 5 OS=Homo sapiens OX=9606 GN=MYL5 PE=2 SV=1	Regular	2551987	0.55	195340656	7	1	28	5.78	5620	0	2133
8514	FHR1_HUMAN	Q03591	Complement factor H-related protein 1 OS=Homo sapiens OX=9606 GN=CFHR1 PE=1 SV=2	Regular	2473564	0.55	387911583	21	7	24	20.61	29060	15606.39	5223
7664	FAHD1_HUMAN	Q6P587	Acylpyruvase FAHD1_ mitochondrial OS=Homo sapiens OX=9606 GN=FAHD1 PE=1 SV=2	Regular	2488246	0.55	251281479	10	2	24	8.93	341586	1021836	63515
661	MNDA_HUMAN	P41218	Myeloid cell nuclear differentiation antigen OS=Homo sapiens OX=9606 GN=MNDA PE=1 SV=1	Regular	2478528	0.54	461213119	10	7	40	14.74	38456	6157	1961
10632	SAP_HUMAN	P07602	Prosaposin OS=Homo sapiens OX=9606 GN=PSAP PE=1 SV=2	Regular	2477225	0.54	599376442	19	6	51	9.73	27962	18383	7217
9637	S10A4_HUMAN	P26447	Protein S100-A4 OS=Homo sapiens OX=9606 GN=S100A4 PE=1 SV=1	Regular	2437946	0.81	119566599	7	2	13	7.92	17474	44061	3026
31	ACTN3_HUMAN	Q08043	Alpha-actinin-3 OS=Homo sapiens OX=9606 GN=ACTN3 PE=1 SV=2	Regular	2364778	0.81	1039828580	14	10	89	10.32	21573	4267117	4544
10998	ROA1_HUMAN	P09651	Heterogeneous nuclear ribonucleoprotein A1 OS=Homo sapiens OX=9606 GN=HNRNPA1 PE=1 SV=5	Regular	2354037	0.81	388607607	14	7	32	16.94	173180	9680	7027
16399	UB2V1_HUMAN	Q13404	Ubiquitin-conjugating enzyme E2 variant 1 OS=Homo sapiens OX=9606 GN=UBE2V1 PE=1 SV=2	Regular	2311576	0.80	166090603	6	2	15	6.80	8003	22407	1750
13794	CROCC_HUMAN	Q5TZA2	Rootletin OS=Homo sapiens OX=9606 GN=CROCC PE=1 SV=1	Regular	404665	0.80	2289227250	18	15	264	1.83	103408	91312	35889
12538	CFAI_HUMAN	P05156	Complement factor I OS=Homo sapiens OX=9606 GN=CFI PE=1 SV=2	Regular	2272175	0.80	681455049	21	9	51	16.12	24351	16406	4823
10036	RETNB_HUMAN	Q9BQ08	Resistin-like beta OS=Homo sapiens OX=9606 GN=RETNLB PE=2 SV=1	Regular	2269564	0.80	124140369	5	1	8	15.32	112151	336453	14130
13258	ACTN1_HUMAN	P12814	Alpha-actinin-1 OS=Homo sapiens OX=9606 GN=ACTN1 PE=1 SV=2	Regular	2259619	0.80	1036280313	13	7	85	5.94	21852	4515	5294
20075	RA1L2_HUMAN	Q32P51	Heterogeneous nuclear ribonucleoprotein A1-like 2 OS=Homo sapiens OX=9606 GN=HNRNPA1L2 PE=2 SV=2	Regular	2256787	0.79	343964687	9	3	30	10.00	16848	0	5510
13124	DNJA1_HUMAN	P31689	DnaJ homolog subfamily A member 1 OS=Homo sapiens OX=9606 GN=DNAJA1 PE=1 SV=2	Regular	1352510	0.79	456096300	6	4	37	12.34	12963	2971	2090
19060	UB2V2_HUMAN	Q15819	Ubiquitin-conjugating enzyme E2 variant 2 OS=Homo sapiens OX=9606 GN=UBE2V2 PE=1 SV=4	Regular	2216966	0.79	164198335	5	1	15	6.90	7469	0	1484
5243	HSP77_HUMAN	P48741	Putative heat shock 70 kDa protein 7 OS=Homo sapiens OX=9606 GN=HSPA7 PE=5 SV=2	Regular	2187606	0.79	404726063	11	6	30	8.72	19484	16293.25	2791
8960	GRB2_HUMAN	P62993	Growth factor receptor-bound protein 2 OS=Homo sapiens OX=9606 GN=GRB2 PE=1 SV=1	Regular	2186553	0.79	253204484	8	4	24	14.29	12310	10399.5	2294
10992	RNAS1_HUMAN	P07998	Ribonuclease pancreatic OS=Homo sapiens OX=9606 GN=RNASE1 PE=1 SV=4	Regular	2183136	0.78	181005039	8	3	12	23.08	24244	63057	5355
8746	H2AX_HUMAN	P16104	Histone H2AX OS=Homo sapiens OX=9606 GN=H2AFX PE=1 SV=2	Regular	2175500	1.04	151445863	4	1	12	6.29	4863	0	1012
8744	H2A1B_HUMAN	P04908	Histone H2A type 1-B/E OS=Homo sapiens OX=9606 GN=HIST1H2AB PE=1 SV=2	Regular	2175500	1.04	141355084	4	1	9	6.92	4863	0	1012
8705	H2AJ_HUMAN	Q9BTM1	Histone H2A.J OS=Homo sapiens OX=9606 GN=H2AFJ PE=1 SV=1	Regular	2175500	1.03	140194234	4	1	8	6.98	4863	0	1012
8704	H2A2C_HUMAN	Q16777	Histone H2A type 2-C OS=Homo sapiens OX=9606 GN=HIST2H2AC PE=1 SV=4	Regular	2175500	1.03	139883928	4	1	8	6.98	4863	0	1012
5821	H2A3_HUMAN	Q7L7L0	Histone H2A type 3 OS=Homo sapiens OX=9606 GN=HIST3H2A PE=1 SV=3	Regular	2175500	1.03	141214815	4	1	9	6.92	4863	0	1012
5820	H2A1J_HUMAN	Q99878	Histone H2A type 1-J OS=Homo sapiens OX=9606 GN=HIST1H2AJ PE=1 SV=3	Regular	2175500	1.03	139362957	4	1	9	7.03	4863	0	1012
5819	H2A1A_HUMAN	Q96QV6	Histone H2A type 1-A OS=Homo sapiens OX=9606 GN=HIST1H2AA PE=1 SV=3	Regular	2175500	1.02	142335231	4	1	9	6.87	4863	0	1012
5716	H2A1_HUMAN	P0C0S8	Histone H2A type 1 OS=Homo sapiens OX=9606 GN=HIST1H2AG PE=1 SV=2	Regular	2175500	1.02	140914956	4	1	9	6.92	4863	0	1012
5706	H2A1D_HUMAN	P20671	Histone H2A type 1-D OS=Homo sapiens OX=9606 GN=HIST1H2AD PE=1 SV=2	Regular	2175500	1.02	141074950	4	1	9	6.92	4863	0	1012
5639	H2A2B_HUMAN	Q8IUE6	Histone H2A type 2-B OS=Homo sapiens OX=9606 GN=HIST2H2AB PE=1 SV=3	Regular	2175500	1.02	139953202	4	1	9	6.92	4863	0	1012
5638	H2A1H_HUMAN	Q96KK5	Histone H2A type 1-H OS=Homo sapiens OX=9606 GN=HIST1H2AH PE=1 SV=3	Regular	2175500	1.01	139062694	4	1	9	7.03	4863	0	1012
5637	H2A1C_HUMAN	Q93077	Histone H2A type 1-C OS=Homo sapiens OX=9606 GN=HIST1H2AC PE=1 SV=3	Regular	2175500	1.01	141054821	4	1	9	6.92	4863	0	1012
5211	H2AZ_HUMAN	P0C0S5	Histone H2A.Z OS=Homo sapiens OX=9606 GN=H2AFZ PE=1 SV=2	Regular	2175500	1.01	135527525	4	1	9	7.03	4863	0	1012
5210	H2AV_HUMAN	Q71UI9	Histone H2A.V OS=Homo sapiens OX=9606 GN=H2AFV PE=1 SV=3	Regular	2175500	1.01	135086993	4	1	9	7.03	4863	14589	1012
5209	H2A2A_HUMAN	Q6FI13	Histone H2A type 2-A OS=Homo sapiens OX=9606 GN=HIST2H2AA3 PE=1 SV=3	Regular	2175500	1.00	140955078	4	1	9	6.92	4863	0	1012
5244	HSP7C_HUMAN	P11142	Heat shock cognate 71 kDa protein OS=Homo sapiens OX=9606 GN=HSPA8 PE=1 SV=1	Regular	2140497	1.00	711263096	16	8	55	9.91	19130	2960757	3543
13311	ACTN4_HUMAN	O43707	Alpha-actinin-4 OS=Homo sapiens OX=9606 GN=ACTN4 PE=1 SV=2	Regular	2140925	1.00	1053104484	14	10	93	8.01	24496	7354799	5572

## Sheet: CTRL_P2_3
protein.key	protein.Entry	protein.Accession	protein.Description	protein.dataBaseType	protein.score	protein.falsePositiveRate	protein.avgMass	protein.MatchedProducts	protein.matchedPeptides	protein.digestPeps	protein.seqCover(%)	protein.MatchedPeptideIntenSum	protein.top3MatchedPeptideIntenSum	protein.MatchedProductIntenSum
4371	HBB_HUMAN	P68871	Hemoglobin subunit beta OS=Homo sapiens OX=9606 GN=HBB PE=1 SV=2	Regular	330469700	0.00	161124817	134	11	13	82.31	1407526	764158.1	590583
6014	IGKC_HUMAN	P01834	Immunoglobulin kappa constant OS=Homo sapiens OX=9606 GN=IGKC PE=1 SV=2	Regular	304756000	0.00	119361291	86	6	7	80.37	776200	683099	223011
19652	ALBU_HUMAN	P02768	Serum albumin OS=Homo sapiens OX=9606 GN=ALB PE=1 SV=2	Regular	230914100	0.00	713627109	705	63	61	83.91	8244363	1687971	4108102
3100	MLRS_HUMAN	Q96A32	Myosin regulatory light chain 2_ skeletal muscle isoform OS=Homo sapiens OX=9606 GN=MYLPF PE=2 SV=1	Regular	173336200	0.00	191286722	136	17	24	78.70	1073880	544121	435853
7980	PROF1_HUMAN	P07737	Profilin-1 OS=Homo sapiens OX=9606 GN=PFN1 PE=1 SV=2	Regular	165899800	0.00	152253488	106	10	16	69.29	434144	265936	101438
6053	IGHG1_HUMAN	P01857	Immunoglobulin heavy constant gamma 1 OS=Homo sapiens OX=9606 GN=IGHG1 PE=1 SV=1	Regular	163298700	0.00	366191863	148	13	21	46.97	1494119	592308.4	629073
15577	TRFE_HUMAN	P02787	Serotransferrin OS=Homo sapiens OX=9606 GN=TF PE=1 SV=3	Regular	152408100	0.00	793450824	385	40	79	54.01	3350429	879066	1089514
4947	FABPH_HUMAN	P05413	Fatty acid-binding protein_ heart OS=Homo sapiens OX=9606 GN=FABP3 PE=1 SV=4	Regular	147558100	0.00	149150822	75	11	17	62.41	383701	170827	115733
680	HV307_HUMAN	P01780	Immunoglobulin heavy variable 3-7 OS=Homo sapiens OX=9606 GN=IGHV3-7 PE=1 SV=2	Regular	140833100	0.00	131138351	22	4	9	29.06	92261	90895	39432
937	HV366_HUMAN	A0A0C4DH42	Immunoglobulin heavy variable 3-66 OS=Homo sapiens OX=9606 GN=IGHV3-66 PE=3 SV=1	Regular	140243100	0.00	129266273	27	3	8	18.97	104865	0	40490
833	HV333_HUMAN	P01772	Immunoglobulin heavy variable 3-33 OS=Homo sapiens OX=9606 GN=IGHV3-33 PE=1 SV=2	Regular	140243100	0.00	132450239	27	3	9	18.80	104865	0	40490
748	HV374_HUMAN	A0A0B4J1X5	Immunoglobulin heavy variable 3-74 OS=Homo sapiens OX=9606 GN=IGHV3-74 PE=3 SV=1	Regular	140243100	0.00	130107201	27	3	9	18.80	104865	0	40490
746	HV353_HUMAN	P01767	Immunoglobulin heavy variable 3-53 OS=Homo sapiens OX=9606 GN=IGHV3-53 PE=1 SV=2	Regular	140243100	0.00	129406199	27	3	8	18.97	104865	21180	40490
648	HVC33_HUMAN	P0DP02	Immunoglobulin heavy variable 3-30-3 OS=Homo sapiens OX=9606 GN=IGHV3-30-3 PE=3 SV=1	Regular	140243100	0.00	131599156	28	3	9	18.80	105612	0	40629
981	K1C10_HUMAN	P13645	Keratin_ type I cytoskeletal 10 OS=Homo sapiens OX=9606 GN=KRT10 PE=1 SV=6	Regular	137926800	0.00	590552696	252	31	37	43.15	2149922	615393.5	786226
5510	HV348_HUMAN	P01763	Immunoglobulin heavy variable 3-48 OS=Homo sapiens OX=9606 GN=IGHV3-48 PE=1 SV=2	Regular	135958400	0.00	130406847	15	1	7	9.40	75873	0	35228
924	HV321_HUMAN	A0A0B4J1V1	Immunoglobulin heavy variable 3-21 OS=Homo sapiens OX=9606 GN=IGHV3-21 PE=1 SV=1	Regular	135958400	0.00	130107114	15	1	7	9.40	75873	0	35228
830	HV311_HUMAN	P01762	Immunoglobulin heavy variable 3-11 OS=Homo sapiens OX=9606 GN=IGHV3-11 PE=1 SV=2	Regular	135958400	0.00	130797738	15	1	8	9.40	75873	0	35228
691	HV741_HUMAN	A0A0J9YVY3	Immunoglobulin heavy variable 7-4-1 OS=Homo sapiens OX=9606 GN=IGHV7-4-1 PE=3 SV=1	Regular	135958400	0.00	130196803	15	1	8	9.40	75873	0	35228
6113	IGLC3_HUMAN	P0DOY3	Immunoglobulin lambda constant 3 OS=Homo sapiens OX=9606 GN=IGLC3 PE=1 SV=1	Regular	131588200	0.00	114366419	35	3	7	46.23	250844	0	31476
6080	IGLC2_HUMAN	P0DOY2	Immunoglobulin lambda constant 2 OS=Homo sapiens OX=9606 GN=IGLC2 PE=1 SV=1	Regular	131588200	0.00	114646553	35	3	7	46.23	250844	0	31476
2281	IGLC6_HUMAN	P0CF74	Immunoglobulin lambda constant 6 OS=Homo sapiens OX=9606 GN=IGLC6 PE=1 SV=1	Regular	131588200	0.00	114476279	35	3	6	46.23	250844	250844	31476
6203	IGLL5_HUMAN	B9A064	Immunoglobulin lambda-like polypeptide 5 OS=Homo sapiens OX=9606 GN=IGLL5 PE=2 SV=2	Regular	129131800	0.00	234054375	36	5	12	30.84	263062	248556	37196
6218	IGLC1_HUMAN	P0CG04	Immunoglobulin lambda constant 1 OS=Homo sapiens OX=9606 GN=IGLC1 PE=1 SV=1	Regular	127663600	0.00	115187502	30	3	7	46.23	230739	0	33180
4346	HBD_HUMAN	P02042	Hemoglobin subunit delta OS=Homo sapiens OX=9606 GN=HBD PE=1 SV=2	Regular	122312800	0.00	161695581	74	9	13	76.19	481804	73579.92	130907
19371	APOC3_HUMAN	P02656	Apolipoprotein C-III OS=Homo sapiens OX=9606 GN=APOC3 PE=1 SV=1	Regular	116832500	0.00	108523286	29	4	10	36.36	85077	84423	16093
19499	APOA1_HUMAN	P02647	Apolipoprotein A-I OS=Homo sapiens OX=9606 GN=APOA1 PE=1 SV=1	Regular	114998600	0.00	307778694	123	14	35	47.19	683218	377084	132970
2593	MYL1_HUMAN	P05976	Myosin light chain 1/3_ skeletal muscle isoform OS=Homo sapiens OX=9606 GN=MYL1 PE=2 SV=3	Regular	114091200	0.00	212021839	110	11	22	59.28	898219	473530	327114
2139	IGLC7_HUMAN	A0M8Q6	Immunoglobulin lambda constant 7 OS=Homo sapiens OX=9606 GN=IGLC7 PE=1 SV=3	Regular	111759200	0.00	114246835	23	2	7	32.08	134439	0	18104
6872	A1AT_HUMAN	P01009	Alpha-1-antitrypsin OS=Homo sapiens OX=9606 GN=SERPINA1 PE=1 SV=3	Regular	109821800	0.00	469077136	209	25	37	56.22	1374824	551852	430643
15338	TPM2_HUMAN	P07951	Tropomyosin beta chain OS=Homo sapiens OX=9606 GN=TPM2 PE=1 SV=1	Regular	103982100	0.00	329648464	80	12	36	45.42	297362	124446.1	93552
19163	DEF1_HUMAN	P59665	Neutrophil defensin 1 OS=Homo sapiens OX=9606 GN=DEFA1 PE=1 SV=1	Regular	102203000	0.00	105431262	31	3	8	25.53	285924	0	104461
5234	DEF3_HUMAN	P59666	Neutrophil defensin 3 OS=Homo sapiens OX=9606 GN=DEFA3 PE=1 SV=1	Regular	102203000	0.00	105871360	31	3	8	25.53	285924	285924	104461
908	IGHG3_HUMAN	P01860	Immunoglobulin heavy constant gamma 3 OS=Homo sapiens OX=9606 GN=IGHG3 PE=1 SV=2	Regular	99178340	0.00	423134888	114	13	24	40.05	1270850	23833.42	557135
1967	K2C1_HUMAN	P04264	Keratin_ type II cytoskeletal 1 OS=Homo sapiens OX=9606 GN=KRT1 PE=1 SV=6	Regular	98344090	0.00	662098959	252	28	50	33.85	1730390	465744	659275
17026	CYTC_HUMAN	P01034	Cystatin-C OS=Homo sapiens OX=9606 GN=CST3 PE=1 SV=1	Regular	92589390	0.00	160273632	32	4	12	30.82	141918	140595	51782
12779	TPM1_HUMAN	P09493	Tropomyosin alpha-1 chain OS=Homo sapiens OX=9606 GN=TPM1 PE=1 SV=2	Regular	89275090	0.00	327656444	76	11	36	36.97	251768	98642.95	87975
20070	UBC_HUMAN	P0CG48	Polyubiquitin-C OS=Homo sapiens OX=9606 GN=UBC PE=1 SV=3	Regular	87924960	0.00	770387061	51	8	81	8.91	375735	0	106987
19880	UBB_HUMAN	P0CG47	Polyubiquitin-B OS=Homo sapiens OX=9606 GN=UBB PE=1 SV=1	Regular	87924960	0.00	258187010	51	8	27	33.62	375735	0	106987
15162	RS27A_HUMAN	P62979	Ubiquitin-40S ribosomal protein S27a OS=Homo sapiens OX=9606 GN=RPS27A PE=1 SV=2	Regular	87924960	0.00	183071035	51	8	15	39.10	375735	0	106987
7315	RL40_HUMAN	P62987	Ubiquitin-60S ribosomal protein L40 OS=Homo sapiens OX=9606 GN=UBA52 PE=1 SV=2	Regular	87924960	0.00	150134720	54	8	13	47.66	404039	337716	112250
19303	ACTS_HUMAN	P68133	Actin_ alpha skeletal muscle OS=Homo sapiens OX=9606 GN=ACTA1 PE=1 SV=1	Regular	87383910	0.00	423933153	156	23	37	55.70	1101946	498788.4	338871
991	K22E_HUMAN	P35908	Keratin_ type II cytoskeletal 2 epidermal OS=Homo sapiens OX=9606 GN=KRT2 PE=1 SV=2	Regular	87041040	0.00	657181023	254	31	58	48.83	1771911	420585.8	536961
2137	IGHG4_HUMAN	P01861	Immunoglobulin heavy constant gamma 4 OS=Homo sapiens OX=9606 GN=IGHG4 PE=1 SV=1	Regular	84430360	0.00	364538384	96	10	20	37.00	1039807	59108.09	463150
11602	IGHG2_HUMAN	P01859	Immunoglobulin heavy constant gamma 2 OS=Homo sapiens OX=9606 GN=IGHG2 PE=1 SV=2	Regular	79726760	0.00	365279778	110	12	20	41.41	1214361	396399.1	492637
1260	LYSC_HUMAN	P61626	Lysozyme C OS=Homo sapiens OX=9606 GN=LYZ PE=1 SV=1	Regular	69700840	0.00	169932636	39	6	14	28.38	165419	139465	57031
7422	PEBP1_HUMAN	P30086	Phosphatidylethanolamine-binding protein 1 OS=Homo sapiens OX=9606 GN=PEBP1 PE=1 SV=3	Regular	67161990	0.00	211708601	47	6	16	39.57	146528	104063	36885
15551	TTHY_HUMAN	P02766	Transthyretin OS=Homo sapiens OX=9606 GN=TTR PE=1 SV=1	Regular	65819770	0.00	160010979	31	6	12	44.22	147116	142062	41315
6462	ACTA_HUMAN	P62736	Actin_ aortic smooth muscle OS=Homo sapiens OX=9606 GN=ACTA2 PE=1 SV=1	Regular	61455290	0.00	424082561	126	19	37	44.56	1012510	0	322925
6329	ACTC_HUMAN	P68032	Actin_ alpha cardiac muscle 1 OS=Homo sapiens OX=9606 GN=ACTC1 PE=1 SV=1	Regular	61455290	0.00	423612493	126	19	37	44.56	1012510	0	322925
8170	PLMN_HUMAN	P00747	Plasminogen OS=Homo sapiens OX=9606 GN=PLG PE=1 SV=2	Regular	61186580	0.00	933064078	80	19	67	21.48	288101	210167	90568
6296	ACTH_HUMAN	P63267	Actin_ gamma-enteric smooth muscle OS=Homo sapiens OX=9606 GN=ACTG2 PE=1 SV=1	Regular	60574070	0.00	422761803	125	18	36	41.22	1025326	0	329228
4338	FHL1_HUMAN	Q13642	Four and a half LIM domains protein 1 OS=Homo sapiens OX=9606 GN=FHL1 PE=1 SV=4	Regular	59940990	0.00	380309032	79	13	39	34.06	472079	323134	92513
6295	ACTB_HUMAN	P60709	Actin_ cytoplasmic 1 OS=Homo sapiens OX=9606 GN=ACTB PE=1 SV=1	Regular	59105660	0.00	420790170	134	19	37	44.80	907979	107462	237550
19723	ACTG_HUMAN	P63261	Actin_ cytoplasmic 2 OS=Homo sapiens OX=9606 GN=ACTG1 PE=1 SV=1	Regular	59067750	0.00	421351246	114	18	37	40.27	809783	0	219131
10217	ZA2G_HUMAN	P25311	Zinc-alpha-2-glycoprotein OS=Homo sapiens OX=9606 GN=AZGP1 PE=1 SV=2	Regular	57177920	0.00	344868721	99	16	29	45.97	414624	206241	107546
925	HV323_HUMAN	P01764	Immunoglobulin heavy variable 3-23 OS=Homo sapiens OX=9606 GN=IGHV3-23 PE=1 SV=2	Regular	55459680	0.00	127534189	24	3	8	18.80	69123	0	19356
778	HV330_HUMAN	P01768	Immunoglobulin heavy variable 3-30 OS=Homo sapiens OX=9606 GN=IGHV3-30 PE=1 SV=2	Regular	55459680	0.00	131178754	24	3	9	18.80	69123	0	19356
740	HV335_HUMAN	P0DP03	Immunoglobulin heavy variable 3-30-5 OS=Homo sapiens OX=9606 GN=IGHV3-30-5 PE=3 SV=1	Regular	55459680	0.00	131178754	24	3	9	18.80	69123	60196.5	19356
2695	MYH1_HUMAN	P12882	Myosin-1 OS=Homo sapiens OX=9606 GN=MYH1 PE=1 SV=3	Regular	53656880	0.00	2241153216	507	76	190	35.95	1957909	233788.8	611862
6733	A1AG1_HUMAN	P02763	Alpha-1-acid glycoprotein 1 OS=Homo sapiens OX=9606 GN=ORM1 PE=1 SV=1	Regular	52573470	0.00	237396925	55	8	21	41.29	469778	376343.7	321382
8206	PLGB_HUMAN	Q02325	Plasminogen-like protein B OS=Homo sapiens OX=9606 GN=PLGLB1 PE=3 SV=1	Regular	51775990	0.00	111987745	20	3	15	12.50	160968	0	54430
825	HV102_HUMAN	P23083	Immunoglobulin heavy variable 1-2 OS=Homo sapiens OX=9606 GN=IGHV1-2 PE=1 SV=2	Regular	50007980	0.00	131989193	14	2	10	20.51	26502	39753	11650
17770	APOA4_HUMAN	P06727	Apolipoprotein A-IV OS=Homo sapiens OX=9606 GN=APOA4 PE=1 SV=3	Regular	49957980	0.00	453991185	104	23	45	49.49	545876	184101	91728
3360	MYH2_HUMAN	Q9UKX2	Myosin-2 OS=Homo sapiens OX=9606 GN=MYH2 PE=1 SV=1	Regular	48940230	0.00	2240713252	450	70	190	34.78	1769487	221762.8	527849
15421	TIMP1_HUMAN	P01033	Metalloproteinase inhibitor 1 OS=Homo sapiens OX=9606 GN=TIMP1 PE=1 SV=1	Regular	46805330	0.00	238552313	33	4	14	25.12	75887	66924	22606
12519	TPIS_HUMAN	P60174	Triosephosphate isomerase OS=Homo sapiens OX=9606 GN=TPI1 PE=1 SV=3	Regular	46094800	0.00	310761726	54	9	26	47.55	116673	89347	26516
826	HV118_HUMAN	A0A0C4DH31	Immunoglobulin heavy variable 1-18 OS=Homo sapiens OX=9606 GN=IGHV1-18 PE=3 SV=1	Regular	45917230	0.00	129345164	12	1	8	9.40	24632	0	11291
15690	K1C9_HUMAN	P35527	Keratin_ type I cytoskeletal 9 OS=Homo sapiens OX=9606 GN=KRT9 PE=1 SV=3	Regular	44139710	0.00	622925365	103	17	44	21.35	510762	176045	166182
1513	KCRM_HUMAN	P06732	Creatine kinase M-type OS=Homo sapiens OX=9606 GN=CKM PE=1 SV=2	Regular	44030220	0.00	433293129	107	17	39	50.92	406153	173921	108103
13647	S10AB_HUMAN	P31949	Protein S100-A11 OS=Homo sapiens OX=9606 GN=S100A11 PE=1 SV=2	Regular	42234920	0.00	118545344	17	3	10	25.71	40305	39301	8493
11598	IGHA1_HUMAN	P01876	Immunoglobulin heavy constant alpha 1 OS=Homo sapiens OX=9606 GN=IGHA1 PE=1 SV=2	Regular	42214490	0.00	385100827	59	7	23	28.33	226378	161099	63013
3379	MYH7_HUMAN	P12883	Myosin-7 OS=Homo sapiens OX=9606 GN=MYH7 PE=1 SV=5	Regular	41595890	0.00	2238960968	366	62	188	32.30	1446116	250864	434895
2658	MYL3_HUMAN	P08590	Myosin light chain 3 OS=Homo sapiens OX=9606 GN=MYL3 PE=1 SV=3	Regular	40436640	0.00	221032055	71	11	20	54.87	314922	115717.7	79550
16592	COF1_HUMAN	P23528	Cofilin-1 OS=Homo sapiens OX=9606 GN=CFL1 PE=1 SV=3	Regular	40328400	0.00	187306344	36	7	21	50.00	154062	103452.5	44814
4572	HBA_HUMAN	P69905	Hemoglobin subunit alpha OS=Homo sapiens OX=9606 GN=HBA1 PE=1 SV=2	Regular	36936870	0.00	153145997	63	11	9	64.08	500609	307682	216055
6900	A1AG2_HUMAN	P19652	Alpha-1-acid glycoprotein 2 OS=Homo sapiens OX=9606 GN=ORM2 PE=1 SV=2	Regular	36487600	0.00	238877903	53	7	23	34.83	315520	176655.3	249968
16650	COF2_HUMAN	Q9Y281	Cofilin-2 OS=Homo sapiens OX=9606 GN=CFL2 PE=1 SV=1	Regular	35857020	0.00	188506967	33	4	20	28.31	146561	87730.46	42696
6877	AAMDC_HUMAN	Q9H7C9	Mth938 domain-containing protein OS=Homo sapiens OX=9606 GN=AAMDC PE=1 SV=1	Regular	33970460	0.00	134462466	28	6	18	49.18	45619	36409	10366
15686	K1C14_HUMAN	P02533	Keratin_ type I cytoskeletal 14 OS=Homo sapiens OX=9606 GN=KRT14 PE=1 SV=4	Regular	33851720	0.00	519037472	95	19	47	33.47	816964	164996.4	291374
989	K2C5_HUMAN	P13647	Keratin_ type II cytoskeletal 5 OS=Homo sapiens OX=9606 GN=KRT5 PE=1 SV=3	Regular	32900520	0.00	626065615	122	23	46	34.07	426918	108862	105755
4475	H14_HUMAN	P10412	Histone H1.4 OS=Homo sapiens OX=9606 GN=HIST1H1E PE=1 SV=2	Regular	32177050	0.00	218652868	32	5	23	22.37	190707	187063	42669
7207	PPIA_HUMAN	P62937	Peptidyl-prolyl cis-trans isomerase A OS=Homo sapiens OX=9606 GN=PPIA PE=1 SV=2	Regular	32024990	0.00	182406427	48	9	16	42.42	128519	84919	35505
5531	H13_HUMAN	P16402	Histone H1.3 OS=Homo sapiens OX=9606 GN=HIST1H1D PE=1 SV=2	Regular	31955570	0.00	223499210	31	4	23	14.93	189065	0	42207
4512	H12_HUMAN	P16403	Histone H1.2 OS=Homo sapiens OX=9606 GN=HIST1H1C PE=1 SV=2	Regular	31955570	0.00	213647689	31	4	24	15.49	189065	0	42207
15394	TPM3_HUMAN	P06753	Tropomyosin alpha-3 chain OS=Homo sapiens OX=9606 GN=TPM3 PE=1 SV=2	Regular	31827740	0.00	330070662	48	7	36	24.91	140701	27570.97	34528
3370	MYG_HUMAN	P02144	Myoglobin OS=Homo sapiens OX=9606 GN=MB PE=1 SV=2	Regular	31481030	0.00	172408665	58	12	19	72.73	1062120	725108	473193
2701	MYH6_HUMAN	P13533	Myosin-6 OS=Homo sapiens OX=9606 GN=MYH6 PE=1 SV=5	Regular	31039650	0.00	2245335007	259	47	185	25.27	1024307	2827041	349466
2601	MYH4_HUMAN	Q9Y623	Myosin-4 OS=Homo sapiens OX=9606 GN=MYH4 PE=2 SV=2	Regular	30457030	0.00	2240413084	313	55	189	25.94	1247781	5373224	435254
1751	LEG1_HUMAN	P09382	Galectin-1 OS=Homo sapiens OX=9606 GN=LGALS1 PE=1 SV=2	Regular	29604880	0.00	150578861	39	7	14	54.81	167648	132010	42098
3586	KVD26_HUMAN	A0A0A0MRZ7	Immunoglobulin kappa variable 2D-26 OS=Homo sapiens OX=9606 GN=IGKV2D-26 PE=3 SV=1	Regular	27051180	0.00	134112318	17	2	6	16.67	120743	0	20467
2476	KVD29_HUMAN	A0A075B6S2	Immunoglobulin kappa variable 2D-29 OS=Homo sapiens OX=9606 GN=IGKV2D-29 PE=3 SV=1	Regular	27051180	0.00	132572131	17	2	6	16.67	120743	0	20467
2469	KV229_HUMAN	A2NJV5	Immunoglobulin kappa variable 2-29 OS=Homo sapiens OX=9606 GN=IGKV2-29 PE=3 SV=2	Regular	27051180	0.00	131991331	17	2	6	16.67	120743	181114.5	20467
7310	PRDX2_HUMAN	P32119	Peroxiredoxin-2 OS=Homo sapiens OX=9606 GN=PRDX2 PE=1 SV=5	Regular	26601800	0.00	220630168	32	5	19	23.74	161432	120420.2	45140
7148	POTEE_HUMAN	Q6S8J3	POTE ankyrin domain family member E OS=Homo sapiens OX=9606 GN=POTEE PE=2 SV=3	Regular	26318310	0.00	1229605057	51	14	114	12.47	330240	15258.75	68177
9344	POTEF_HUMAN	A5A3E0	POTE ankyrin domain family member F OS=Homo sapiens OX=9606 GN=POTEF PE=1 SV=2	Regular	26283130	0.00	1230986260	46	9	114	8.00	325118	0	67381
1599	K1C16_HUMAN	P08779	Keratin_ type I cytoskeletal 16 OS=Homo sapiens OX=9606 GN=KRT16 PE=1 SV=4	Regular	25598730	0.00	516100737	66	11	47	19.87	638084	0	275604
1182	KVD30_HUMAN	A0A075B6S6	Immunoglobulin kappa variable 2D-30 OS=Homo sapiens OX=9606 GN=IGKV2D-30 PE=3 SV=1	Regular	25542840	0.00	133290775	16	2	6	20.00	108033	162049.5	17478
12143	PEDF_HUMAN	P36955	Pigment epithelium-derived factor OS=Homo sapiens OX=9606 GN=SERPINF1 PE=1 SV=4	Regular	25024230	0.00	464833447	69	11	31	25.84	229189	87043	40690
1797	KV230_HUMAN	P06310	Immunoglobulin kappa variable 2-30 OS=Homo sapiens OX=9606 GN=IGKV2-30 PE=3 SV=2	Regular	24805520	0.00	132990518	13	1	7	10.83	106602	0	17269
1762	KV228_HUMAN	A0A075B6P5	Immunoglobulin kappa variable 2-28 OS=Homo sapiens OX=9606 GN=IGKV2-28 PE=3 SV=1	Regular	24805520	0.00	130708324	13	1	5	10.83	106602	0	17269
1184	KVD40_HUMAN	P01614	Immunoglobulin kappa variable 2D-40 OS=Homo sapiens OX=9606 GN=IGKV2D-40 PE=1 SV=2	Regular	24805520	0.00	134242013	13	1	5	10.74	106602	0	17269
1181	KVD28_HUMAN	P01615	Immunoglobulin kappa variable 2D-28 OS=Homo sapiens OX=9606 GN=IGKV2D-28 PE=1 SV=2	Regular	24805520	0.00	130708324	13	1	5	10.83	106602	0	17269
1178	KV240_HUMAN	A0A087WW87	Immunoglobulin kappa variable 2-40 OS=Homo sapiens OX=9606 GN=IGKV2-40 PE=3 SV=2	Regular	24805520	0.00	134242013	13	1	5	10.74	106602	0	17269
17117	CAH3_HUMAN	P07451	Carbonic anhydrase 3 OS=Homo sapiens OX=9606 GN=CA3 PE=1 SV=3	Regular	24789570	0.00	298425966	55	13	23	53.46	494896	361866	113624
14033	TNNC2_HUMAN	P02585	Troponin C_ skeletal muscle OS=Homo sapiens OX=9606 GN=TNNC2 PE=1 SV=2	Regular	24382400	0.00	181791502	27	8	16	48.75	57805	42807	16767
2637	MYH8_HUMAN	P13535	Myosin-8 OS=Homo sapiens OX=9606 GN=MYH8 PE=1 SV=3	Regular	24323350	0.00	2237323401	267	46	187	22.87	1225751	12993.36	393285
13330	S10A8_HUMAN	P05109	Protein S100-A8 OS=Homo sapiens OX=9606 GN=S100A8 PE=1 SV=1	Regular	24078930	0.00	108915551	24	5	14	49.46	75730	70041	13177
6460	ACTBL_HUMAN	Q562R1	Beta-actin-like protein 2 OS=Homo sapiens OX=9606 GN=ACTBL2 PE=1 SV=2	Regular	24015980	0.00	423454528	42	7	38	11.17	329324	0	84729
2565	MYP2_HUMAN	P02689	Myelin P2 protein OS=Homo sapiens OX=9606 GN=PMP2 PE=1 SV=3	Regular	24010390	0.00	150234699	11	2	17	14.39	79377	13378.5	15494
4332	FETUA_HUMAN	P02765	Alpha-2-HS-glycoprotein OS=Homo sapiens OX=9606 GN=AHSG PE=1 SV=2	Regular	23999840	0.00	401391565	41	6	22	22.07	193081	169882	75323
9431	VTDB_HUMAN	P02774	Vitamin D-binding protein OS=Homo sapiens OX=9606 GN=GC PE=1 SV=2	Regular	23805630	0.00	545143720	83	13	48	32.91	367196	180622	108830
922	HV309_HUMAN	P01782	Immunoglobulin heavy variable 3-9 OS=Homo sapiens OX=9606 GN=IGHV3-9 PE=1 SV=2	Regular	23686600	0.00	131158541	13	2	9	10.17	12878	0	3968
845	HV43D_HUMAN	P0DP04	Immunoglobulin heavy variable 3-43D OS=Homo sapiens OX=9606 GN=IGHV3-43D PE=3 SV=1	Regular	23686600	0.00	131878705	13	2	9	10.17	12878	19317	3968
993	K2C1B_HUMAN	Q7Z794	Keratin_ type II cytoskeletal 1b OS=Homo sapiens OX=9606 GN=KRT77 PE=2 SV=3	Regular	23288310	0.00	621866485	25	3	47	3.63	259491	0	84756
4300	FIBA_HUMAN	P02671	Fibrinogen alpha chain OS=Homo sapiens OX=9606 GN=FGA PE=1 SV=2	Regular	23035090	0.00	957145217	99	17	71	25.17	658028	396116	247527
6306	ACYP2_HUMAN	P14621	Acylphosphatase-2 OS=Homo sapiens OX=9606 GN=ACYP2 PE=1 SV=2	Regular	23014900	0.00	111966105	30	6	11	51.52	44361	31397	11720
14078	TNNI1_HUMAN	P19237	Troponin I_ slow skeletal muscle OS=Homo sapiens OX=9606 GN=TNNI1 PE=1 SV=3	Regular	22999050	0.00	218634792	31	9	30	43.32	76659	58945	16957
1799	KV320_HUMAN	P01619	Immunoglobulin kappa variable 3-20 OS=Homo sapiens OX=9606 GN=IGKV3-20 PE=1 SV=2	Regular	22030290	0.00	126711825	7	1	8	7.76	48396	134574	14865
1600	K1C17_HUMAN	Q04695	Keratin_ type I cytoskeletal 17 OS=Homo sapiens OX=9606 GN=KRT17 PE=1 SV=2	Regular	22015550	0.00	483908844	58	14	48	26.39	547890	9981188	159632
15339	TPM4_HUMAN	P67936	Tropomyosin alpha-4 chain OS=Homo sapiens OX=9606 GN=TPM4 PE=1 SV=3	Regular	21992980	0.00	286359130	32	5	34	19.35	136788	0	34876
19373	APOD_HUMAN	P05090	Apolipoprotein D OS=Homo sapiens OX=9606 GN=APOD PE=1 SV=1	Regular	21728150	0.00	215607271	28	7	13	37.57	83167	56495	16980
3597	LDB3_HUMAN	O75112	LIM domain-binding protein 3 OS=Homo sapiens OX=9606 GN=LDB3 PE=1 SV=2	Regular	21675320	0.00	782755208	57	13	48	18.29	268661	216723	64876
6461	ACTBM_HUMAN	Q9BYX7	Putative beta-actin-like protein 3 OS=Homo sapiens OX=9606 GN=POTEKP PE=5 SV=1	Regular	21616710	0.00	423585184	31	2	36	7.73	249305	0	54485
15685	K1C13_HUMAN	P13646	Keratin_ type I cytoskeletal 13 OS=Homo sapiens OX=9606 GN=KRT13 PE=1 SV=4	Regular	21579470	0.00	499304782	44	12	44	27.29	464365	26585.02	142274
11404	HEMO_HUMAN	P02790	Hemopexin OS=Homo sapiens OX=9606 GN=HPX PE=1 SV=2	Regular	21143770	0.00	524177931	77	14	38	31.60	317962	172207	80603
2600	MYH3_HUMAN	P11055	Myosin-3 OS=Homo sapiens OX=9606 GN=MYH3 PE=1 SV=3	Regular	21091040	0.00	2249885585	192	34	186	18.51	808558	24937.19	330013
15996	CO3_HUMAN	P01024	Complement C3 OS=Homo sapiens OX=9606 GN=C3 PE=1 SV=2	Regular	20847580	0.00	1886880949	272	54	153	32.05	745379	144440	167883
13867	TETN_HUMAN	P05452	Tetranectin OS=Homo sapiens OX=9606 GN=CLEC3B PE=1 SV=3	Regular	19568480	0.00	229360447	30	7	18	38.61	42533	33140	8559
17549	B2MG_HUMAN	P61769	Beta-2-microglobulin OS=Homo sapiens OX=9606 GN=B2M PE=1 SV=1	Regular	19393480	0.00	138286371	26	2	11	16.81	143830	204034.5	31970
1056	KAD1_HUMAN	P00568	Adenylate kinase isoenzyme 1 OS=Homo sapiens OX=9606 GN=AK1 PE=1 SV=3	Regular	19034680	0.00	217489384	33	6	20	25.26	114500	98746	20029
4030	FIBB_HUMAN	P02675	Fibrinogen beta chain OS=Homo sapiens OX=9606 GN=FGB PE=1 SV=2	Regular	18644620	0.00	566126167	74	18	45	41.14	199025	86280	56976
988	K1C28_HUMAN	Q7Z3Y7	Keratin_ type I cytoskeletal 28 OS=Homo sapiens OX=9606 GN=KRT28 PE=1 SV=2	Regular	18561230	0.00	511947661	36	5	36	7.11	484566	3712	191540
19722	AMBP_HUMAN	P02760	Protein AMBP OS=Homo sapiens OX=9606 GN=AMBP PE=1 SV=1	Regular	18514490	0.00	399119931	42	9	27	33.52	80135	48469	16911
7118	RET4_HUMAN	P02753	Retinol-binding protein 4 OS=Homo sapiens OX=9606 GN=RBP4 PE=1 SV=3	Regular	18325760	0.00	233522121	48	12	15	65.67	200592	145915	58706
4260	FIBG_HUMAN	P02679	Fibrinogen gamma chain OS=Homo sapiens OX=9606 GN=FGG PE=1 SV=3	Regular	18065050	0.00	521390338	66	12	40	25.17	137640	72891	28838
7974	PRDX1_HUMAN	Q06830	Peroxiredoxin-1 OS=Homo sapiens OX=9606 GN=PRDX1 PE=1 SV=1	Regular	17920220	0.00	223384925	34	9	20	32.66	140077	48305.8	32642
1675	LEG10_HUMAN	Q05315	Galectin-10 OS=Homo sapiens OX=9606 GN=CLC PE=1 SV=3	Regular	17744130	0.00	165669561	18	2	18	9.15	57939	81322.5	21823
18653	CAH1_HUMAN	P00915	Carbonic anhydrase 1 OS=Homo sapiens OX=9606 GN=CA1 PE=1 SV=2	Regular	17632150	0.00	289272649	29	7	18	34.10	110212	87679	29272
19688	ANT3_HUMAN	P01008	Antithrombin-III OS=Homo sapiens OX=9606 GN=SERPINC1 PE=1 SV=1	Regular	17142600	0.00	530587536	79	15	41	32.11	261483	103939	55670
15692	K2C6B_HUMAN	P04259	Keratin_ type II cytoskeletal 6B OS=Homo sapiens OX=9606 GN=KRT6B PE=1 SV=5	Regular	16505200	0.00	603521710	58	12	50	18.26	402219	993	128901
11651	K1C15_HUMAN	P19012	Keratin_ type I cytoskeletal 15 OS=Homo sapiens OX=9606 GN=KRT15 PE=1 SV=3	Regular	16194430	0.00	494399298	44	9	46	16.89	388875	1534734	156289
8763	ROA2_HUMAN	P22626	Heterogeneous nuclear ribonucleoproteins A2/B1 OS=Homo sapiens OX=9606 GN=HNRNPA2B1 PE=1 SV=2	Regular	15849800	0.00	374867876	40	9	32	26.35	117450	87617	37346
6668	AACT_HUMAN	P01011	Alpha-1-antichymotrypsin OS=Homo sapiens OX=9606 GN=SERPINA3 PE=1 SV=2	Regular	15828560	0.00	478220525	53	10	35	24.35	122015	67222	32348
982	K1C19_HUMAN	P08727	Keratin_ type I cytoskeletal 19 OS=Homo sapiens OX=9606 GN=KRT19 PE=1 SV=4	Regular	15786590	0.00	441060704	42	9	45	20.50	386012	837	155255
11049	GSTP1_HUMAN	P09211	Glutathione S-transferase P OS=Homo sapiens OX=9606 GN=GSTP1 PE=1 SV=2	Regular	15412270	0.00	235839696	18	3	16	16.67	47303	42790	8585
2470	KV105_HUMAN	P01602	Immunoglobulin kappa variable 1-5 OS=Homo sapiens OX=9606 GN=IGKV1-5 PE=1 SV=2	Regular	15302000	0.00	129526630	12	2	6	25.64	21917	31794	9289
7408	PARK7_HUMAN	Q99497	Protein/nucleic acid deglycase DJ-1 OS=Homo sapiens OX=9606 GN=PARK7 PE=1 SV=2	Regular	15136610	0.00	200621730	31	8	29	46.03	37535	19806	8164
2217	KV315_HUMAN	P01624	Immunoglobulin kappa variable 3-15 OS=Homo sapiens OX=9606 GN=IGKV3-15 PE=1 SV=2	Regular	15057480	0.00	126101690	5	1	7	7.83	37800	113400	14229
2051	KVD07_HUMAN	A0A0C4DH55	Immunoglobulin kappa variable 3D-7 OS=Homo sapiens OX=9606 GN=IGKV3D-7 PE=3 SV=5	Regular	15057480	0.00	132618883	6	1	7	7.56	40567	0	15182
15447	TNNT3_HUMAN	P45378	Troponin T_ fast skeletal muscle OS=Homo sapiens OX=9606 GN=TNNT3 PE=1 SV=3	Regular	15015940	0.00	318245837	30	6	29	18.96	127641	88822.73	35882
5033	FABP5_HUMAN	Q01469	Fatty acid-binding protein 5 OS=Homo sapiens OX=9606 GN=FABP5 PE=1 SV=3	Regular	14806770	0.00	155066309	18	4	16	43.70	49702	47025	8684
1604	K2C6A_HUMAN	P02538	Keratin_ type II cytoskeletal 6A OS=Homo sapiens OX=9606 GN=KRT6A PE=1 SV=3	Regular	14542570	0.00	603301643	52	14	50	22.70	366175	1146371	100464
767	HPT_HUMAN	P00738	Haptoglobin OS=Homo sapiens OX=9606 GN=HP PE=1 SV=1	Regular	14578980	0.00	458896837	43	9	30	22.91	106812	72085	16871
1605	K2C6C_HUMAN	P48668	Keratin_ type II cytoskeletal 6C OS=Homo sapiens OX=9606 GN=KRT6C PE=1 SV=3	Regular	14521310	0.00	603101740	51	12	50	18.09	352293	0	100106
688	HV373_HUMAN	A0A0B4J1V6	Immunoglobulin heavy variable 3-73 OS=Homo sapiens OX=9606 GN=IGHV3-73 PE=3 SV=1	Regular	14221480	0.00	130287764	9	2	9	21.85	14268	1647722	4813
985	K1C25_HUMAN	Q7Z3Z0	Keratin_ type I cytoskeletal 25 OS=Homo sapiens OX=9606 GN=KRT25 PE=1 SV=1	Regular	14042450	0.00	498882680	38	9	39	19.11	421780	1172	181173
19241	APOA2_HUMAN	P02652	Apolipoprotein A-II OS=Homo sapiens OX=9606 GN=APOA2 PE=1 SV=1	Regular	13641790	0.00	112890901	17	5	11	46.00	64879	48271	16083
781	HV372_HUMAN	A0A0B4J1Y9	Immunoglobulin heavy variable 3-72 OS=Homo sapiens OX=9606 GN=IGHV3-72 PE=3 SV=1	Regular	13446020	0.00	133740447	9	3	8	24.37	14448	11790.47	3459
16700	DESM_HUMAN	P17661	Desmin OS=Homo sapiens OX=9606 GN=DES PE=1 SV=3	Regular	13381930	0.00	535928984	47	11	53	23.62	81300	42254.49	15083
776	HV315_HUMAN	A0A0B4J1V0	Immunoglobulin heavy variable 3-15 OS=Homo sapiens OX=9606 GN=IGHV3-15 PE=3 SV=1	Regular	13325560	0.00	130968890	11	3	9	18.49	10149	3955573	3539
14215	TNNT1_HUMAN	P13805	Troponin T_ slow skeletal muscle OS=Homo sapiens OX=9606 GN=TNNT1 PE=1 SV=4	Regular	13241250	0.00	330052421	30	5	29	16.91	72236	42203.27	12546
19443	ALDOA_HUMAN	P04075	Fructose-bisphosphate aldolase A OS=Homo sapiens OX=9606 GN=ALDOA PE=1 SV=2	Regular	13241050	0.00	398762787	46	12	34	36.26	115411	75845	30867
987	K1C27_HUMAN	Q7Z3Y8	Keratin_ type I cytoskeletal 27 OS=Homo sapiens OX=9606 GN=KRT27 PE=1 SV=2	Regular	13211220	0.00	504497064	32	6	35	8.50	325136	0	146432
15687	K1C24_HUMAN	Q2M2I5	Keratin_ type I cytoskeletal 24 OS=Homo sapiens OX=9606 GN=KRT24 PE=1 SV=1	Regular	13112100	0.00	556007377	18	2	45	3.43	296793	0	91988
10650	UBE2N_HUMAN	P61088	Ubiquitin-conjugating enzyme E2 N OS=Homo sapiens OX=9606 GN=UBE2N PE=1 SV=1	Regular	12767800	0.00	171948797	14	3	14	19.74	18079	18079	3337
20377	VIME_HUMAN	P08670	Vimentin OS=Homo sapiens OX=9606 GN=VIM PE=1 SV=4	Regular	12683460	0.00	537087907	45	14	49	30.04	72737	22423.51	14023
992	K22O_HUMAN	Q01546	Keratin_ type II cytoskeletal 2 oral OS=Homo sapiens OX=9606 GN=KRT76 PE=1 SV=2	Regular	12631380	0.00	664111179	42	8	51	8.78	300465	0	101532
4518	HBAZ_HUMAN	P02008	Hemoglobin subunit zeta OS=Homo sapiens OX=9606 GN=HBZ PE=1 SV=2	Regular	12669490	0.00	156940702	16	2	11	24.65	154351	0	27159
19956	UE2NL_HUMAN	Q5JXB2	Putative ubiquitin-conjugating enzyme E2 N-like OS=Homo sapiens OX=9606 GN=UBE2NL PE=1 SV=1	Regular	12462190	0.00	173770195	12	2	18	13.73	10572	0	3174
7586	PDLI5_HUMAN	Q96HC4	PDZ and LIM domain protein 5 OS=Homo sapiens OX=9606 GN=PDLIM5 PE=1 SV=5	Regular	11745150	0.00	651427560	48	9	47	20.64	173964	139984	37819
2410	KV311_HUMAN	P04433	Immunoglobulin kappa variable 3-11 OS=Homo sapiens OX=9606 GN=IGKV3-11 PE=1 SV=1	Regular	11605840	0.00	126892465	7	1	7	7.83	39823	0	11461
2052	KVD11_HUMAN	A0A0A0MRZ8	Immunoglobulin kappa variable 3D-11 OS=Homo sapiens OX=9606 GN=IGKV3D-11 PE=3 SV=6	Regular	11605840	0.00	127393095	8	1	7	7.83	41222	119469	12115
568	GDIR2_HUMAN	P52566	Rho GDP-dissociation inhibitor 2 OS=Homo sapiens OX=9606 GN=ARHGDIB PE=1 SV=3	Regular	11033080	0.00	230450722	25	5	24	30.85	52028	42587	9814
2604	MYPC1_HUMAN	Q00872	Myosin-binding protein C_ slow-type OS=Homo sapiens OX=9606 GN=MYBPC1 PE=1 SV=2	Regular	11006360	0.00	1293210740	84	26	103	24.80	129080	49925.03	27338
19255	ANGI_HUMAN	P03950	Angiogenin OS=Homo sapiens OX=9606 GN=ANG PE=1 SV=1	Regular	10858820	0.00	168922611	13	4	18	15.65	30799	41305.5	6910
16	ENOB_HUMAN	P13929	Beta-enolase OS=Homo sapiens OX=9606 GN=ENO3 PE=1 SV=5	Regular	10779640	0.00	473291175	38	12	37	25.58	80471	38567.18	21569
1612	K2C4_HUMAN	P19013	Keratin_ type II cytoskeletal 4 OS=Homo sapiens OX=9606 GN=KRT4 PE=1 SV=4	Regular	10425450	0.00	576845162	31	9	47	13.86	205230	5673402	81626
15744	PYGM_HUMAN	P11217	Glycogen phosphorylase_ muscle form OS=Homo sapiens OX=9606 GN=PYGM PE=1 SV=6	Regular	10417750	0.00	975484530	42	11	82	13.54	862121	843191	344428
6776	A2MG_HUMAN	P01023	Alpha-2-macroglobulin OS=Homo sapiens OX=9606 GN=A2M PE=1 SV=3	Regular	10243550	0.00	1647169032	105	27	105	24.08	259018	107832	48429
14636	SH3L1_HUMAN	O75368	SH3 domain-binding glutamic acid-rich-like protein OS=Homo sapiens OX=9606 GN=SH3BGRL PE=1 SV=1	Regular	10221930	0.00	127742687	16	4	15	35.96	24226	22642	5676
3369	MYH13_HUMAN	Q9UKX3	Myosin-13 OS=Homo sapiens OX=9606 GN=MYH13 PE=2 SV=2	Regular	10072920	0.00	2247456263	117	29	187	13.62	506755	1509181	216295
5958	IGHM_HUMAN	P01871	Immunoglobulin heavy constant mu OS=Homo sapiens OX=9606 GN=IGHM PE=1 SV=4	Regular	9951481	0.00	501241273	35	10	39	24.94	46685	31338	9290
8341	PLCL1_HUMAN	Q15111	Inactive phospholipase C-like protein 1 OS=Homo sapiens OX=9606 GN=PLCL1 PE=1 SV=3	Regular	9791268	0.00	1244392707	20	10	90	9.13	102498	5901	61376
18185	CFAH_HUMAN	P08603	Complement factor H OS=Homo sapiens OX=9606 GN=CFH PE=1 SV=4	Regular	9781345	0.00	1437727447	67	25	100	24.37	97258	28053	19731
1969	K2C3_HUMAN	P12035	Keratin_ type II cytoskeletal 3 OS=Homo sapiens OX=9606 GN=KRT3 PE=1 SV=3	Regular	9697521	0.00	645881790	35	10	46	12.58	325427	252463.5	67969
19479	ANGT_HUMAN	P01019	Angiotensinogen OS=Homo sapiens OX=9606 GN=AGT PE=1 SV=1	Regular	9650778	0.00	534394303	27	6	26	11.34	55955	42683	12266
3158	MLRV_HUMAN	P10916	Myosin regulatory light chain 2_ ventricular/cardiac muscle isoform OS=Homo sapiens OX=9606 GN=MYL2 PE=1 SV=3	Regular	8987410	0.00	187893389	26	7	19	35.54	35280	21212	6201
1968	K2C79_HUMAN	Q5XKE5	Keratin_ type II cytoskeletal 79 OS=Homo sapiens OX=9606 GN=KRT79 PE=1 SV=2	Regular	8826440	0.00	581208210	33	10	46	17.01	239160	2459812	53612
5352	GLRX1_HUMAN	P35754	Glutaredoxin-1 OS=Homo sapiens OX=9606 GN=GLRX PE=1 SV=2	Regular	8771942	0.00	120608937	13	4	9	33.02	76412	76093	7935
675	HPTR_HUMAN	P00739	Haptoglobin-related protein OS=Homo sapiens OX=9606 GN=HPR PE=2 SV=2	Regular	8688722	0.00	395428602	20	6	27	21.55	20761	0	6462
4689	H1T_HUMAN	P22492	Histone H1t OS=Homo sapiens OX=9606 GN=HIST1H1T PE=2 SV=4	Regular	8474288	0.00	220190279	7	1	15	5.31	71387	0	11310
4570	H11_HUMAN	Q02539	Histone H1.1 OS=Homo sapiens OX=9606 GN=HIST1H1A PE=1 SV=3	Regular	8474288	0.00	218421079	7	1	25	5.12	71387	0	11310
13410	S10A4_HUMAN	P26447	Protein S100-A4 OS=Homo sapiens OX=9606 GN=S100A4 PE=1 SV=1	Regular	8426379	0.00	119566599	10	2	13	16.83	22271	33406.5	4893
5500	HSPB7_HUMAN	Q9UBY9	Heat shock protein beta-7 OS=Homo sapiens OX=9606 GN=HSPB7 PE=1 SV=1	Regular	8414814	0.00	186676063	16	5	12	35.88	31495	44899.5	5072
2041	KNG1_HUMAN	P01042	Kininogen-1 OS=Homo sapiens OX=9606 GN=KNG1 PE=1 SV=2	Regular	8118799	0.00	730409754	52	13	65	23.91	157812	82355	27756
16738	CLUS_HUMAN	P10909	Clusterin OS=Homo sapiens OX=9606 GN=CLU PE=1 SV=1	Regular	7915923	0.00	530649683	27	9	40	22.94	55180	43327	9038
11652	K2C75_HUMAN	O95678	Keratin_ type II cytoskeletal 75 OS=Homo sapiens OX=9606 GN=KRT75 PE=1 SV=2	Regular	7713422	0.00	598456071	33	11	47	15.97	203747	1730451	49104
3344	NPC2_HUMAN	P61916	NPC intracellular cholesterol transporter 2 OS=Homo sapiens OX=9606 GN=NPC2 PE=1 SV=1	Regular	7715104	0.00	169123928	17	4	14	27.81	43451	42395	8549
14367	SH3L3_HUMAN	Q9H299	SH3 domain-binding glutamic acid-rich-like protein 3 OS=Homo sapiens OX=9606 GN=SH3BGRL3 PE=1 SV=1	Regular	7708921	0.00	104947603	7	3	8	31.18	8106	8106	1497
18241	CFAB_HUMAN	P00751	Complement factor B OS=Homo sapiens OX=9606 GN=CFB PE=1 SV=2	Regular	7671884	0.00	869016402	59	16	69	23.17	130887	70357	25893
6194	IGHA2_HUMAN	P01877	Immunoglobulin heavy constant alpha 2 OS=Homo sapiens OX=9606 GN=IGHA2 PE=1 SV=4	Regular	7518868	0.00	373897647	22	4	23	16.76	55521	2536703	20114
14077	TNNC1_HUMAN	P63316	Troponin C_ slow skeletal and cardiac muscles OS=Homo sapiens OX=9606 GN=TNNC1 PE=1 SV=1	Regular	7484682	0.00	185166382	18	4	11	23.60	33399	35041.5	5912
986	K1C26_HUMAN	Q7Z3Y9	Keratin_ type I cytoskeletal 26 OS=Homo sapiens OX=9606 GN=KRT26 PE=1 SV=2	Regular	7202745	0.00	526520738	16	2	38	1.92	230649	0	116363
1865	KPYM_HUMAN	P14618	Pyruvate kinase PKM OS=Homo sapiens OX=9606 GN=PKM PE=1 SV=4	Regular	7090474	0.00	585072826	25	9	49	20.90	22943	14980	4904
17924	CERU_HUMAN	P00450	Ceruloplasmin OS=Homo sapiens OX=9606 GN=CP PE=1 SV=1	Regular	6916098	0.00	1230607982	61	15	88	16.34	115840	71945	26769
13414	S10A9_HUMAN	P06702	Protein S100-A9 OS=Homo sapiens OX=9606 GN=S100A9 PE=1 SV=1	Regular	6868635	0.00	132990610	15	4	11	43.86	39955	49627.5	10680
2603	MYH7B_HUMAN	A7E2Y1	Myosin-7B OS=Homo sapiens OX=9606 GN=MYH7B PE=1 SV=4	Regular	6672397	0.00	2270997969	55	14	190	7.67	318975	1789313	153941
11392	GALE_HUMAN	Q14376	UDP-glucose 4-epimerase OS=Homo sapiens OX=9606 GN=GALE PE=1 SV=2	Regular	6610971	0.00	386809372	9	2	29	7.76	38637	57955.5	11114
3229	MYOZ1_HUMAN	Q9NP98	Myozenin-1 OS=Homo sapiens OX=9606 GN=MYOZ1 PE=1 SV=1	Regular	6496759	0.00	317447351	19	7	19	28.09	37691	29930	5078
16653	COTL1_HUMAN	Q14019	Coactosin-like protein OS=Homo sapiens OX=9606 GN=COTL1 PE=1 SV=3	Regular	6407803	0.00	160590549	14	5	18	33.10	40818	34259	5866
14578	TM198_HUMAN	Q66K66	Transmembrane protein 198 OS=Homo sapiens OX=9606 GN=TMEM198 PE=1 SV=1	Regular	6355064	0.00	401020773	23	1	23	2.50	272131	617871	309844
15695	K2C74_HUMAN	Q7RTS7	Keratin_ type II cytoskeletal 74 OS=Homo sapiens OX=9606 GN=KRT74 PE=1 SV=2	Regular	6326875	0.00	582646676	18	4	55	5.10	88163	0	41448
1608	K2C73_HUMAN	Q86Y46	Keratin_ type II cytoskeletal 73 OS=Homo sapiens OX=9606 GN=KRT73 PE=1 SV=1	Regular	6326875	0.00	594937029	18	4	50	5.00	88163	0	41448
7317	RS28_HUMAN	P62857	40S ribosomal protein S28 OS=Homo sapiens OX=9606 GN=RPS28 PE=1 SV=1	Regular	6316429	0.00	78980695	11	3	6	30.43	10062	13665	2696
1607	K2C72_HUMAN	Q14CN4	Keratin_ type II cytoskeletal 72 OS=Homo sapiens OX=9606 GN=KRT72 PE=1 SV=2	Regular	6187296	0.00	565047178	14	3	52	3.52	67182	0	34089
2592	MYH16_HUMAN	Q9H6N6	Putative uncharacterized protein MYH16 OS=Homo sapiens OX=9606 GN=MYH16 PE=1 SV=2	Regular	6122780	0.00	1285182703	48	19	119	17.05	240103	29167.75	64183
4110	HBE_HUMAN	P02100	Hemoglobin subunit epsilon OS=Homo sapiens OX=9606 GN=HBE1 PE=1 SV=2	Regular	6104971	0.00	162598774	11	3	14	23.81	128082	0	36987
19287	A1BG_HUMAN	P04217	Alpha-1B-glycoprotein OS=Homo sapiens OX=9606 GN=A1BG PE=1 SV=4	Regular	6090351	0.00	548238357	30	7	28	18.38	89299	69879	28228
4477	H15_HUMAN	P16401	Histone H1.5 OS=Homo sapiens OX=9606 GN=HIST1H1B PE=1 SV=3	Regular	6086333	0.00	225801909	13	3	23	14.60	58163	82555.5	10468
12020	PDLI7_HUMAN	Q9NR12	PDZ and LIM domain protein 7 OS=Homo sapiens OX=9606 GN=PDLIM7 PE=1 SV=1	Regular	6009001	0.00	509282616	15	4	34	12.25	32388	39621	11476
12246	PGK1_HUMAN	P00558	Phosphoglycerate kinase 1 OS=Homo sapiens OX=9606 GN=PGK1 PE=1 SV=3	Regular	5982413	0.00	450139805	38	14	38	28.78	277084	39955	13367
17356	CALM2_HUMAN	P0DP24	Calmodulin-2 OS=Homo sapiens OX=9606 GN=CALM2 PE=1 SV=1	Regular	5980873	0.00	168376523	11	4	23	24.16	25431	0	8410
17192	CALM3_HUMAN	P0DP25	Calmodulin-3 OS=Homo sapiens OX=9606 GN=CALM3 PE=1 SV=1	Regular	5980873	0.00	168376523	11	4	23	24.16	25431	0	8410
17190	CALM1_HUMAN	P0DP23	Calmodulin-1 OS=Homo sapiens OX=9606 GN=CALM1 PE=1 SV=1	Regular	5980873	0.00	168376523	11	4	23	24.16	25431	7775	8410
11458	G3P_HUMAN	P04406	Glyceraldehyde-3-phosphate dehydrogenase OS=Homo sapiens OX=9606 GN=GAPDH PE=1 SV=3	Regular	5959683	0.00	362243681	20	6	26	24.78	59917	49974	6152
1601	K1C18_HUMAN	P05783	Keratin_ type I cytoskeletal 18 OS=Homo sapiens OX=9606 GN=KRT18 PE=1 SV=2	Regular	5933431	0.00	480578904	14	5	43	11.40	221068	93556.38	47735
1606	K2C71_HUMAN	Q3SY84	Keratin_ type II cytoskeletal 71 OS=Homo sapiens OX=9606 GN=KRT71 PE=1 SV=3	Regular	5917989	0.00	578048735	13	5	50	7.27	65043	3820825	33389
2274	KRT84_HUMAN	Q9NSB2	Keratin_ type II cuticular Hb4 OS=Homo sapiens OX=9606 GN=KRT84 PE=2 SV=2	Regular	5838221	0.00	659830317	19	10	48	13.17	75031	1795829	34829
4813	FABP4_HUMAN	P15090	Fatty acid-binding protein_ adipocyte OS=Homo sapiens OX=9606 GN=FABP4 PE=1 SV=3	Regular	5837338	0.00	148329782	3	1	14	9.09	8919	0	1721
5250	HBG1_HUMAN	P69891	Hemoglobin subunit gamma-1 OS=Homo sapiens OX=9606 GN=HBG1 PE=1 SV=2	Regular	5831227	0.00	161975201	8	1	14	6.80	126923	0	36664
4111	HBG2_HUMAN	P69892	Hemoglobin subunit gamma-2 OS=Homo sapiens OX=9606 GN=HBG2 PE=1 SV=2	Regular	5831227	0.00	161834933	8	1	14	6.80	126923	0	36664
15691	K1H1_HUMAN	Q15323	Keratin_ type I cuticular Ha1 OS=Homo sapiens OX=9606 GN=KRT31 PE=1 SV=3	Regular	5704193	0.00	486627711	11	4	39	10.10	181708	530007	47164
15697	K2C7_HUMAN	P08729	Keratin_ type II cytoskeletal 7 OS=Homo sapiens OX=9606 GN=KRT7 PE=1 SV=5	Regular	5604953	0.00	514427715	12	4	43	4.48	67844	0	33559
1613	K2C8_HUMAN	P05787	Keratin_ type II cytoskeletal 8 OS=Homo sapiens OX=9606 GN=KRT8 PE=1 SV=7	Regular	5604953	0.00	537043638	12	4	46	4.35	67844	0	33559
360	EF1A1_HUMAN	P68104	Elongation factor 1-alpha 1 OS=Homo sapiens OX=9606 GN=EEF1A1 PE=1 SV=1	Regular	5541638	0.00	504831199	17	5	36	12.34	29889	0	8009
304	EF1A3_HUMAN	Q5VTE0	Putative elongation factor 1-alpha-like 3 OS=Homo sapiens OX=9606 GN=EEF1A1P5 PE=5 SV=1	Regular	5541638	0.00	505272837	17	5	36	12.34	29889	28338	8009
983	K1C20_HUMAN	P35900	Keratin_ type I cytoskeletal 20 OS=Homo sapiens OX=9606 GN=KRT20 PE=1 SV=1	Regular	5506837	0.00	485437226	14	6	45	10.61	32733	2923195	5619
18661	CALL3_HUMAN	P27482	Calmodulin-like protein 3 OS=Homo sapiens OX=9606 GN=CALML3 PE=1 SV=2	Regular	5489066	0.00	169477959	10	3	26	15.44	25049	0	8214
13848	THIO_HUMAN	P10599	Thioredoxin OS=Homo sapiens OX=9606 GN=TXN PE=1 SV=3	Regular	5479800	0.00	120226557	11	2	9	22.86	70180	141105	9113
19198	APOH_HUMAN	P02749	Beta-2-glycoprotein 1 OS=Homo sapiens OX=9606 GN=APOH PE=1 SV=3	Regular	5466537	0.00	396098310	16	7	24	25.22	69863	64878	14834
2125	KRT38_HUMAN	O76015	Keratin_ type I cuticular Ha8 OS=Homo sapiens OX=9606 GN=KRT38 PE=1 SV=3	Regular	5416943	0.00	520767968	9	2	31	3.51	166042	0	46871
2124	KRT37_HUMAN	O76014	Keratin_ type I cuticular Ha7 OS=Homo sapiens OX=9606 GN=KRT37 PE=3 SV=3	Regular	5416943	0.00	511158556	11	3	31	6.46	168717	7380	47109
2403	KT33B_HUMAN	Q14525	Keratin_ type I cuticular Ha3-II OS=Homo sapiens OX=9606 GN=KRT33B PE=1 SV=3	Regular	5393792	0.00	473542458	11	2	38	4.95	163797	0	47055
2123	KRT35_HUMAN	Q92764	Keratin_ type I cuticular Ha5 OS=Homo sapiens OX=9606 GN=KRT35 PE=2 SV=5	Regular	5393792	0.00	516723730	9	1	43	1.54	161122	0	46817
1668	KRT36_HUMAN	O76013	Keratin_ type I cuticular Ha6 OS=Homo sapiens OX=9606 GN=KRT36 PE=2 SV=1	Regular	5393792	0.00	533876796	9	1	44	1.50	161122	0	46817
1602	K1H2_HUMAN	Q14532	Keratin_ type I cuticular Ha2 OS=Homo sapiens OX=9606 GN=KRT32 PE=2 SV=3	Regular	5393792	0.00	518258233	9	1	39	1.56	161122	0	46817
3291	MYL4_HUMAN	P12829	Myosin light chain 4 OS=Homo sapiens OX=9606 GN=MYL4 PE=1 SV=3	Regular	5282294	0.00	216787120	9	4	21	18.27	71607	38255.3	9391
5149	EF1A2_HUMAN	Q05639	Elongation factor 1-alpha 2 OS=Homo sapiens OX=9606 GN=EEF1A2 PE=1 SV=1	Regular	5255370	0.00	508124122	16	4	36	10.80	29206	0	7895
8230	PGM1_HUMAN	P36871	Phosphoglucomutase-1 OS=Homo sapiens OX=9606 GN=PGM1 PE=1 SV=3	Regular	5240875	0.00	617343596	35	11	50	20.11	28688	12281	9206
12378	PIMT_HUMAN	P22061	Protein-L-isoaspartate(D-aspartate) O-methyltransferase OS=Homo sapiens OX=9606 GN=PCMT1 PE=1 SV=4	Regular	5165690	0.00	248075256	12	3	18	13.22	12525	18394.5	3663
16408	CSRP3_HUMAN	P50461	Cysteine and glycine-rich protein 3 OS=Homo sapiens OX=9606 GN=CSRP3 PE=1 SV=1	Regular	5131855	0.00	218813607	14	4	19	29.90	24352	22527	7761
8108	POTEI_HUMAN	P0CG38	POTE ankyrin domain family member I OS=Homo sapiens OX=9606 GN=POTEI PE=3 SV=1	Regular	5100270	0.00	1229363902	22	7	112	5.49	94173	0	14743
5641	HRG_HUMAN	P04196	Histidine-rich glycoprotein OS=Homo sapiens OX=9606 GN=HRG PE=1 SV=1	Regular	5084827	0.00	605478329	24	7	34	12.57	40725	26449	7857
13567	TAGL2_HUMAN	P37802	Transgelin-2 OS=Homo sapiens OX=9606 GN=TAGLN2 PE=1 SV=3	Regular	5066503	0.00	225625876	17	6	26	33.67	24025	20441	4432
19840	UB2V2_HUMAN	Q15819	Ubiquitin-conjugating enzyme E2 variant 2 OS=Homo sapiens OX=9606 GN=UBE2V2 PE=1 SV=4	Regular	4983309	0.00	164198335	16	5	15	39.31	15638	14916	3959
6902	A2GL_HUMAN	P02750	Leucine-rich alpha-2-glycoprotein OS=Homo sapiens OX=9606 GN=LRG1 PE=1 SV=2	Regular	4954724	0.00	384060628	23	6	29	13.83	41196	29849	6082
7091	PRDX6_HUMAN	P30041	Peroxiredoxin-6 OS=Homo sapiens OX=9606 GN=PRDX6 PE=1 SV=3	Regular	4952411	0.00	251490747	25	8	29	33.48	22729	15192	4037
2409	KT222_HUMAN	Q8N1A0	Keratin-like protein KRT222 OS=Homo sapiens OX=9606 GN=KRT222 PE=2 SV=1	Regular	4904390	0.00	343289456	7	1	34	3.05	22071	0	4424
11650	K1C12_HUMAN	Q99456	Keratin_ type I cytoskeletal 12 OS=Homo sapiens OX=9606 GN=KRT12 PE=1 SV=1	Regular	4833911	0.00	536255628	18	2	45	1.82	192649	0	100579
18969	CX6B1_HUMAN	P14854	Cytochrome c oxidase subunit 6B1 OS=Homo sapiens OX=9606 GN=COX6B1 PE=1 SV=2	Regular	4784683	0.00	104205211	7	3	8	30.23	6597	9256.5	1430
8109	POTEJ_HUMAN	P0CG39	POTE ankyrin domain family member J OS=Homo sapiens OX=9606 GN=POTEJ PE=3 SV=1	Regular	4730699	0.38	1188159034	21	7	110	5.68	90040	0	13914
19456	ANKR1_HUMAN	Q15327	Ankyrin repeat domain-containing protein 1 OS=Homo sapiens OX=9606 GN=ANKRD1 PE=1 SV=2	Regular	4647693	0.38	365370832	11	4	32	10.03	20897	25209	5864
809	IBP7_HUMAN	Q16270	Insulin-like growth factor-binding protein 7 OS=Homo sapiens OX=9606 GN=IGFBP7 PE=1 SV=1	Regular	4607371	0.38	301568435	13	6	23	15.96	14594	13170	2558
266	ENOA_HUMAN	P06733	Alpha-enolase OS=Homo sapiens OX=9606 GN=ENO1 PE=1 SV=2	Regular	4588364	0.38	475112010	26	13	39	29.49	77083	14520.82	12319
20069	UB2V1_HUMAN	Q13404	Ubiquitin-conjugating enzyme E2 variant 1 OS=Homo sapiens OX=9606 GN=UBE2V1 PE=1 SV=2	Regular	4586358	0.37	166090603	10	2	15	11.56	14666	0	3319
6760	A2AP_HUMAN	P08697	Alpha-2-antiplasmin OS=Homo sapiens OX=9606 GN=SERPINF2 PE=1 SV=3	Regular	4509536	0.37	549080233	26	7	35	16.70	54398	40508	14609
652	HV601_HUMAN	A0A0B4J1U7	Immunoglobulin heavy variable 6-1 OS=Homo sapiens OX=9606 GN=IGHV6-1 PE=3 SV=1	Regular	4445437	0.37	135953486	5	1	6	5.79	3267	9801	1088
17287	CAH2_HUMAN	P00918	Carbonic anhydrase 2 OS=Homo sapiens OX=9606 GN=CA2 PE=1 SV=2	Regular	4358457	0.37	293031080	21	5	21	14.23	54724	24760	8131
19933	UB2L3_HUMAN	P68036	Ubiquitin-conjugating enzyme E2 L3 OS=Homo sapiens OX=9606 GN=UBE2L3 PE=1 SV=1	Regular	4327168	0.37	180326876	9	3	14	16.88	8728	3105602	3245
15600	PYGL_HUMAN	P06737	Glycogen phosphorylase_ liver form OS=Homo sapiens OX=9606 GN=PYGL PE=1 SV=4	Regular	4282358	0.37	975479714	21	10	81	10.51	498413	0	90396
6441	ACTN2_HUMAN	P35609	Alpha-actinin-2 OS=Homo sapiens OX=9606 GN=ACTN2 PE=1 SV=1	Regular	4259939	0.37	1044242806	44	20	87	23.04	59502	23787	12767
2594	MYL5_HUMAN	Q02045	Myosin light chain 5 OS=Homo sapiens OX=9606 GN=MYL5 PE=2 SV=1	Regular	4250487	0.36	195340656	6	2	28	5.78	17257	0	2265
11523	PAL4A_HUMAN	Q9Y536	Peptidyl-prolyl cis-trans isomerase A-like 4A OS=Homo sapiens OX=9606 GN=PPIAL4A PE=2 SV=1	Regular	4244950	0.36	184099414	12	3	15	16.46	34338	0	4902
3624	MDHC_HUMAN	P40925	Malate dehydrogenase_ cytoplasmic OS=Homo sapiens OX=9606 GN=MDH1 PE=1 SV=4	Regular	4150115	0.36	366543026	12	4	43	15.27	15887	13470	3640
15743	PYGB_HUMAN	P11216	Glycogen phosphorylase_ brain form OS=Homo sapiens OX=9606 GN=PYGB PE=1 SV=5	Regular	4146003	0.36	973804518	14	2	86	2.37	485866	0	89065
8762	ROA1_HUMAN	P09651	Heterogeneous nuclear ribonucleoprotein A1 OS=Homo sapiens OX=9606 GN=HNRNPA1 PE=1 SV=5	Regular	4144016	0.36	388607607	16	4	32	8.60	24785	8608968	7894
17694	AT2A1_HUMAN	O14983	Sarcoplasmic/endoplasmic reticulum calcium ATPase 1 OS=Homo sapiens OX=9606 GN=ATP2A1 PE=1 SV=1	Regular	4060478	0.36	1116213592	44	13	83	13.89	95419	25257.39	11295
17105	CYTM_HUMAN	Q15828	Cystatin-M OS=Homo sapiens OX=9606 GN=CST6 PE=1 SV=1	Regular	3996617	0.36	167962677	7	4	15	41.61	5548	5321	1186
2562	MYOTI_HUMAN	Q9UBF9	Myotilin OS=Homo sapiens OX=9606 GN=MYOT PE=1 SV=2	Regular	3989441	0.36	557944523	26	10	43	14.86	23810	11511	7060
19273	APOC2_HUMAN	P02655	Apolipoprotein C-II OS=Homo sapiens OX=9606 GN=APOC2 PE=1 SV=1	Regular	3950273	0.35	112838900	9	3	7	28.71	14100	14100	2500
2566	MYPC2_HUMAN	Q14324	Myosin-binding protein C_ fast-type OS=Homo sapiens OX=9606 GN=MYBPC2 PE=1 SV=2	Regular	3924004	0.35	1289272963	26	11	109	8.76	56935	13125.97	9703
3870	NOL11_HUMAN	Q9H8H0	Nucleolar protein 11 OS=Homo sapiens OX=9606 GN=NOL11 PE=1 SV=1	Regular	3844050	0.35	820931805	9	4	61	5.15	19674	22656	3014
15614	RAB9B_HUMAN	Q9NP90	Ras-related protein Rab-9B OS=Homo sapiens OX=9606 GN=RAB9B PE=1 SV=1	Regular	3755252	0.70	230616698	6	1	19	2.49	14895	0	2301
14021	SSH1_HUMAN	Q8WYL5	Protein phosphatase Slingshot homolog 1 OS=Homo sapiens OX=9606 GN=SSH1 PE=1 SV=2	Regular	3755252	0.70	1165377471	6	1	87	0.48	14895	0	2301
7142	POLH_HUMAN	Q9Y253	DNA polymerase eta OS=Homo sapiens OX=9606 GN=POLH PE=1 SV=1	Regular	3755252	0.69	793829998	6	1	55	0.70	14895	0	2301
19512	AFAM_HUMAN	P43652	Afamin OS=Homo sapiens OX=9606 GN=AFM PE=1 SV=1	Regular	3700259	0.69	710081300	33	10	67	16.19	42609	20319	10095
4342	FHR1_HUMAN	Q03591	Complement factor H-related protein 1 OS=Homo sapiens OX=9606 GN=CFHR1 PE=1 SV=2	Regular	3506320	0.69	387911583	17	6	24	19.39	26415	15086	4896
8764	ROA3_HUMAN	P51991	Heterogeneous nuclear ribonucleoprotein A3 OS=Homo sapiens OX=9606 GN=HNRNPA3 PE=1 SV=2	Regular	3660928	0.69	398231123	16	8	35	12.70	402805	352192	40388
719	HSPB1_HUMAN	P04792	Heat shock protein beta-1 OS=Homo sapiens OX=9606 GN=HSPB1 PE=1 SV=2	Regular	3619464	1.02	228395719	7	4	15	21.46	9930	9435	3239
16641	CO4A_HUMAN	P0C0L4	Complement C4-A OS=Homo sapiens OX=9606 GN=C4A PE=1 SV=2	Regular	3521239	1.02	1943825114	67	25	127	14.62	192503	111416	29115
14224	SODC_HUMAN	P00441	Superoxide dismutase [Cu-Zn] OS=Homo sapiens OX=9606 GN=SOD1 PE=1 SV=2	Regular	3509708	1.02	161638660	17	5	16	35.71	27804	21012	6205
16550	CO4B_HUMAN	P0C0L5	Complement C4-B OS=Homo sapiens OX=9606 GN=C4B PE=1 SV=2	Regular	3501119	1.01	1942914576	67	23	127	12.10	244977	0	29739
1729	LASP1_HUMAN	Q14847	LIM and SH3 domain protein 1 OS=Homo sapiens OX=9606 GN=LASP1 PE=1 SV=2	Regular	3431603	1.01	301164131	10	8	26	19.92	17166	11293	1801
11574	PAL4G_HUMAN	P0DN37	Peptidyl-prolyl cis-trans isomerase A-like 4G OS=Homo sapiens OX=9606 GN=PPIAL4G PE=3 SV=1	Regular	3427661	1.01	183938522	7	2	14	7.93	16773	0	4314
11573	PAL4F_HUMAN	P0DN26	Peptidyl-prolyl cis-trans isomerase A-like 4F OS=Homo sapiens OX=9606 GN=PPIAL4F PE=3 SV=1	Regular	3427661	1.00	184249560	7	2	16	7.93	16773	0	4314
11572	PAL4E_HUMAN	A0A075B759	Peptidyl-prolyl cis-trans isomerase A-like 4E OS=Homo sapiens OX=9606 GN=PPIAL4E PE=3 SV=1	Regular	3427661	1.00	184249560	7	2	16	7.93	16773	0	4314
11571	PAL4D_HUMAN	F5H284	Peptidyl-prolyl cis-trans isomerase A-like 4D OS=Homo sapiens OX=9606 GN=PPIAL4D PE=3 SV=1	Regular	3427661	1.00	183948625	7	2	16	7.93	16773	0	4314
11524	PAL4C_HUMAN	A0A0B4J2A2	Peptidyl-prolyl cis-trans isomerase A-like 4C OS=Homo sapiens OX=9606 GN=PPIAL4C PE=2 SV=1	Regular	3427661	0.99	183839004	7	2	14	7.93	16773	0	4314
5843	ECP_HUMAN	P12724	Eosinophil cationic protein OS=Homo sapiens OX=9606 GN=RNASE3 PE=1 SV=2	Regular	3388651	0.99	188985915	9	3	14	19.38	10618	15531	1488
3596	LDHB_HUMAN	P07195	L-lactate dehydrogenase B chain OS=Homo sapiens OX=9606 GN=LDHB PE=1 SV=2	Regular	3367678	0.99	369237028	10	7	29	16.17	8608	2727742	2005
11658	KAD5_HUMAN	Q9Y6K8	Adenylate kinase isoenzyme 5 OS=Homo sapiens OX=9606 GN=AK5 PE=1 SV=2	Regular	3365500	0.98	639034139	13	5	52	6.58	51210	38846.43	9649
12093	PDLI3_HUMAN	Q53GG5	PDZ and LIM domain protein 3 OS=Homo sapiens OX=9606 GN=PDLIM3 PE=1 SV=1	Regular	3316796	0.98	398598185	21	9	23	32.42	25375	15238	5019
11530	PZP_HUMAN	P20742	Pregnancy zone protein OS=Homo sapiens OX=9606 GN=PZP PE=1 SV=4	Regular	3213345	0.98	1653458858	36	10	95	6.21	103320	68622.78	19735
6849	1433G_HUMAN	P61981	14-3-3 protein gamma OS=Homo sapiens OX=9606 GN=YWHAG PE=1 SV=2	Regular	3261676	0.97	284737251	13	7	27	19.43	13324	9723	2574
1925	LDHA_HUMAN	P00338	L-lactate dehydrogenase A chain OS=Homo sapiens OX=9606 GN=LDHA PE=1 SV=2	Regular	3267129	0.97	369739299	15	6	38	12.05	22533	16474.26	4372
16116	CXCL7_HUMAN	P02775	Platelet basic protein OS=Homo sapiens OX=9606 GN=PPBP PE=1 SV=3	Regular	3240907	0.97	141793758	12	4	9	21.09	113633	92313.16	37367
16991	CYTB_HUMAN	P04080	Cystatin-B OS=Homo sapiens OX=9606 GN=CSTB PE=1 SV=2	Regular	3190131	0.96	111966342	5	2	8	24.49	14272	41775	2536
12142	RA1L2_HUMAN	Q32P51	Heterogeneous nuclear ribonucleoprotein A1-like 2 OS=Homo sapiens OX=9606 GN=HNRNPA1L2 PE=2 SV=2	Regular	3177911	0.96	343964687	10	3	30	6.56	19798	0	6871
5439	GDIR1_HUMAN	P52565	Rho GDP-dissociation inhibitor 1 OS=Homo sapiens OX=9606 GN=ARHGDIA PE=1 SV=3	Regular	3139924	0.96	232641679	14	7	23	26.96	14039	10774	2395
4178	FHL3_HUMAN	Q13643	Four and a half LIM domains protein 3 OS=Homo sapiens OX=9606 GN=FHL3 PE=1 SV=4	Regular	3084540	0.96	331879499	15	4	28	14.64	25347	21161	5866
9370	RPGF6_HUMAN	Q8TEU7	Rap guanine nucleotide exchange factor 6 OS=Homo sapiens OX=9606 GN=RAPGEF6 PE=1 SV=2	Regular	3071680	0.95	1809628823	20	13	137	6.12	121328	96421.02	32877
18728	CASP8_HUMAN	Q14790	Caspase-8 OS=Homo sapiens OX=9606 GN=CASP8 PE=1 SV=1	Regular	3028790	0.95	561325806	11	4	42	5.85	95985	27314.97	30957
20252	VTNC_HUMAN	P04004	Vitronectin OS=Homo sapiens OX=9606 GN=VTN PE=1 SV=1	Regular	3024855	0.95	551040374	16	4	31	10.04	26616	26316	7204
17747	AT2A2_HUMAN	P16615	Sarcoplasmic/endoplasmic reticulum calcium ATPase 2 OS=Homo sapiens OX=9606 GN=ATP2A2 PE=1 SV=1	Regular	3014923	0.94	1164108989	20	5	80	5.66	36218	13500.69	7276
6687	AB12B_HUMAN	Q7Z5M8	Protein ABHD12B OS=Homo sapiens OX=9606 GN=ABHD12B PE=2 SV=1	Regular	2978130	0.94	413466807	15	2	32	1.66	112070	226050	37519
5410	GELS_HUMAN	P06396	Gelsolin OS=Homo sapiens OX=9606 GN=GSN PE=1 SV=1	Regular	2862082	0.94	860968228	39	11	55	15.86	77941	33411	15285
17759	ALDR_HUMAN	P15121	Aldose reductase OS=Homo sapiens OX=9606 GN=AKR1B1 PE=1 SV=3	Regular	2709936	0.93	362526413	14	4	26	7.59	14423	13413	4060
11034	HEP2_HUMAN	P05546	Heparin cofactor 2 OS=Homo sapiens OX=9606 GN=SERPIND1 PE=1 SV=3	Regular	2694947	0.93	572418282	18	8	39	12.22	33488	19556	7012
16465	CO9_HUMAN	P02748	Complement component C9 OS=Homo sapiens OX=9606 GN=C9 PE=1 SV=2	Regular	2655161	0.93	646561742	35	11	46	21.47	48090	30323	12886
7405	RL29_HUMAN	P47914	60S ribosomal protein L29 OS=Homo sapiens OX=9606 GN=RPL29 PE=1 SV=2	Regular	2647893	0.93	178091300	6	2	11	17.61	3340	9348	1146
6614	ASC_HUMAN	Q9ULZ3	Apoptosis-associated speck-like protein containing a CARD OS=Homo sapiens OX=9606 GN=PYCARD PE=1 SV=2	Regular	2626241	0.92	216838848	11	5	18	15.38	12587	11597	1656
15253	TBCA_HUMAN	O75347	Tubulin-specific chaperone A OS=Homo sapiens OX=9606 GN=TBCA PE=1 SV=3	Regular	2616111	0.92	129118917	8	4	14	36.11	7353	9109.5	1781
11269	FUS_HUMAN	P35637	RNA-binding protein FUS OS=Homo sapiens OX=9606 GN=FUS PE=1 SV=1	Regular	2610113	0.92	536540252	14	6	23	10.27	37192	20592	3337

## Sheet: CTRL_P13_1
protein.key	protein.Entry	protein.Accession	protein.Description	protein.dataBaseType	protein.score	protein.falsePositiveRate	protein.avgMass	protein.MatchedProducts	protein.matchedPeptides	protein.digestPeps	protein.seqCover(%)	protein.MatchedPeptideIntenSum	protein.top3MatchedPeptideIntenSum	protein.MatchedProductIntenSum
4371	HBB_HUMAN	P68871	Hemoglobin subunit beta OS=Homo sapiens OX=9606 GN=HBB PE=1 SV=2	Regular	856112400	0.00	161124817	294	17	13	96.60	6452961	2490724	3606200
19652	ALBU_HUMAN	P02768	Serum albumin OS=Homo sapiens OX=9606 GN=ALB PE=1 SV=2	Regular	632834500	0.00	713627109	1341	82	61	86.04	28286160000000	4334443	12974680000000
6014	IGKC_HUMAN	P01834	Immunoglobulin kappa constant OS=Homo sapiens OX=9606 GN=IGKC PE=1 SV=2	Regular	599754200	0.00	119361291	146	7	7	80.37	1909524	1590783	639371
4346	HBD_HUMAN	P02042	Hemoglobin subunit delta OS=Homo sapiens OX=9606 GN=HBD PE=1 SV=2	Regular	462903600	0.00	161695581	253	15	13	86.39	5288186	1335438	2220189
6113	IGLC3_HUMAN	P0DOY3	Immunoglobulin lambda constant 3 OS=Homo sapiens OX=9606 GN=IGLC3 PE=1 SV=1	Regular	456619000	0.00	114366419	66	5	7	74.53	888827	0	234234
6080	IGLC2_HUMAN	P0DOY2	Immunoglobulin lambda constant 2 OS=Homo sapiens OX=9606 GN=IGLC2 PE=1 SV=1	Regular	456619000	0.00	114646553	66	5	7	74.53	888827	876063	234234
2281	IGLC6_HUMAN	P0CF74	Immunoglobulin lambda constant 6 OS=Homo sapiens OX=9606 GN=IGLC6 PE=1 SV=1	Regular	452724500	0.00	114476279	58	3	6	46.23	879260	0	232716
6203	IGLL5_HUMAN	B9A064	Immunoglobulin lambda-like polypeptide 5 OS=Homo sapiens OX=9606 GN=IGLL5 PE=2 SV=2	Regular	442412600	0.00	234054375	63	5	12	35.98	878858	861412	230165
6218	IGLC1_HUMAN	P0CG04	Immunoglobulin lambda constant 1 OS=Homo sapiens OX=9606 GN=IGLC1 PE=1 SV=1	Regular	438860200	0.00	115187502	55	4	7	65.09	852142	0	222579
19499	APOA1_HUMAN	P02647	Apolipoprotein A-I OS=Homo sapiens OX=9606 GN=APOA1 PE=1 SV=1	Regular	352028700	0.00	307778694	329	28	35	73.03	4264745	1371481	1292636
15577	TRFE_HUMAN	P02787	Serotransferrin OS=Homo sapiens OX=9606 GN=TF PE=1 SV=3	Regular	346761300	0.00	793450824	721	57	79	73.07	8451362	1550330	2981399
6053	IGHG1_HUMAN	P01857	Immunoglobulin heavy constant gamma 1 OS=Homo sapiens OX=9606 GN=IGHG1 PE=1 SV=1	Regular	339913700	0.00	366191863	183	14	21	59.39	2463277	1167485	886775
15551	TTHY_HUMAN	P02766	Transthyretin OS=Homo sapiens OX=9606 GN=TTR PE=1 SV=1	Regular	323610800	0.00	160010979	108	10	12	69.39	352302	232100	86263
7980	PROF1_HUMAN	P07737	Profilin-1 OS=Homo sapiens OX=9606 GN=PFN1 PE=1 SV=2	Regular	303779000	0.00	152253488	144	14	16	90.71	1226519	611616	306963
6733	A1AG1_HUMAN	P02763	Alpha-1-acid glycoprotein 1 OS=Homo sapiens OX=9606 GN=ORM1 PE=1 SV=1	Regular	268896000	0.00	237396925	118	12	21	48.26	1121118	681418	603835
2139	IGLC7_HUMAN	A0M8Q6	Immunoglobulin lambda constant 7 OS=Homo sapiens OX=9606 GN=IGLC7 PE=1 SV=3	Regular	263722000	0.00	114246835	39	2	7	32.08	366775	0	130700
3100	MLRS_HUMAN	Q96A32	Myosin regulatory light chain 2_ skeletal muscle isoform OS=Homo sapiens OX=9606 GN=MYLPF PE=2 SV=1	Regular	263550800	0.00	191286722	121	14	24	82.84	761065	462480	221535
4572	HBA_HUMAN	P69905	Hemoglobin subunit alpha OS=Homo sapiens OX=9606 GN=HBA1 PE=1 SV=2	Regular	253028000	0.00	153145997	200	12	9	69.01	3532342	1842253	1807006
2137	IGHG4_HUMAN	P01861	Immunoglobulin heavy constant gamma 4 OS=Homo sapiens OX=9606 GN=IGHG4 PE=1 SV=1	Regular	244905600	0.00	364538384	143	12	20	54.43	1494209	289076.8	534749
6872	A1AT_HUMAN	P01009	Alpha-1-antitrypsin OS=Homo sapiens OX=9606 GN=SERPINA1 PE=1 SV=3	Regular	229883900	0.00	469077136	396	37	37	69.86	4277910	1264556	1374868
19241	APOA2_HUMAN	P02652	Apolipoprotein A-II OS=Homo sapiens OX=9606 GN=APOA2 PE=1 SV=1	Regular	224797800	0.00	112890901	107	10	11	74.00	1023154	681510	289912
6900	A1AG2_HUMAN	P19652	Alpha-1-acid glycoprotein 2 OS=Homo sapiens OX=9606 GN=ORM2 PE=1 SV=2	Regular	221183700	0.00	238877903	88	13	23	48.76	582343	250660.5	370824
11602	IGHG2_HUMAN	P01859	Immunoglobulin heavy constant gamma 2 OS=Homo sapiens OX=9606 GN=IGHG2 PE=1 SV=2	Regular	190857900	0.00	365279778	154	15	20	46.93	1745349	877196.3	475835
13414	S10A9_HUMAN	P06702	Protein S100-A9 OS=Homo sapiens OX=9606 GN=S100A9 PE=1 SV=1	Regular	163672000	0.00	132990610	84	6	11	56.14	664112	560585	204633
15996	CO3_HUMAN	P01024	Complement C3 OS=Homo sapiens OX=9606 GN=C3 PE=1 SV=2	Regular	150339700	0.00	1886880949	852	90	153	58.57	4830584	563395	1211892
1260	LYSC_HUMAN	P61626	Lysozyme C OS=Homo sapiens OX=9606 GN=LYZ PE=1 SV=1	Regular	138891000	0.00	169932636	86	10	14	66.22	477478	266522	168490
5234	DEF3_HUMAN	P59666	Neutrophil defensin 3 OS=Homo sapiens OX=9606 GN=DEFA3 PE=1 SV=1	Regular	136546300	0.00	105871360	38	8	8	67.02	521696	505432	167949
19163	DEF1_HUMAN	P59665	Neutrophil defensin 1 OS=Homo sapiens OX=9606 GN=DEFA1 PE=1 SV=1	Regular	136521700	0.00	105431262	33	4	8	58.51	509294	0	164948
767	HPT_HUMAN	P00738	Haptoglobin OS=Homo sapiens OX=9606 GN=HP PE=1 SV=1	Regular	133289100	0.00	458896837	268	29	30	53.45	2361831	663312.3	515655
19371	APOC3_HUMAN	P02656	Apolipoprotein C-III OS=Homo sapiens OX=9606 GN=APOC3 PE=1 SV=1	Regular	129698000	0.00	108523286	38	5	10	54.55	152710	144500	40921
18653	CAH1_HUMAN	P00915	Carbonic anhydrase 1 OS=Homo sapiens OX=9606 GN=CA1 PE=1 SV=2	Regular	124713400	0.00	289272649	152	14	18	60.15	939835	588863	283152
13647	S10AB_HUMAN	P31949	Protein S100-A11 OS=Homo sapiens OX=9606 GN=S100A11 PE=1 SV=2	Regular	118822400	0.00	118545344	44	4	10	40.95	141785	115599	36864
13330	S10A8_HUMAN	P05109	Protein S100-A8 OS=Homo sapiens OX=9606 GN=S100A8 PE=1 SV=1	Regular	118805000	0.00	108915551	45	6	14	48.39	319847	273540	50580
19303	ACTS_HUMAN	P68133	Actin_ alpha skeletal muscle OS=Homo sapiens OX=9606 GN=ACTA1 PE=1 SV=1	Regular	116236600	0.00	423933153	198	26	37	67.11	1516513	617448.3	649433
908	IGHG3_HUMAN	P01860	Immunoglobulin heavy constant gamma 3 OS=Homo sapiens OX=9606 GN=IGHG3 PE=1 SV=2	Regular	114391400	0.00	423134888	121	14	24	39.79	1114087	170324	455913
3370	MYG_HUMAN	P02144	Myoglobin OS=Homo sapiens OX=9606 GN=MB PE=1 SV=2	Regular	109272500	0.00	172408665	160	16	19	91.56	1998931	930432	671617
6776	A2MG_HUMAN	P01023	Alpha-2-macroglobulin OS=Homo sapiens OX=9606 GN=A2M PE=1 SV=3	Regular	108658000	0.00	1647169032	527	60	105	52.04	2614174	421253	690018
6329	ACTC_HUMAN	P68032	Actin_ alpha cardiac muscle 1 OS=Homo sapiens OX=9606 GN=ACTC1 PE=1 SV=1	Regular	106786400	0.00	423612493	171	23	37	55.97	1458979	0	637046
6462	ACTA_HUMAN	P62736	Actin_ aortic smooth muscle OS=Homo sapiens OX=9606 GN=ACTA2 PE=1 SV=1	Regular	106737200	0.00	424082561	170	22	37	53.05	1458653	0	636823
11404	HEMO_HUMAN	P02790	Hemopexin OS=Homo sapiens OX=9606 GN=HPX PE=1 SV=2	Regular	106633800	0.00	524177931	206	23	38	55.63	1738176	636462	504518
20070	UBC_HUMAN	P0CG48	Polyubiquitin-C OS=Homo sapiens OX=9606 GN=UBC PE=1 SV=3	Regular	103577400	0.00	770387061	83	14	81	10.51	344991	0	74307
19880	UBB_HUMAN	P0CG47	Polyubiquitin-B OS=Homo sapiens OX=9606 GN=UBB PE=1 SV=1	Regular	103577400	0.00	258187010	83	14	27	48.03	344991	0	74307
15162	RS27A_HUMAN	P62979	Ubiquitin-40S ribosomal protein S27a OS=Homo sapiens OX=9606 GN=RPS27A PE=1 SV=2	Regular	103577400	0.00	183071035	83	14	15	46.15	344991	0	74307
7315	RL40_HUMAN	P62987	Ubiquitin-60S ribosomal protein L40 OS=Homo sapiens OX=9606 GN=UBA52 PE=1 SV=2	Regular	103577400	0.00	150134720	92	14	13	56.25	413367	189008	85872
19198	APOH_HUMAN	P02749	Beta-2-glycoprotein 1 OS=Homo sapiens OX=9606 GN=APOH PE=1 SV=3	Regular	102300400	0.00	396098310	134	11	24	48.99	721372	399882	224050
6296	ACTH_HUMAN	P63267	Actin_ gamma-enteric smooth muscle OS=Homo sapiens OX=9606 GN=ACTG2 PE=1 SV=1	Regular	100461000	0.00	422761803	169	22	36	54.52	1454418	20476.44	638366
8170	PLMN_HUMAN	P00747	Plasminogen OS=Homo sapiens OX=9606 GN=PLG PE=1 SV=2	Regular	96115480	0.00	933064078	164	32	67	46.42	634076	309530	175220
1967	K2C1_HUMAN	P04264	Keratin_ type II cytoskeletal 1 OS=Homo sapiens OX=9606 GN=KRT1 PE=1 SV=6	Regular	95105330	0.00	662098959	221	31	50	45.65	1068798	299183.7	348567
11598	IGHA1_HUMAN	P01876	Immunoglobulin heavy constant alpha 1 OS=Homo sapiens OX=9606 GN=IGHA1 PE=1 SV=2	Regular	95023860	0.00	385100827	108	13	23	53.26	665640	323460	150850
10217	ZA2G_HUMAN	P25311	Zinc-alpha-2-glycoprotein OS=Homo sapiens OX=9606 GN=AZGP1 PE=1 SV=2	Regular	93308760	0.00	344868721	137	18	29	61.41	640732	256844	143513
16592	COF1_HUMAN	P23528	Cofilin-1 OS=Homo sapiens OX=9606 GN=CFL1 PE=1 SV=3	Regular	90871800	0.00	187306344	49	7	21	42.77	154797	103982.2	29856
6295	ACTB_HUMAN	P60709	Actin_ cytoplasmic 1 OS=Homo sapiens OX=9606 GN=ACTB PE=1 SV=1	Regular	84209370	0.00	420790170	186	29	37	71.73	1360774	227989	594592
19723	ACTG_HUMAN	P63261	Actin_ cytoplasmic 2 OS=Homo sapiens OX=9606 GN=ACTG1 PE=1 SV=1	Regular	84093160	0.00	421351246	169	26	37	66.93	1333001	0	585920
4310	FKB1A_HUMAN	P62942	Peptidyl-prolyl cis-trans isomerase FKBP1A OS=Homo sapiens OX=9606 GN=FKBP1A PE=1 SV=2	Regular	80194090	0.00	120077621	32	5	7	41.67	63420	57898	14498
17549	B2MG_HUMAN	P61769	Beta-2-microglobulin OS=Homo sapiens OX=9606 GN=B2M PE=1 SV=1	Regular	79518300	0.00	138286371	50	4	11	40.34	292722	255861	134568
9431	VTDB_HUMAN	P02774	Vitamin D-binding protein OS=Homo sapiens OX=9606 GN=GC PE=1 SV=2	Regular	78834710	0.00	545143720	199	28	48	62.45	881712	386166	249754
19688	ANT3_HUMAN	P01008	Antithrombin-III OS=Homo sapiens OX=9606 GN=SERPINC1 PE=1 SV=1	Regular	78125350	0.00	530587536	178	25	41	50.86	909468	332748	200052
4030	FIBB_HUMAN	P02675	Fibrinogen beta chain OS=Homo sapiens OX=9606 GN=FGB PE=1 SV=2	Regular	71591850	0.00	566126167	150	24	45	53.16	397844	120531	103742
7118	RET4_HUMAN	P02753	Retinol-binding protein 4 OS=Homo sapiens OX=9606 GN=RBP4 PE=1 SV=3	Regular	70154080	0.00	233522121	71	11	15	73.13	385772	254148	106904
4332	FETUA_HUMAN	P02765	Alpha-2-HS-glycoprotein OS=Homo sapiens OX=9606 GN=AHSG PE=1 SV=2	Regular	69481890	0.00	401391565	116	11	22	47.96	571195	361260	212691
675	HPTR_HUMAN	P00739	Haptoglobin-related protein OS=Homo sapiens OX=9606 GN=HPR PE=2 SV=2	Regular	68348550	0.00	395428602	155	17	27	37.93	1238510	7686164	216173
981	K1C10_HUMAN	P13645	Keratin_ type I cytoskeletal 10 OS=Homo sapiens OX=9606 GN=KRT10 PE=1 SV=6	Regular	64377380	0.00	590552696	210	29	37	48.46	975201	179035.5	269563
778	HV330_HUMAN	P01768	Immunoglobulin heavy variable 3-30 OS=Homo sapiens OX=9606 GN=IGHV3-30 PE=1 SV=2	Regular	63331310	0.00	131178754	28	4	9	29.06	130815	0	39452
740	HV335_HUMAN	P0DP03	Immunoglobulin heavy variable 3-30-5 OS=Homo sapiens OX=9606 GN=IGHV3-30-5 PE=3 SV=1	Regular	63331310	0.00	131178754	28	4	9	29.06	130815	128207	39452
925	HV323_HUMAN	P01764	Immunoglobulin heavy variable 3-23 OS=Homo sapiens OX=9606 GN=IGHV3-23 PE=1 SV=2	Regular	63280780	0.00	127534189	28	3	8	23.08	128207	0	39325
7310	PRDX2_HUMAN	P32119	Peroxiredoxin-2 OS=Homo sapiens OX=9606 GN=PRDX2 PE=1 SV=5	Regular	62633630	0.00	220630168	71	8	19	33.33	518454	322882.3	107595
936	HV349_HUMAN	A0A0A0MS15	Immunoglobulin heavy variable 3-49 OS=Homo sapiens OX=9606 GN=IGHV3-49 PE=3 SV=1	Regular	62198780	0.00	132270380	29	5	9	31.93	340428	274669.6	196692
8206	PLGB_HUMAN	Q02325	Plasminogen-like protein B OS=Homo sapiens OX=9606 GN=PLGLB1 PE=3 SV=1	Regular	61955580	0.00	111987745	23	3	15	12.50	123967	0	40924
6668	AACT_HUMAN	P01011	Alpha-1-antichymotrypsin OS=Homo sapiens OX=9606 GN=SERPINA3 PE=1 SV=2	Regular	59948360	0.00	478220525	130	17	35	36.17	460336	217032	112006
5958	IGHM_HUMAN	P01871	Immunoglobulin heavy constant mu OS=Homo sapiens OX=9606 GN=IGHM PE=1 SV=4	Regular	59226600	0.00	501241273	144	20	39	45.92	634148	285364	143856
15338	TPM2_HUMAN	P07951	Tropomyosin beta chain OS=Homo sapiens OX=9606 GN=TPM2 PE=1 SV=1	Regular	54687210	0.00	329648464	73	10	36	34.86	213282	84592.36	51651
680	HV307_HUMAN	P01780	Immunoglobulin heavy variable 3-7 OS=Homo sapiens OX=9606 GN=IGHV3-7 PE=1 SV=2	Regular	52063700	0.00	131138351	42	7	9	57.26	153796	99466.15	49921
5352	GLRX1_HUMAN	P35754	Glutaredoxin-1 OS=Homo sapiens OX=9606 GN=GLRX PE=1 SV=2	Regular	51333240	0.00	120608937	35	6	9	53.77	158561	138223	27282
14367	SH3L3_HUMAN	Q9H299	SH3 domain-binding glutamic acid-rich-like protein 3 OS=Homo sapiens OX=9606 GN=SH3BGRL3 PE=1 SV=1	Regular	50861460	0.00	104947603	18	2	8	31.18	98625	142981.5	48426
7422	PEBP1_HUMAN	P30086	Phosphatidylethanolamine-binding protein 1 OS=Homo sapiens OX=9606 GN=PEBP1 PE=1 SV=3	Regular	50115110	0.00	211708601	43	7	16	42.78	130511	88107	31580
17026	CYTC_HUMAN	P01034	Cystatin-C OS=Homo sapiens OX=9606 GN=CST3 PE=1 SV=1	Regular	49258700	0.00	160273632	35	7	12	58.22	198336	183471	65141
17295	BLVRB_HUMAN	P30043	Flavin reductase (NADPH) OS=Homo sapiens OX=9606 GN=BLVRB PE=1 SV=3	Regular	48543040	0.00	222334472	40	6	13	44.17	98747	84063	25473
4947	FABPH_HUMAN	P05413	Fatty acid-binding protein_ heart OS=Homo sapiens OX=9606 GN=FABP3 PE=1 SV=4	Regular	48310700	0.00	149150822	39	7	17	55.64	171649	133026	38397
12779	TPM1_HUMAN	P09493	Tropomyosin alpha-1 chain OS=Homo sapiens OX=9606 GN=TPM1 PE=1 SV=2	Regular	46661640	0.00	327656444	70	9	36	33.45	149070	45784.06	45687
3379	MYH7_HUMAN	P12883	Myosin-7 OS=Homo sapiens OX=9606 GN=MYH7 PE=1 SV=5	Regular	45293270	0.00	2238960968	533	80	188	41.09	1992668	277918	575608
4338	FHL1_HUMAN	Q13642	Four and a half LIM domains protein 1 OS=Homo sapiens OX=9606 GN=FHL1 PE=1 SV=4	Regular	45795180	0.00	380309032	76	12	39	39.01	393804	202007	95176
17770	APOA4_HUMAN	P06727	Apolipoprotein A-IV OS=Homo sapiens OX=9606 GN=APOA4 PE=1 SV=3	Regular	45161100	0.00	453991185	135	24	45	56.82	502681	135098	114396
5510	HV348_HUMAN	P01763	Immunoglobulin heavy variable 3-48 OS=Homo sapiens OX=9606 GN=IGHV3-48 PE=1 SV=2	Regular	45017240	0.00	130406847	29	3	7	23.08	134952	0	43477
924	HV321_HUMAN	A0A0B4J1V1	Immunoglobulin heavy variable 3-21 OS=Homo sapiens OX=9606 GN=IGHV3-21 PE=1 SV=1	Regular	45017240	0.00	130107114	29	3	7	23.08	134952	0	43477
830	HV311_HUMAN	P01762	Immunoglobulin heavy variable 3-11 OS=Homo sapiens OX=9606 GN=IGHV3-11 PE=1 SV=2	Regular	45017240	0.00	130797738	29	3	8	23.08	134952	0	43477
2593	MYL1_HUMAN	P05976	Myosin light chain 1/3_ skeletal muscle isoform OS=Homo sapiens OX=9606 GN=MYL1 PE=2 SV=3	Regular	43370400	0.00	212021839	89	18	22	91.24	338250	190275	68218
18241	CFAB_HUMAN	P00751	Complement factor B OS=Homo sapiens OX=9606 GN=CFB PE=1 SV=2	Regular	42984650	0.00	869016402	168	27	69	49.87	588878	196293	197490
4300	FIBA_HUMAN	P02671	Fibrinogen alpha chain OS=Homo sapiens OX=9606 GN=FGA PE=1 SV=2	Regular	41897680	0.00	957145217	142	21	71	32.68	762051	365337	267086
3360	MYH2_HUMAN	Q9UKX2	Myosin-2 OS=Homo sapiens OX=9606 GN=MYH2 PE=1 SV=1	Regular	41198950	0.00	2240713252	546	88	190	46.32	1923688	136290.4	513878
19287	A1BG_HUMAN	P04217	Alpha-1B-glycoprotein OS=Homo sapiens OX=9606 GN=A1BG PE=1 SV=4	Regular	41736170	0.00	548238357	118	13	28	35.76	481160	234455	119036
2049	KV133_HUMAN	P01594	Immunoglobulin kappa variable 1-33 OS=Homo sapiens OX=9606 GN=IGKV1-33 PE=1 SV=2	Regular	41451260	0.00	130195775	19	1	5	13.68	258307	0	69957
1899	KVD33_HUMAN	P01593	Immunoglobulin kappa variable 1D-33 OS=Homo sapiens OX=9606 GN=IGKV1D-33 PE=1 SV=2	Regular	41451260	0.00	130195775	22	1	5	13.68	267912	774921	73368
833	HV333_HUMAN	P01772	Immunoglobulin heavy variable 3-33 OS=Homo sapiens OX=9606 GN=IGHV3-33 PE=1 SV=2	Regular	40009910	0.00	132450239	27	4	9	29.06	128249	0	42488
648	HVC33_HUMAN	P0DP02	Immunoglobulin heavy variable 3-30-3 OS=Homo sapiens OX=9606 GN=IGHV3-30-3 PE=3 SV=1	Regular	40009910	0.00	131599156	34	5	9	47.86	189804	0	62404
937	HV366_HUMAN	A0A0C4DH42	Immunoglobulin heavy variable 3-66 OS=Homo sapiens OX=9606 GN=IGHV3-66 PE=3 SV=1	Regular	39959380	0.00	129266273	27	3	8	23.28	125641	0	42361
748	HV374_HUMAN	A0A0B4J1X5	Immunoglobulin heavy variable 3-74 OS=Homo sapiens OX=9606 GN=IGHV3-74 PE=3 SV=1	Regular	39959380	0.00	130107201	27	3	9	23.08	125641	0	42361
746	HV353_HUMAN	P01767	Immunoglobulin heavy variable 3-53 OS=Homo sapiens OX=9606 GN=IGHV3-53 PE=1 SV=2	Regular	39959380	0.00	129406199	27	3	8	23.28	125641	0	42361
7148	POTEE_HUMAN	Q6S8J3	POTE ankyrin domain family member E OS=Homo sapiens OX=9606 GN=POTEE PE=2 SV=3	Regular	39283250	0.00	1229605057	86	24	114	23.53	943659	181034.4	299334
1799	KV320_HUMAN	P01619	Immunoglobulin kappa variable 3-20 OS=Homo sapiens OX=9606 GN=IGKV3-20 PE=1 SV=2	Regular	39267080	0.00	126711825	22	4	8	56.03	109769	96317.59	26260
9344	POTEF_HUMAN	A5A3E0	POTE ankyrin domain family member F OS=Homo sapiens OX=9606 GN=POTEF PE=1 SV=2	Regular	38655210	0.00	1230986260	74	17	114	15.81	926074	0	295908
17117	CAH3_HUMAN	P07451	Carbonic anhydrase 3 OS=Homo sapiens OX=9606 GN=CA3 PE=1 SV=3	Regular	38378040	0.00	298425966	81	13	23	51.15	502840	299244	116194
12519	TPIS_HUMAN	P60174	Triosephosphate isomerase OS=Homo sapiens OX=9606 GN=TPI1 PE=1 SV=3	Regular	38326660	0.00	310761726	55	10	26	50.70	106877	54573	25811
4545	H4_HUMAN	P62805	Histone H4 OS=Homo sapiens OX=9606 GN=HIST1H4A PE=1 SV=2	Regular	36792330	0.00	113673627	23	4	11	35.92	60276	51101	17094
13941	THRB_HUMAN	P00734	Prothrombin OS=Homo sapiens OX=9606 GN=F2 PE=1 SV=2	Regular	36450020	0.00	715196625	134	26	51	53.86	423108	174622	100571
17924	CERU_HUMAN	P00450	Ceruloplasmin OS=Homo sapiens OX=9606 GN=CP PE=1 SV=1	Regular	36395420	0.00	1230607982	215	35	88	42.07	645307	192617	162379
5641	HRG_HUMAN	P04196	Histidine-rich glycoprotein OS=Homo sapiens OX=9606 GN=HRG PE=1 SV=1	Regular	35128870	0.00	605478329	77	13	34	22.48	184156	85107	39060
15421	TIMP1_HUMAN	P01033	Metalloproteinase inhibitor 1 OS=Homo sapiens OX=9606 GN=TIMP1 PE=1 SV=1	Regular	34957630	0.00	238552313	33	6	14	34.78	125290	85114	17855
1513	KCRM_HUMAN	P06732	Creatine kinase M-type OS=Homo sapiens OX=9606 GN=CKM PE=1 SV=2	Regular	34670460	0.00	433293129	90	14	39	37.27	209903	79228	52245
7207	PPIA_HUMAN	P62937	Peptidyl-prolyl cis-trans isomerase A OS=Homo sapiens OX=9606 GN=PPIA PE=1 SV=2	Regular	34188010	0.00	182406427	61	11	16	66.67	237046	135710	46279
806	IC1_HUMAN	P05155	Plasma protease C1 inhibitor OS=Homo sapiens OX=9606 GN=SERPING1 PE=1 SV=2	Regular	33746930	0.00	553824019	63	11	30	25.00	287497	162133	41732
19722	AMBP_HUMAN	P02760	Protein AMBP OS=Homo sapiens OX=9606 GN=AMBP PE=1 SV=1	Regular	33204920	0.00	399119931	54	12	27	48.86	138665	92093	30860
2701	MYH6_HUMAN	P13533	Myosin-6 OS=Homo sapiens OX=9606 GN=MYH6 PE=1 SV=5	Regular	32242630	0.00	2245335007	396	65	185	35.22	1492329	12210.86	457280
4260	FIBG_HUMAN	P02679	Fibrinogen gamma chain OS=Homo sapiens OX=9606 GN=FGG PE=1 SV=3	Regular	32795310	0.00	521390338	108	21	40	63.13	395201	187294	120401
15690	K1C9_HUMAN	P35527	Keratin_ type I cytoskeletal 9 OS=Homo sapiens OX=9606 GN=KRT9 PE=1 SV=3	Regular	32723310	0.00	622925365	115	27	44	46.07	432731	192406	95702
17287	CAH2_HUMAN	P00918	Carbonic anhydrase 2 OS=Homo sapiens OX=9606 GN=CA2 PE=1 SV=2	Regular	32472400	0.00	293031080	69	9	21	47.69	252854	154927	68195
991	K22E_HUMAN	P35908	Keratin_ type II cytoskeletal 2 epidermal OS=Homo sapiens OX=9606 GN=KRT2 PE=1 SV=2	Regular	31730490	0.00	657181023	111	25	58	46.01	386099	76635.34	91692
2695	MYH1_HUMAN	P12882	Myosin-1 OS=Homo sapiens OX=9606 GN=MYH1 PE=1 SV=3	Regular	30073610	0.00	2241153216	433	86	190	44.30	1677852	37622.55	441091
19479	ANGT_HUMAN	P01019	Angiotensinogen OS=Homo sapiens OX=9606 GN=AGT PE=1 SV=1	Regular	29935650	0.00	534394303	81	10	26	23.92	194150	98641	43894
7974	PRDX1_HUMAN	Q06830	Peroxiredoxin-1 OS=Homo sapiens OX=9606 GN=PRDX1 PE=1 SV=1	Regular	29921330	0.00	223384925	20	6	20	36.18	155656	13569.71	42303
6461	ACTBM_HUMAN	Q9BYX7	Putative beta-actin-like protein 3 OS=Homo sapiens OX=9606 GN=POTEKP PE=5 SV=1	Regular	29425760	0.00	423585184	34	3	36	10.67	221679	0	59144
12143	PEDF_HUMAN	P36955	Pigment epithelium-derived factor OS=Homo sapiens OX=9606 GN=SERPINF1 PE=1 SV=4	Regular	29168560	0.00	464833447	59	11	31	27.75	148091	90196	35778
2048	KV401_HUMAN	P06312	Immunoglobulin kappa variable 4-1 OS=Homo sapiens OX=9606 GN=IGKV4-1 PE=1 SV=1	Regular	28873310	0.00	134941195	19	3	9	29.75	73729	72684	20059
18185	CFAH_HUMAN	P08603	Complement factor H OS=Homo sapiens OX=9606 GN=CFH PE=1 SV=4	Regular	27838420	0.00	1437727447	201	46	100	42.32	588604	125283.2	118370
568	GDIR2_HUMAN	P52566	Rho GDP-dissociation inhibitor 2 OS=Homo sapiens OX=9606 GN=ARHGDIB PE=1 SV=3	Regular	27854180	0.00	230450722	50	10	24	63.18	216927	156362	41313
16641	CO4A_HUMAN	P0C0L4	Complement C4-A OS=Homo sapiens OX=9606 GN=C4A PE=1 SV=2	Regular	27196570	0.00	1943825114	292	50	127	35.21	965785	224443.3	248257
2041	KNG1_HUMAN	P01042	Kininogen-1 OS=Homo sapiens OX=9606 GN=KNG1 PE=1 SV=2	Regular	26097370	0.00	730409754	107	19	65	35.71	377592	197324	75426
16550	CO4B_HUMAN	P0C0L5	Complement C4-B OS=Homo sapiens OX=9606 GN=C4B PE=1 SV=2	Regular	25893990	0.00	1942914576	284	49	127	33.66	959848	188550.7	249383
2053	KVD20_HUMAN	A0A0C4DH25	Immunoglobulin kappa variable 3D-20 OS=Homo sapiens OX=9606 GN=IGKV3D-20 PE=3 SV=1	Regular	25478100	0.00	126291390	18	4	7	61.21	50238	14860.46	5779
13867	TETN_HUMAN	P05452	Tetranectin OS=Homo sapiens OX=9606 GN=CLEC3B PE=1 SV=3	Regular	25241290	0.00	229360447	41	9	18	44.55	114030	90147	23836
16650	COF2_HUMAN	Q9Y281	Cofilin-2 OS=Homo sapiens OX=9606 GN=CFL2 PE=1 SV=1	Regular	24508890	0.00	188506967	25	6	20	38.55	102108	44180.82	16586
5250	HBG1_HUMAN	P69891	Hemoglobin subunit gamma-1 OS=Homo sapiens OX=9606 GN=HBG1 PE=1 SV=2	Regular	24268920	0.00	161975201	16	5	14	40.82	61953	0	25496
4111	HBG2_HUMAN	P69892	Hemoglobin subunit gamma-2 OS=Homo sapiens OX=9606 GN=HBG2 PE=1 SV=2	Regular	24268920	0.00	161834933	16	5	14	40.82	61953	7896	25496
8108	POTEI_HUMAN	P0CG38	POTE ankyrin domain family member I OS=Homo sapiens OX=9606 GN=POTEI PE=3 SV=1	Regular	24161400	0.00	1229363902	53	19	112	20.09	837536	3203	262060
19501	APOC1_HUMAN	P02654	Apolipoprotein C-I OS=Homo sapiens OX=9606 GN=APOC1 PE=1 SV=1	Regular	24095450	0.00	93319412	23	4	7	26.51	66849	60208	12535
922	HV309_HUMAN	P01782	Immunoglobulin heavy variable 3-9 OS=Homo sapiens OX=9606 GN=IGHV3-9 PE=1 SV=2	Regular	23993250	0.00	131158541	26	5	9	39.83	92029	0	21658
845	HV43D_HUMAN	P0DP04	Immunoglobulin heavy variable 3-43D OS=Homo sapiens OX=9606 GN=IGHV3-43D PE=3 SV=1	Regular	23993250	0.00	131878705	26	5	9	39.83	92029	8072	21658
8109	POTEJ_HUMAN	P0CG39	POTE ankyrin domain family member J OS=Homo sapiens OX=9606 GN=POTEJ PE=3 SV=1	Regular	23970500	0.00	1188159034	47	17	110	15.13	702342	0	256781
691	HV741_HUMAN	A0A0J9YVY3	Immunoglobulin heavy variable 7-4-1 OS=Homo sapiens OX=9606 GN=IGHV7-4-1 PE=3 SV=1	Regular	23799500	0.00	130196803	12	1	8	9.40	51245	0	23425
15447	TNNT3_HUMAN	P45378	Troponin T_ fast skeletal muscle OS=Homo sapiens OX=9606 GN=TNNT3 PE=1 SV=3	Regular	23357780	0.00	318245837	57	8	29	21.19	312899	82231.29	86856
4110	HBE_HUMAN	P02100	Hemoglobin subunit epsilon OS=Homo sapiens OX=9606 GN=HBE1 PE=1 SV=2	Regular	22801350	0.00	162598774	17	3	14	28.57	54898	1072052	26585
13848	THIO_HUMAN	P10599	Thioredoxin OS=Homo sapiens OX=9606 GN=TXN PE=1 SV=3	Regular	22353200	0.00	120226557	24	8	9	78.10	87734	82253	14097
19503	ACBP_HUMAN	P07108	Acyl-CoA-binding protein OS=Homo sapiens OX=9606 GN=DBI PE=1 SV=2	Regular	22331330	0.00	100444483	21	4	8	52.87	71767	70650	13843
7586	PDLI5_HUMAN	Q96HC4	PDZ and LIM domain protein 5 OS=Homo sapiens OX=9606 GN=PDLIM5 PE=1 SV=5	Regular	21490600	0.00	651427560	45	5	47	12.92	210331	195197	41889
11049	GSTP1_HUMAN	P09211	Glutathione S-transferase P OS=Homo sapiens OX=9606 GN=GSTP1 PE=1 SV=2	Regular	21478980	0.00	235839696	29	6	16	33.33	75446	64347	30164
739	HV320_HUMAN	A0A0C4DH32	Immunoglobulin heavy variable 3-20 OS=Homo sapiens OX=9606 GN=IGHV3-20 PE=3 SV=2	Regular	21453310	0.00	128444570	19	5	8	52.99	102375	12433.35	29668
6902	A2GL_HUMAN	P02750	Leucine-rich alpha-2-glycoprotein OS=Homo sapiens OX=9606 GN=LRG1 PE=1 SV=2	Regular	21364060	0.00	384060628	47	10	29	36.89	121028	80095	35047
5509	HV343_HUMAN	A0A0B4J1X8	Immunoglobulin heavy variable 3-43 OS=Homo sapiens OX=9606 GN=IGHV3-43 PE=3 SV=1	Regular	21217730	0.00	132479231	17	2	9	13.56	83707	0	20052
831	HV313_HUMAN	P01766	Immunoglobulin heavy variable 3-13 OS=Homo sapiens OX=9606 GN=IGHV3-13 PE=1 SV=2	Regular	21217730	0.00	126773267	17	2	7	13.79	83707	0	20052
2637	MYH8_HUMAN	P13535	Myosin-8 OS=Homo sapiens OX=9606 GN=MYH8 PE=1 SV=3	Regular	20632140	0.00	2237323401	299	57	187	31.13	1187364	20820.74	346553
4518	HBAZ_HUMAN	P02008	Hemoglobin subunit zeta OS=Homo sapiens OX=9606 GN=HBZ PE=1 SV=2	Regular	20957580	0.00	156940702	17	2	11	13.38	432210	0	96982
266	ENOA_HUMAN	P06733	Alpha-enolase OS=Homo sapiens OX=9606 GN=ENO1 PE=1 SV=2	Regular	20566560	0.00	475112010	62	17	39	45.62	164331	73847	24420
3076	NGAL_HUMAN	P80188	Neutrophil gelatinase-associated lipocalin OS=Homo sapiens OX=9606 GN=LCN2 PE=1 SV=2	Regular	20429710	0.00	227591843	33	10	23	55.56	87850	62320	12962
735	HV169_HUMAN	P01742	Immunoglobulin heavy variable 1-69 OS=Homo sapiens OX=9606 GN=IGHV1-69 PE=1 SV=2	Regular	20305650	0.00	127734620	14	3	9	33.33	21040	30537	8303
8763	ROA2_HUMAN	P22626	Heterogeneous nuclear ribonucleoproteins A2/B1 OS=Homo sapiens OX=9606 GN=HNRNPA2B1 PE=1 SV=2	Regular	20001570	0.00	374867876	42	10	32	29.75	82679	51553	17988
6194	IGHA2_HUMAN	P01877	Immunoglobulin heavy constant alpha 2 OS=Homo sapiens OX=9606 GN=IGHA2 PE=1 SV=4	Regular	19438990	0.00	373897647	30	5	23	17.94	293279	0	86944
15394	TPM3_HUMAN	P06753	Tropomyosin alpha-3 chain OS=Homo sapiens OX=9606 GN=TPM3 PE=1 SV=2	Regular	19308980	0.00	330070662	41	8	36	29.47	112559	18180.73	23350
6460	ACTBL_HUMAN	Q562R1	Beta-actin-like protein 2 OS=Homo sapiens OX=9606 GN=ACTBL2 PE=1 SV=2	Regular	19154680	0.00	423454528	53	11	38	29.52	237556	4948936	57668
751	HV69D_HUMAN	A0A0B4J2H0	Immunoglobulin heavy variable 1-69D OS=Homo sapiens OX=9606 GN=IGHV1-69D PE=1 SV=1	Regular	18720700	0.00	127744033	9	2	8	22.22	15821	0	7388
921	HV146_HUMAN	P01743	Immunoglobulin heavy variable 1-46 OS=Homo sapiens OX=9606 GN=IGHV1-46 PE=1 SV=2	Regular	18575750	0.00	131038037	8	1	9	9.40	15139	0	7286
919	HV103_HUMAN	A0A0C4DH29	Immunoglobulin heavy variable 1-3 OS=Homo sapiens OX=9606 GN=IGHV1-3 PE=3 SV=1	Regular	18575750	0.00	131218134	8	1	10	9.40	15139	0	7286
733	HV108_HUMAN	P0DP01	Immunoglobulin heavy variable 1-8 OS=Homo sapiens OX=9606 GN=IGHV1-8 PE=3 SV=1	Regular	18575750	0.00	131057425	8	1	8	9.40	15139	0	7286
2601	MYH4_HUMAN	Q9Y623	Myosin-4 OS=Homo sapiens OX=9606 GN=MYH4 PE=2 SV=2	Regular	17780430	0.00	2240413084	295	66	189	31.82	1144177	12143.56	311144
14465	SUMO4_HUMAN	Q6EEV6	Small ubiquitin-related modifier 4 OS=Homo sapiens OX=9606 GN=SUMO4 PE=1 SV=2	Regular	18341100	0.00	107421921	9	1	7	12.63	12832	0	4172
14464	SUMO3_HUMAN	P55854	Small ubiquitin-related modifier 3 OS=Homo sapiens OX=9606 GN=SUMO3 PE=1 SV=2	Regular	18341100	0.00	116940971	11	2	8	25.24	14772	0	4698
14123	SUMO2_HUMAN	P61956	Small ubiquitin-related modifier 2 OS=Homo sapiens OX=9606 GN=SUMO2 PE=1 SV=3	Regular	18341100	0.00	109282758	11	2	8	27.37	14772	38496	4698
993	K2C1B_HUMAN	Q7Z794	Keratin_ type II cytoskeletal 1b OS=Homo sapiens OX=9606 GN=KRT77 PE=2 SV=3	Regular	17936720	0.00	621866485	37	15	47	24.74	126443	16518.58	28947
14636	SH3L1_HUMAN	O75368	SH3 domain-binding glutamic acid-rich-like protein OS=Homo sapiens OX=9606 GN=SH3BGRL PE=1 SV=1	Regular	17923490	0.00	127742687	17	3	15	30.70	25450	25450	7542
1056	KAD1_HUMAN	P00568	Adenylate kinase isoenzyme 1 OS=Homo sapiens OX=9606 GN=AK1 PE=1 SV=3	Regular	17104760	0.00	217489384	30	5	20	41.24	49000	43112	11735
16738	CLUS_HUMAN	P10909	Clusterin OS=Homo sapiens OX=9606 GN=CLU PE=1 SV=1	Regular	16842520	0.00	530649683	59	13	40	28.95	117548	62236	29589
17921	CFAD_HUMAN	P00746	Complement factor D OS=Homo sapiens OX=9606 GN=CFD PE=1 SV=5	Regular	16815780	0.00	275462099	34	6	22	36.76	110763	83757	30478
19273	APOC2_HUMAN	P02655	Apolipoprotein C-II OS=Homo sapiens OX=9606 GN=APOC2 PE=1 SV=1	Regular	16550070	0.00	112838900	17	5	7	51.49	51974	49078	8612
2162	ITIH4_HUMAN	Q14624	Inter-alpha-trypsin inhibitor heavy chain H4 OS=Homo sapiens OX=9606 GN=ITIH4 PE=1 SV=4	Regular	16529910	0.00	1035857087	133	24	67	27.10	369832	123901	76725
15744	PYGM_HUMAN	P11217	Glycogen phosphorylase_ muscle form OS=Homo sapiens OX=9606 GN=PYGM PE=1 SV=6	Regular	15941310	0.00	975484530	68	20	82	24.35	1301148	1240649	510176
2216	KV224_HUMAN	A0A0C4DH68	Immunoglobulin kappa variable 2-24 OS=Homo sapiens OX=9606 GN=IGKV2-24 PE=3 SV=1	Regular	15524060	0.00	131930951	15	3	5	15.00	48318	37023.67	8262
16991	CYTB_HUMAN	P04080	Cystatin-B OS=Homo sapiens OX=9606 GN=CSTB PE=1 SV=2	Regular	15005390	0.00	111966342	15	5	8	52.04	35884	26583	9840
15339	TPM4_HUMAN	P67936	Tropomyosin alpha-4 chain OS=Homo sapiens OX=9606 GN=TPM4 PE=1 SV=3	Regular	14910180	0.00	286359130	30	7	34	29.03	103763	9713003	22724
2470	KV105_HUMAN	P01602	Immunoglobulin kappa variable 1-5 OS=Homo sapiens OX=9606 GN=IGKV1-5 PE=1 SV=2	Regular	14907000	0.00	129526630	9	3	6	29.06	34468	16490.09	7015
18448	CFAI_HUMAN	P05156	Complement factor I OS=Homo sapiens OX=9606 GN=CFI PE=1 SV=2	Regular	14887100	0.00	681455049	67	14	51	25.73	342590	47789	26622
2600	MYH3_HUMAN	P11055	Myosin-3 OS=Homo sapiens OX=9606 GN=MYH3 PE=1 SV=3	Regular	13998530	0.00	2249885585	201	42	186	22.84	860058	2929279	264733
1751	LEG1_HUMAN	P09382	Galectin-1 OS=Homo sapiens OX=9606 GN=LGALS1 PE=1 SV=2	Regular	14201470	0.00	150578861	36	6	14	37.04	89307	65997	18044
5410	GELS_HUMAN	P06396	Gelsolin OS=Homo sapiens OX=9606 GN=GSN PE=1 SV=1	Regular	13684620	0.00	860968228	80	17	55	28.52	202366	98183	53803
19443	ALDOA_HUMAN	P04075	Fructose-bisphosphate aldolase A OS=Homo sapiens OX=9606 GN=ALDOA PE=1 SV=2	Regular	13666510	0.00	398762787	33	7	34	31.87	134899	98259	29385
7081	PON1_HUMAN	P27169	Serum paraoxonase/arylesterase 1 OS=Homo sapiens OX=9606 GN=PON1 PE=1 SV=3	Regular	13328350	0.00	399024477	33	9	22	35.77	44062	26970	7121
3585	KVD15_HUMAN	A0A087WSY6	Immunoglobulin kappa variable 3D-15 OS=Homo sapiens OX=9606 GN=IGKV3D-15 PE=3 SV=6	Regular	13310080	0.00	126483047	9	2	7	26.09	9909	11139.81	3913
16408	CSRP3_HUMAN	P50461	Cysteine and glycine-rich protein 3 OS=Homo sapiens OX=9606 GN=CSRP3 PE=1 SV=1	Regular	13063590	0.00	218813607	30	6	19	32.47	61845	46364	23338
5189	H2A1B_HUMAN	P04908	Histone H2A type 1-B/E OS=Homo sapiens OX=9606 GN=HIST1H2AB PE=1 SV=2	Regular	13015710	0.00	141355084	14	4	9	27.69	41959	0	14876
5076	H2A1H_HUMAN	Q96KK5	Histone H2A type 1-H OS=Homo sapiens OX=9606 GN=HIST1H2AH PE=1 SV=3	Regular	13015710	0.00	139062694	14	4	9	28.13	41959	0	14876
5004	H2A1J_HUMAN	Q99878	Histone H2A type 1-J OS=Homo sapiens OX=9606 GN=HIST1H2AJ PE=1 SV=3	Regular	13015710	0.00	139362957	14	4	9	28.13	41959	40789	14876
4934	H2A3_HUMAN	Q7L7L0	Histone H2A type 3 OS=Homo sapiens OX=9606 GN=HIST3H2A PE=1 SV=3	Regular	13015710	0.00	141214815	14	4	9	27.69	41959	0	14876
4918	H2A2A_HUMAN	Q6FI13	Histone H2A type 2-A OS=Homo sapiens OX=9606 GN=HIST2H2AA3 PE=1 SV=3	Regular	13015710	0.00	140955078	14	4	9	27.69	41959	0	14876
4915	H2A1_HUMAN	P0C0S8	Histone H2A type 1 OS=Homo sapiens OX=9606 GN=HIST1H2AG PE=1 SV=2	Regular	13015710	0.00	140914956	14	4	9	27.69	41959	0	14876
4879	H2AJ_HUMAN	Q9BTM1	Histone H2A.J OS=Homo sapiens OX=9606 GN=H2AFJ PE=1 SV=1	Regular	13015710	0.00	140194234	14	4	8	27.91	41959	0	14876
4782	H2A1D_HUMAN	P20671	Histone H2A type 1-D OS=Homo sapiens OX=9606 GN=HIST1H2AD PE=1 SV=2	Regular	13015710	0.00	141074950	14	4	9	27.69	41959	0	14876
4781	H2A1C_HUMAN	Q93077	Histone H2A type 1-C OS=Homo sapiens OX=9606 GN=HIST1H2AC PE=1 SV=3	Regular	13015710	0.00	141054821	14	4	9	27.69	41959	0	14876
4119	H2A2C_HUMAN	Q16777	Histone H2A type 2-C OS=Homo sapiens OX=9606 GN=HIST2H2AC PE=1 SV=4	Regular	13015710	0.00	139883928	14	4	8	27.91	41959	0	14876
17071	CBG_HUMAN	P08185	Corticosteroid-binding globulin OS=Homo sapiens OX=9606 GN=SERPINA6 PE=1 SV=1	Regular	12890100	0.00	453120640	25	5	23	18.27	45451	41867	14988
11530	PZP_HUMAN	P20742	Pregnancy zone protein OS=Homo sapiens OX=9606 GN=PZP PE=1 SV=4	Regular	12750910	0.00	1653458858	71	17	95	14.91	426139	4115	97547
19512	AFAM_HUMAN	P43652	Afamin OS=Homo sapiens OX=9606 GN=AFM PE=1 SV=1	Regular	12520210	0.00	710081300	81	21	67	29.88	256121	124003	57370
14255	SRGN_HUMAN	P10124	Serglycin OS=Homo sapiens OX=9606 GN=SRGN PE=1 SV=3	Regular	12398780	0.00	178229164	8	3	8	20.89	18914	18914	2594
12246	PGK1_HUMAN	P00558	Phosphoglycerate kinase 1 OS=Homo sapiens OX=9606 GN=PGK1 PE=1 SV=3	Regular	12212470	0.00	450139805	57	16	38	42.93	133669	53955	25172
11458	G3P_HUMAN	P04406	Glyceraldehyde-3-phosphate dehydrogenase OS=Homo sapiens OX=9606 GN=GAPDH PE=1 SV=3	Regular	12181270	0.00	362243681	35	9	26	37.01	222105	39282	71446
2658	MYL3_HUMAN	P08590	Myosin light chain 3 OS=Homo sapiens OX=9606 GN=MYL3 PE=1 SV=3	Regular	12171190	0.00	221032055	31	12	20	54.87	55015	34528.98	12797
15743	PYGB_HUMAN	P11216	Glycogen phosphorylase_ brain form OS=Homo sapiens OX=9606 GN=PYGB PE=1 SV=5	Regular	12135420	0.00	973804518	47	11	86	16.61	753463	0	195683
5034	H2AZ_HUMAN	P0C0S5	Histone H2A.Z OS=Homo sapiens OX=9606 GN=H2AFZ PE=1 SV=2	Regular	12104390	0.00	135527525	12	2	9	12.50	38630	0	14592
4944	H2AX_HUMAN	P16104	Histone H2AX OS=Homo sapiens OX=9606 GN=H2AFX PE=1 SV=2	Regular	12104390	0.00	151445863	12	2	12	11.19	38630	0	14592
4942	H2AV_HUMAN	Q71UI9	Histone H2A.V OS=Homo sapiens OX=9606 GN=H2AFV PE=1 SV=3	Regular	12104390	0.00	135086993	12	2	9	12.50	38630	0	14592
4195	H2A1A_HUMAN	Q96QV6	Histone H2A type 1-A OS=Homo sapiens OX=9606 GN=HIST1H2AA PE=1 SV=3	Regular	12104390	0.00	142335231	12	2	9	12.21	38630	0	14592
11034	HEP2_HUMAN	P05546	Heparin cofactor 2 OS=Homo sapiens OX=9606 GN=SERPIND1 PE=1 SV=3	Regular	11914850	0.00	572418282	53	14	39	28.06	148522	73534	36077
16116	CXCL7_HUMAN	P02775	Platelet basic protein OS=Homo sapiens OX=9606 GN=PPBP PE=1 SV=3	Regular	11612450	0.00	141793758	13	3	9	30.47	22025	32646	4564
11624	ITIH2_HUMAN	P19823	Inter-alpha-trypsin inhibitor heavy chain H2 OS=Homo sapiens OX=9606 GN=ITIH2 PE=1 SV=2	Regular	11565770	0.00	1069198497	79	17	75	15.96	199470	96975	41879
19788	TYB4_HUMAN	P62328	Thymosin beta-4 OS=Homo sapiens OX=9606 GN=TMSB4X PE=1 SV=2	Regular	11563080	0.00	50526688	22	6	6	77.27	55984	19368	14502
14810	SAA4_HUMAN	P35542	Serum amyloid A-4 protein OS=Homo sapiens OX=9606 GN=SAA4 PE=1 SV=2	Regular	11378090	0.00	148607375	11	3	11	14.62	27453	39666	6972
19373	APOD_HUMAN	P05090	Apolipoprotein D OS=Homo sapiens OX=9606 GN=APOD PE=1 SV=1	Regular	11252890	0.00	215607271	24	5	13	29.10	61889	56777	15030
17246	BROMI_HUMAN	Q96NH3	Protein broad-minded OS=Homo sapiens OX=9606 GN=TBC1D32 PE=2 SV=4	Regular	11093470	0.00	1467521048	15	9	89	7.64	58324	22722.47	6548
19592	APOE_HUMAN	P02649	Apolipoprotein E OS=Homo sapiens OX=9606 GN=APOE PE=1 SV=1	Regular	11095830	0.00	362682027	41	14	33	44.48	95198	55723	19457
6087	ILEU_HUMAN	P30740	Leukocyte elastase inhibitor OS=Homo sapiens OX=9606 GN=SERPINB1 PE=1 SV=1	Regular	11070810	0.00	428559517	34	10	31	27.70	63395	43489	15266
15686	K1C14_HUMAN	P02533	Keratin_ type I cytoskeletal 14 OS=Homo sapiens OX=9606 GN=KRT14 PE=1 SV=4	Regular	10589840	0.00	519037472	30	8	47	12.50	177099	16196	47868
5033	FABP5_HUMAN	Q01469	Fatty acid-binding protein 5 OS=Homo sapiens OX=9606 GN=FABP5 PE=1 SV=3	Regular	10344920	0.00	155066309	26	10	16	77.78	63537	19592	6906
4118	H2A2B_HUMAN	Q8IUE6	Histone H2A type 2-B OS=Homo sapiens OX=9606 GN=HIST2H2AB PE=1 SV=3	Regular	10402560	0.00	139953202	8	1	9	6.92	24649	0	6883
4342	FHR1_HUMAN	Q03591	Complement factor H-related protein 1 OS=Homo sapiens OX=9606 GN=CFHR1 PE=1 SV=2	Regular	10268110	0.00	387911583	42	10	24	26.36	107693	18403.97	17640
1599	K1C16_HUMAN	P08779	Keratin_ type I cytoskeletal 16 OS=Homo sapiens OX=9606 GN=KRT16 PE=1 SV=4	Regular	10174250	0.00	516100737	25	6	47	8.67	159542	0	45750
3291	MYL4_HUMAN	P12829	Myosin light chain 4 OS=Homo sapiens OX=9606 GN=MYL4 PE=1 SV=3	Regular	10161590	0.00	216787120	18	5	21	14.21	28595	1306258	10192
1675	LEG10_HUMAN	Q05315	Galectin-10 OS=Homo sapiens OX=9606 GN=CLC PE=1 SV=3	Regular	9826699	0.00	165669561	16	4	18	13.38	113087	108443	40616
17128	CATA_HUMAN	P04040	Catalase OS=Homo sapiens OX=9606 GN=CAT PE=1 SV=3	Regular	9607490	0.00	599843650	59	17	50	37.19	224667	175875	17667
3597	LDB3_HUMAN	O75112	LIM domain-binding protein 3 OS=Homo sapiens OX=9606 GN=LDB3 PE=1 SV=2	Regular	9500015	0.00	782755208	55	17	48	30.54	135819	80067	23624
17023	C4BPA_HUMAN	P04003	C4b-binding protein alpha chain OS=Homo sapiens OX=9606 GN=C4BPA PE=1 SV=2	Regular	9484944	0.00	690862456	54	12	50	20.10	170037	124089	21338
15963	CRYAB_HUMAN	P02511	Alpha-crystallin B chain OS=Homo sapiens OX=9606 GN=CRYAB PE=1 SV=2	Regular	9139051	0.44	201589291	7	3	18	16.00	14577	20656.5	2018
1600	K1C17_HUMAN	Q04695	Keratin_ type I cytoskeletal 17 OS=Homo sapiens OX=9606 GN=KRT17 PE=1 SV=2	Regular	9014973	0.44	483908844	30	9	48	17.82	184262	0	47177
11651	K1C15_HUMAN	P19012	Keratin_ type I cytoskeletal 15 OS=Homo sapiens OX=9606 GN=KRT15 PE=1 SV=3	Regular	8940807	0.43	494399298	24	11	46	22.81	118143	8211709	37233
3229	MYOZ1_HUMAN	Q9NP98	Myozenin-1 OS=Homo sapiens OX=9606 GN=MYOZ1 PE=1 SV=1	Regular	8844013	0.43	317447351	16	7	19	34.45	111414	106782	8220
982	K1C19_HUMAN	P08727	Keratin_ type I cytoskeletal 19 OS=Homo sapiens OX=9606 GN=KRT19 PE=1 SV=4	Regular	8693697	0.43	441060704	18	5	45	11.00	102825	0	35981
14578	TM198_HUMAN	Q66K66	Transmembrane protein 198 OS=Homo sapiens OX=9606 GN=TMEM198 PE=1 SV=1	Regular	8712710	0.43	401020773	23	2	23	8.89	400892	865926	328467
781	HV372_HUMAN	A0A0B4J1Y9	Immunoglobulin heavy variable 3-72 OS=Homo sapiens OX=9606 GN=IGHV3-72 PE=3 SV=1	Regular	8684363	0.43	133740447	13	4	8	28.57	42121	7696.16	12118
15692	K2C6B_HUMAN	P04259	Keratin_ type II cytoskeletal 6B OS=Homo sapiens OX=9606 GN=KRT6B PE=1 SV=5	Regular	8394791	0.43	603521710	36	11	50	18.62	143784	3371	32914
7249	PLSL_HUMAN	P13796	Plastin-2 OS=Homo sapiens OX=9606 GN=LCP1 PE=1 SV=6	Regular	8609498	0.42	708588014	63	23	57	41.47	106603	40122	21576
13567	TAGL2_HUMAN	P37802	Transgelin-2 OS=Homo sapiens OX=9606 GN=TAGLN2 PE=1 SV=3	Regular	8589886	0.42	225625876	21	4	26	27.64	32889	28197	5301
4475	H14_HUMAN	P10412	Histone H1.4 OS=Homo sapiens OX=9606 GN=HIST1H1E PE=1 SV=2	Regular	8582993	0.42	218652868	28	5	23	22.37	168194	147206	32714
11392	GALE_HUMAN	Q14376	UDP-glucose 4-epimerase OS=Homo sapiens OX=9606 GN=GALE PE=1 SV=2	Regular	8577887	0.42	386809372	18	6	29	9.20	156144	204808.5	66483
2565	MYP2_HUMAN	P02689	Myelin P2 protein OS=Homo sapiens OX=9606 GN=PMP2 PE=1 SV=3	Regular	8571786	0.42	150234699	6	4	17	23.48	12039	6961191	3140
988	K1C28_HUMAN	Q7Z3Y7	Keratin_ type I cytoskeletal 28 OS=Homo sapiens OX=9606 GN=KRT28 PE=1 SV=2	Regular	8543226	0.41	511947661	25	10	36	10.13	132315	1442295	30804
4477	H15_HUMAN	P16401	Histone H1.5 OS=Homo sapiens OX=9606 GN=HIST1H1B PE=1 SV=3	Regular	8457850	0.41	225801909	12	2	23	10.62	41008	84954	12104
6347	AHSP_HUMAN	Q9NZD4	Alpha-hemoglobin-stabilizing protein OS=Homo sapiens OX=9606 GN=AHSP PE=1 SV=1	Regular	8390242	0.41	118404400	12	3	11	32.35	11181	11181	2118
16465	CO9_HUMAN	P02748	Complement component C9 OS=Homo sapiens OX=9606 GN=C9 PE=1 SV=2	Regular	8344467	0.41	646561742	44	13	46	27.19	80349	48974	11835
16	ENOB_HUMAN	P13929	Beta-enolase OS=Homo sapiens OX=9606 GN=ENO3 PE=1 SV=5	Regular	8295740	0.41	473291175	42	10	37	22.12	100563	55707	15241
14033	TNNC2_HUMAN	P02585	Troponin C_ skeletal muscle OS=Homo sapiens OX=9606 GN=TNNC2 PE=1 SV=2	Regular	8272584	0.41	181791502	13	5	16	39.38	30628	27413	6078
5531	H13_HUMAN	P16402	Histone H1.3 OS=Homo sapiens OX=9606 GN=HIST1H1D PE=1 SV=2	Regular	8265189	0.40	223499210	26	4	23	14.93	153156	0	32118
4512	H12_HUMAN	P16403	Histone H1.2 OS=Homo sapiens OX=9606 GN=HIST1H1C PE=1 SV=2	Regular	8265189	0.40	213647689	26	4	24	15.49	153156	0	32118
776	HV315_HUMAN	A0A0B4J1V0	Immunoglobulin heavy variable 3-15 OS=Homo sapiens OX=9606 GN=IGHV3-15 PE=3 SV=1	Regular	8099805	0.40	130968890	9	2	9	10.08	38539	0	11206
688	HV373_HUMAN	A0A0B4J1V6	Immunoglobulin heavy variable 3-73 OS=Homo sapiens OX=9606 GN=IGHV3-73 PE=3 SV=1	Regular	8099805	0.40	130287764	15	3	9	26.05	47092	0	12626
15600	PYGL_HUMAN	P06737	Glycogen phosphorylase_ liver form OS=Homo sapiens OX=9606 GN=PYGL PE=1 SV=4	Regular	7698969	0.40	975479714	23	4	81	6.61	445185	0	81686
17356	CALM2_HUMAN	P0DP24	Calmodulin-2 OS=Homo sapiens OX=9606 GN=CALM2 PE=1 SV=1	Regular	7644577	0.40	168376523	11	4	23	29.53	19149	0	5743
17192	CALM3_HUMAN	P0DP25	Calmodulin-3 OS=Homo sapiens OX=9606 GN=CALM3 PE=1 SV=1	Regular	7644577	0.40	168376523	11	4	23	29.53	19149	0	5743
17190	CALM1_HUMAN	P0DP23	Calmodulin-1 OS=Homo sapiens OX=9606 GN=CALM1 PE=1 SV=1	Regular	7644577	0.39	168376523	11	4	23	29.53	19149	17865	5743
1400	LV147_HUMAN	P01700	Immunoglobulin lambda variable 1-47 OS=Homo sapiens OX=9606 GN=IGLV1-47 PE=1 SV=2	Regular	7640208	0.39	124546822	8	2	6	11.11	9169	26502	2573
3369	MYH13_HUMAN	Q9UKX3	Myosin-13 OS=Homo sapiens OX=9606 GN=MYH13 PE=2 SV=2	Regular	7227115	0.39	2247456263	124	39	187	16.72	633207	4606004	204488
6698	1433Z_HUMAN	P63104	14-3-3 protein zeta/delta OS=Homo sapiens OX=9606 GN=YWHAZ PE=1 SV=1	Regular	7478163	0.39	279162394	23	10	30	38.37	25691	7269697	7307
16653	COTL1_HUMAN	Q14019	Coactosin-like protein OS=Homo sapiens OX=9606 GN=COTL1 PE=1 SV=3	Regular	7436801	0.39	160590549	14	5	18	45.77	42671	32713	13839
12093	PDLI3_HUMAN	Q53GG5	PDZ and LIM domain protein 3 OS=Homo sapiens OX=9606 GN=PDLIM3 PE=1 SV=1	Regular	7336719	0.39	398598185	24	6	23	15.66	40775	34709	8483
5625	HSPB6_HUMAN	O14558	Heat shock protein beta-6 OS=Homo sapiens OX=9606 GN=HSPB6 PE=1 SV=2	Regular	7109456	0.77	171926353	15	5	11	37.50	15491	13324	5398
6883	1433B_HUMAN	P31946	14-3-3 protein beta/alpha OS=Homo sapiens OX=9606 GN=YWHAB PE=1 SV=3	Regular	7094144	0.76	281965102	21	8	25	34.15	21858	9807.76	6473
15658	ITIH1_HUMAN	P19827	Inter-alpha-trypsin inhibitor heavy chain H1 OS=Homo sapiens OX=9606 GN=ITIH1 PE=1 SV=3	Regular	7013848	0.76	1018455159	54	10	59	18.66	111296	67906	21237
15685	K1C13_HUMAN	P13646	Keratin_ type I cytoskeletal 13 OS=Homo sapiens OX=9606 GN=KRT13 PE=1 SV=4	Regular	6867889	0.76	499304782	31	8	44	13.32	90997	2738564	23733
3624	MDHC_HUMAN	P40925	Malate dehydrogenase_ cytoplasmic OS=Homo sapiens OX=9606 GN=MDH1 PE=1 SV=4	Regular	6931089	0.75	366543026	19	8	43	15.57	132117	126225	16575
6849	1433G_HUMAN	P61981	14-3-3 protein gamma OS=Homo sapiens OX=9606 GN=YWHAG PE=1 SV=2	Regular	6898622	0.75	284737251	15	8	27	33.60	22697	6494139	5829
987	K1C27_HUMAN	Q7Z3Y8	Keratin_ type I cytoskeletal 27 OS=Homo sapiens OX=9606 GN=KRT27 PE=1 SV=2	Regular	6897371	0.75	504497064	16	3	35	3.92	99498	0	23527
985	K1C25_HUMAN	Q7Z3Z0	Keratin_ type I cytoskeletal 25 OS=Homo sapiens OX=9606 GN=KRT25 PE=1 SV=1	Regular	6897371	0.75	498882680	16	3	39	4.00	99498	0	23527
12378	PIMT_HUMAN	P22061	Protein-L-isoaspartate(D-aspartate) O-methyltransferase OS=Homo sapiens OX=9606 GN=PCMT1 PE=1 SV=4	Regular	6658729	0.74	248075256	19	5	18	28.63	23086	16901	4590
11418	FHR2_HUMAN	P36980	Complement factor H-related protein 2 OS=Homo sapiens OX=9606 GN=CFHR2 PE=1 SV=1	Regular	6611983	0.74	315632084	27	8	18	32.22	30524	11628.88	6950
2659	MYL6_HUMAN	P60660	Myosin light polypeptide 6 OS=Homo sapiens OX=9606 GN=MYL6 PE=1 SV=2	Regular	6571177	0.74	171011810	15	8	15	30.46	22171	5657952	6536
11650	K1C12_HUMAN	Q99456	Keratin_ type I cytoskeletal 12 OS=Homo sapiens OX=9606 GN=KRT12 PE=1 SV=1	Regular	6411796	0.74	536255628	12	5	45	11.13	68437	1218566	28682
1865	KPYM_HUMAN	P14618	Pyruvate kinase PKM OS=Homo sapiens OX=9606 GN=PKM PE=1 SV=4	Regular	6286337	0.73	585072826	35	15	49	29.38	48396	30346	11828
6264	1433E_HUMAN	P62258	14-3-3 protein epsilon OS=Homo sapiens OX=9606 GN=YWHAE PE=1 SV=1	Regular	6279645	0.73	293450493	24	7	31	34.51	149732	7978529	13201
14215	TNNT1_HUMAN	P13805	Troponin T_ slow skeletal muscle OS=Homo sapiens OX=9606 GN=TNNT1 PE=1 SV=4	Regular	6276337	0.73	330052421	39	7	29	14.39	301964	15658	81054
20377	VIME_HUMAN	P08670	Vimentin OS=Homo sapiens OX=9606 GN=VIM PE=1 SV=4	Regular	6272831	0.72	537087907	33	15	49	32.62	56289	28320	9199
1729	LASP1_HUMAN	Q14847	LIM and SH3 domain protein 1 OS=Homo sapiens OX=9606 GN=LASP1 PE=1 SV=2	Regular	6235833	0.72	301164131	24	14	26	34.87	76011	22963	5382
20252	VTNC_HUMAN	P04004	Vitronectin OS=Homo sapiens OX=9606 GN=VTN PE=1 SV=1	Regular	5930898	0.72	551040374	27	8	31	17.78	37966	26188	6580
7928	RNAS2_HUMAN	P10153	Non-secretory ribonuclease OS=Homo sapiens OX=9606 GN=RNASE2 PE=1 SV=2	Regular	5920452	0.72	188674659	10	3	8	19.88	14330	14330	2600
2217	KV315_HUMAN	P01624	Immunoglobulin kappa variable 3-15 OS=Homo sapiens OX=9606 GN=IGKV3-15 PE=1 SV=2	Regular	5910880	0.71	126101690	8	2	7	26.09	13454	17858.19	4371
2410	KV311_HUMAN	P04433	Immunoglobulin kappa variable 3-11 OS=Homo sapiens OX=9606 GN=IGKV3-11 PE=1 SV=1	Regular	5786282	0.71	126892465	5	2	7	26.09	10527	0	2512
2052	KVD11_HUMAN	A0A0A0MRZ8	Immunoglobulin kappa variable 3D-11 OS=Homo sapiens OX=9606 GN=IGKV3D-11 PE=3 SV=6	Regular	5786282	0.71	127393095	5	2	7	26.09	10527	15790.5	2512
4689	H1T_HUMAN	P22492	Histone H1t OS=Homo sapiens OX=9606 GN=HIST1H1T PE=2 SV=4	Regular	5749289	0.71	220190279	11	4	15	19.32	35292	35004	15034
6261	1433T_HUMAN	P27348	14-3-3 protein theta OS=Homo sapiens OX=9606 GN=YWHAQ PE=1 SV=1	Regular	5742407	0.70	280494331	15	6	28	11.02	17545	0	5731
6881	1433S_HUMAN	P31947	14-3-3 protein sigma OS=Homo sapiens OX=9606 GN=SFN PE=1 SV=1	Regular	5722831	0.70	278881757	12	2	27	6.05	13458	0	4737
6700	1433F_HUMAN	Q04917	14-3-3 protein eta OS=Homo sapiens OX=9606 GN=YWHAH PE=1 SV=4	Regular	5722831	0.70	283898608	12	2	29	6.10	13458	0	4737
18969	CX6B1_HUMAN	P14854	Cytochrome c oxidase subunit 6B1 OS=Homo sapiens OX=9606 GN=COX6B1 PE=1 SV=2	Regular	5651898	0.70	104205211	7	2	8	26.74	12331	18496.5	1772
19784	TXD17_HUMAN	Q9BRA2	Thioredoxin domain-containing protein 17 OS=Homo sapiens OX=9606 GN=TXNDC17 PE=1 SV=1	Regular	5647247	0.69	142259592	8	4	13	26.83	14313	16420.5	4602
12256	RAN_HUMAN	P62826	GTP-binding nuclear protein Ran OS=Homo sapiens OX=9606 GN=RAN PE=1 SV=3	Regular	5571375	0.69	245942216	10	2	20	9.72	16130	24195	5791
5227	H33_HUMAN	P84243	Histone H3.3 OS=Homo sapiens OX=9606 GN=H3F3A PE=1 SV=2	Regular	5506303	0.69	153849580	8	2	14	5.15	29980	0	10401
4969	H31_HUMAN	P68431	Histone H3.1 OS=Homo sapiens OX=9606 GN=HIST1H3A PE=1 SV=2	Regular	5506303	0.69	155181658	8	2	14	5.15	29980	0	10401
4967	H31T_HUMAN	Q16695	Histone H3.1t OS=Homo sapiens OX=9606 GN=HIST3H3 PE=1 SV=3	Regular	5506303	0.68	156223388	8	2	14	5.15	29980	0	10401
4821	H32_HUMAN	Q71DI3	Histone H3.2 OS=Homo sapiens OX=9606 GN=HIST2H3A PE=1 SV=3	Regular	5506303	0.68	154450777	8	2	14	5.15	29980	0	10401
4229	H3C_HUMAN	Q6NXT2	Histone H3.3C OS=Homo sapiens OX=9606 GN=H3F3C PE=1 SV=3	Regular	5506303	0.68	153278101	9	2	13	5.19	31725	60660	10971
10597	TRFL_HUMAN	P02788	Lactotransferrin OS=Homo sapiens OX=9606 GN=LTF PE=1 SV=6	Regular	5412517	0.68	800639293	62	20	76	35.49	76386	31610	17861
17759	ALDR_HUMAN	P15121	Aldose reductase OS=Homo sapiens OX=9606 GN=AKR1B1 PE=1 SV=3	Regular	5348140	0.68	362526413	17	5	26	14.24	16674	15104	4881
15687	K1C24_HUMAN	Q2M2I5	Keratin_ type I cytoskeletal 24 OS=Homo sapiens OX=9606 GN=KRT24 PE=1 SV=1	Regular	5346923	0.67	556007377	23	9	45	13.14	62052	4325.02	12869
13410	S10A4_HUMAN	P26447	Protein S100-A4 OS=Homo sapiens OX=9606 GN=S100A4 PE=1 SV=1	Regular	5281404	0.67	119566599	10	3	13	27.72	39466	38485	5617
7091	PRDX6_HUMAN	P30041	Peroxiredoxin-6 OS=Homo sapiens OX=9606 GN=PRDX6 PE=1 SV=3	Regular	5256380	0.67	251490747	22	7	29	34.38	35188	25949	7586
6217	IGJ_HUMAN	P01591	Immunoglobulin J chain OS=Homo sapiens OX=9606 GN=JCHAIN PE=1 SV=4	Regular	5221321	0.67	185548268	13	5	12	33.96	18392	26032.5	4288
16821	CLIC1_HUMAN	O00299	Chloride intracellular channel protein 1 OS=Homo sapiens OX=9606 GN=CLIC1 PE=1 SV=4	Regular	5208233	0.66	272649152	12	6	22	34.85	26784	23904	3018
5843	ECP_HUMAN	P12724	Eosinophil cationic protein OS=Homo sapiens OX=9606 GN=RNASE3 PE=1 SV=2	Regular	5119517	0.66	188985915	7	2	14	11.88	10338	23964	2046
10851	S100P_HUMAN	P25815	Protein S100-P OS=Homo sapiens OX=9606 GN=S100P PE=1 SV=2	Regular	5078334	0.66	104569572	7	1	12	13.68	11892	35676	4766
4592	GPX3_HUMAN	P22352	Glutathione peroxidase 3 OS=Homo sapiens OX=9606 GN=GPX3 PE=1 SV=2	Regular	5077267	0.66	256304530	16	7	16	32.74	124580	8593	8748
6760	A2AP_HUMAN	P08697	Alpha-2-antiplasmin OS=Homo sapiens OX=9606 GN=SERPINF2 PE=1 SV=3	Regular	4981964	0.66	549080233	27	7	35	17.52	63738	43906	18509
5221	H2BFS_HUMAN	P57053	Histone H2B type F-S OS=Homo sapiens OX=9606 GN=H2BFS PE=1 SV=2	Regular	4949473	0.65	139442146	7	2	15	19.05	49138	0	3528
5218	H2B1L_HUMAN	Q99880	Histone H2B type 1-L OS=Homo sapiens OX=9606 GN=HIST1H2BL PE=1 SV=3	Regular	4949473	0.65	139522317	7	2	15	19.05	49138	0	3528
5038	H2B2F_HUMAN	Q5QNW6	Histone H2B type 2-F OS=Homo sapiens OX=9606 GN=HIST2H2BF PE=1 SV=3	Regular	4949473	0.65	139201896	7	2	15	19.05	49138	0	3528
4963	H2B3B_HUMAN	Q8N257	Histone H2B type 3-B OS=Homo sapiens OX=9606 GN=HIST3H2BB PE=1 SV=3	Regular	4949473	0.65	139081352	7	2	15	19.05	49138	0	3528
4962	H2B2E_HUMAN	Q16778	Histone H2B type 2-E OS=Homo sapiens OX=9606 GN=HIST2H2BE PE=1 SV=3	Regular	4949473	0.65	139201896	7	2	15	19.05	49138	0	3528
4959	H2B1K_HUMAN	O60814	Histone H2B type 1-K OS=Homo sapiens OX=9606 GN=HIST1H2BK PE=1 SV=3	Regular	4949473	0.64	138901633	7	2	15	19.05	49138	0	3528
4958	H2B1J_HUMAN	P06899	Histone H2B type 1-J OS=Homo sapiens OX=9606 GN=HIST1H2BJ PE=1 SV=3	Regular	4949473	0.64	139041902	7	2	15	19.05	49138	0	3528
4957	H2B1C_HUMAN	P62807	Histone H2B type 1-C/E/F/G/I OS=Homo sapiens OX=9606 GN=HIST1H2BC PE=1 SV=4	Regular	4949473	0.64	139061627	7	2	15	19.05	49138	0	3528
4956	H2B1B_HUMAN	P33778	Histone H2B type 1-B OS=Homo sapiens OX=9606 GN=HIST1H2BB PE=1 SV=2	Regular	4949473	0.64	139502159	7	2	15	19.05	49138	0	3528
4949	H2B1M_HUMAN	Q99879	Histone H2B type 1-M OS=Homo sapiens OX=9606 GN=HIST1H2BM PE=1 SV=3	Regular	4949473	0.63	139892960	7	2	15	19.05	49138	0	3528
4948	H2B1H_HUMAN	Q93079	Histone H2B type 1-H OS=Homo sapiens OX=9606 GN=HIST1H2BH PE=1 SV=3	Regular	4949473	0.63	138921358	7	2	15	19.05	49138	0	3528
4815	H2B1D_HUMAN	P58876	Histone H2B type 1-D OS=Homo sapiens OX=9606 GN=HIST1H2BD PE=1 SV=2	Regular	4949473	0.63	139361890	7	2	15	19.05	49138	0	3528
4084	H2B1O_HUMAN	P23527	Histone H2B type 1-O OS=Homo sapiens OX=9606 GN=HIST1H2BO PE=1 SV=3	Regular	4949473	0.63	139061627	7	2	15	19.05	49138	0	3528
4083	H2B1N_HUMAN	Q99877	Histone H2B type 1-N OS=Homo sapiens OX=9606 GN=HIST1H2BN PE=1 SV=3	Regular	4949473	0.63	139221621	7	2	15	19.05	49138	73707	3528
639	HNRPC_HUMAN	P07910	Heterogeneous nuclear ribonucleoproteins C1/C2 OS=Homo sapiens OX=9606 GN=HNRNPC PE=1 SV=4	Regular	4679511	0.63	337270878	13	6	39	14.71	83498	78167	17896
4570	H11_HUMAN	Q02539	Histone H1.1 OS=Homo sapiens OX=9606 GN=HIST1H1A PE=1 SV=3	Regular	4825288	0.62	218421079	8	1	25	5.12	33824	0	14704
6441	ACTN2_HUMAN	P35609	Alpha-actinin-2 OS=Homo sapiens OX=9606 GN=ACTN2 PE=1 SV=1	Regular	4814032	0.62	1044242806	60	22	87	25.62	85222	29087	20785
1116	LV319_HUMAN	P01714	Immunoglobulin lambda variable 3-19 OS=Homo sapiens OX=9606 GN=IGLV3-19 PE=1 SV=2	Regular	4604879	0.62	122134762	4	1	7	8.04	14406	43218	1440
17982	CEBPZ_HUMAN	Q03701	CCAAT/enhancer-binding protein zeta OS=Homo sapiens OX=9606 GN=CEBPZ PE=1 SV=3	Regular	4536539	0.62	1216014456	17	15	92	9.39	131311	81268.31	30267
1113	LV861_HUMAN	A0A075B6I0	Immunoglobulin lambda variable 8-61 OS=Homo sapiens OX=9606 GN=IGLV8-61 PE=3 SV=7	Regular	4492657	0.62	129284668	8	3	4	20.49	13836	13836	3613
4762	ETKMT_HUMAN	Q8IXQ9	Electron transfer flavoprotein beta subunit lysine methyltransferase OS=Homo sapiens OX=9606 GN=ETFBKMT PE=1 SV=1	Regular	4475563	0.61	298599499	15	4	18	14.12	323720	795018	39907
4968	FAHD1_HUMAN	Q6P587	Acylpyruvase FAHD1_ mitochondrial OS=Homo sapiens OX=9606 GN=FAHD1 PE=1 SV=2	Regular	4474220	0.61	251281479	10	1	24	6.25	431282	1293846	98640
2974	MPP2_HUMAN	Q14168	MAGUK p55 subfamily member 2 OS=Homo sapiens OX=9606 GN=MPP2 PE=1 SV=3	Regular	4437520	0.61	649232483	15	7	56	10.42	114849	31290.69	27981
6306	ACYP2_HUMAN	P14621	Acylphosphatase-2 OS=Homo sapiens OX=9606 GN=ACYP2 PE=1 SV=2	Regular	4431471	0.61	111966105	14	4	11	30.30	16433	15241	2739
1605	K2C6C_HUMAN	P48668	Keratin_ type II cytoskeletal 6C OS=Homo sapiens OX=9606 GN=KRT6C PE=1 SV=3	Regular	4083004	0.61	603101740	25	11	50	14.89	78230	0	11155
1604	K2C6A_HUMAN	P02538	Keratin_ type II cytoskeletal 6A OS=Homo sapiens OX=9606 GN=KRT6A PE=1 SV=3	Regular	4083004	0.60	603301643	25	11	50	14.89	78230	3855	11155
2603	MYH7B_HUMAN	A7E2Y1	Myosin-7B OS=Homo sapiens OX=9606 GN=MYH7B PE=1 SV=4	Regular	4261049	0.90	2270997969	65	31	190	9.33	420066	171310.6	93285
16584	CO8A_HUMAN	P07357	Complement component C8 alpha chain OS=Homo sapiens OX=9606 GN=C8A PE=1 SV=2	Regular	4232706	0.90	668741234	28	9	43	13.18	31719	21964	8731
997	MNDA_HUMAN	P41218	Myeloid cell nuclear differentiation antigen OS=Homo sapiens OX=9606 GN=MNDA PE=1 SV=1	Regular	4200583	0.90	461213119	22	8	40	10.32	52235	38786	7701
3373	MYL6B_HUMAN	P14649	Myosin light chain 6B OS=Homo sapiens OX=9606 GN=MYL6B PE=1 SV=1	Regular	4178796	0.89	228780874	3	1	20	6.25	4964	0	690
9677	ZN432_HUMAN	O94892	Zinc finger protein 432 OS=Homo sapiens OX=9606 GN=ZNF432 PE=1 SV=1	Regular	4169957	0.89	768893235	6	1	59	0.61	109728	0	26523
8393	PKHB2_HUMAN	Q96CS7	Pleckstrin homology domain-containing family B member 2 OS=Homo sapiens OX=9606 GN=PLEKHB2 PE=1 SV=1	Regular	4169957	0.89	250780766	6	1	17	1.80	109728	0	26523

## Sheet: CTRL_P13_2
protein.key	protein.Entry	protein.Accession	protein.Description	protein.dataBaseType	protein.score	protein.falsePositiveRate	protein.avgMass	protein.MatchedProducts	protein.matchedPeptides	protein.digestPeps	protein.seqCover(%)	protein.MatchedPeptideIntenSum	protein.top3MatchedPeptideIntenSum	protein.MatchedProductIntenSum
4371	HBB_HUMAN	P68871	Hemoglobin subunit beta OS=Homo sapiens OX=9606 GN=HBB PE=1 SV=2	Regular	615774000	0.00	161124817	247	14	13	95.24	5723320	2957563	3565443
6014	IGKC_HUMAN	P01834	Immunoglobulin kappa constant OS=Homo sapiens OX=9606 GN=IGKC PE=1 SV=2	Regular	580591300	0.00	119361291	135	6	7	80.37	2149122	1696564	885559
6113	IGLC3_HUMAN	P0DOY3	Immunoglobulin lambda constant 3 OS=Homo sapiens OX=9606 GN=IGLC3 PE=1 SV=1	Regular	517924000	0.00	114366419	67	6	7	82.08	991749	0	303685
6080	IGLC2_HUMAN	P0DOY2	Immunoglobulin lambda constant 2 OS=Homo sapiens OX=9606 GN=IGLC2 PE=1 SV=1	Regular	517924000	0.00	114646553	71	6	7	82.08	998962	966018	304720
6203	IGLL5_HUMAN	B9A064	Immunoglobulin lambda-like polypeptide 5 OS=Homo sapiens OX=9606 GN=IGLL5 PE=2 SV=2	Regular	512969500	0.00	234054375	71	6	12	39.72	1015634	966018	305501
6218	IGLC1_HUMAN	P0CG04	Immunoglobulin lambda constant 1 OS=Homo sapiens OX=9606 GN=IGLC1 PE=1 SV=1	Regular	509278700	0.00	115187502	62	5	7	72.64	983016	0	296934
2281	IGLC6_HUMAN	P0CF74	Immunoglobulin lambda constant 6 OS=Homo sapiens OX=9606 GN=IGLC6 PE=1 SV=1	Regular	470407100	0.00	114476279	50	3	6	46.23	714200	0	246434
19652	ALBU_HUMAN	P02768	Serum albumin OS=Homo sapiens OX=9606 GN=ALB PE=1 SV=2	Regular	426489300	0.00	713627109	1103	81	61	86.21	2119740000000	3835685	1171690000000
4346	HBD_HUMAN	P02042	Hemoglobin subunit delta OS=Homo sapiens OX=9606 GN=HBD PE=1 SV=2	Regular	412910400	0.00	161695581	205	15	13	92.52	2728799	705199	1429938
19499	APOA1_HUMAN	P02647	Apolipoprotein A-I OS=Homo sapiens OX=9606 GN=APOA1 PE=1 SV=1	Regular	365848400	0.00	307778694	323	25	35	73.78	3943546	1102919	1729678
2139	IGLC7_HUMAN	A0M8Q6	Immunoglobulin lambda constant 7 OS=Homo sapiens OX=9606 GN=IGLC7 PE=1 SV=3	Regular	360780400	0.00	114246835	33	2	7	32.08	407363	0	153543
6053	IGHG1_HUMAN	P01857	Immunoglobulin heavy constant gamma 1 OS=Homo sapiens OX=9606 GN=IGHG1 PE=1 SV=1	Regular	330577100	0.00	366191863	204	17	21	64.55	2451882	810586	1116591
2137	IGHG4_HUMAN	P01861	Immunoglobulin heavy constant gamma 4 OS=Homo sapiens OX=9606 GN=IGHG4 PE=1 SV=1	Regular	301147400	0.00	364538384	175	12	20	54.43	2295911	562539	1211944
15577	TRFE_HUMAN	P02787	Serotransferrin OS=Homo sapiens OX=9606 GN=TF PE=1 SV=3	Regular	287517700	0.00	793450824	715	58	79	78.08	7027915	1134242	2727264
3100	MLRS_HUMAN	Q96A32	Myosin regulatory light chain 2_ skeletal muscle isoform OS=Homo sapiens OX=9606 GN=MYLPF PE=2 SV=1	Regular	286074600	0.00	191286722	130	17	24	89.35	720993	360836	196373
7980	PROF1_HUMAN	P07737	Profilin-1 OS=Homo sapiens OX=9606 GN=PFN1 PE=1 SV=2	Regular	274044900	0.00	152253488	131	11	16	70.00	1107233	582827	310436
6900	A1AG2_HUMAN	P19652	Alpha-1-acid glycoprotein 2 OS=Homo sapiens OX=9606 GN=ORM2 PE=1 SV=2	Regular	252362200	0.00	238877903	73	8	23	40.30	518750	239765.3	333350
11602	IGHG2_HUMAN	P01859	Immunoglobulin heavy constant gamma 2 OS=Homo sapiens OX=9606 GN=IGHG2 PE=1 SV=2	Regular	247207900	0.00	365279778	181	16	20	52.76	2317720	844272.2	1106041
4572	HBA_HUMAN	P69905	Hemoglobin subunit alpha OS=Homo sapiens OX=9606 GN=HBA1 PE=1 SV=2	Regular	234304100	0.00	153145997	182	13	9	69.72	2232664	973176	1132834
19371	APOC3_HUMAN	P02656	Apolipoprotein C-III OS=Homo sapiens OX=9606 GN=APOC3 PE=1 SV=1	Regular	223141900	0.00	108523286	38	3	10	34.34	204840	202107	40903
19241	APOA2_HUMAN	P02652	Apolipoprotein A-II OS=Homo sapiens OX=9606 GN=APOA2 PE=1 SV=1	Regular	201878300	0.00	112890901	107	8	11	69.00	920120	592506	286127
15551	TTHY_HUMAN	P02766	Transthyretin OS=Homo sapiens OX=9606 GN=TTR PE=1 SV=1	Regular	200371600	0.00	160010979	103	10	12	72.79	439872	287789	116895
6733	A1AG1_HUMAN	P02763	Alpha-1-acid glycoprotein 1 OS=Homo sapiens OX=9606 GN=ORM1 PE=1 SV=1	Regular	186730200	0.00	237396925	101	10	21	42.79	979791	634493.6	522094
19303	ACTS_HUMAN	P68133	Actin_ alpha skeletal muscle OS=Homo sapiens OX=9606 GN=ACTA1 PE=1 SV=1	Regular	183712800	0.00	423933153	241	27	37	62.07	1765235	723054.3	786741
6872	A1AT_HUMAN	P01009	Alpha-1-antitrypsin OS=Homo sapiens OX=9606 GN=SERPINA1 PE=1 SV=3	Regular	182480800	0.00	469077136	346	34	37	64.11	3475571	931613	1261226
20070	UBC_HUMAN	P0CG48	Polyubiquitin-C OS=Homo sapiens OX=9606 GN=UBC PE=1 SV=3	Regular	164922700	0.00	770387061	75	13	81	10.51	407528	0	111701
19880	UBB_HUMAN	P0CG47	Polyubiquitin-B OS=Homo sapiens OX=9606 GN=UBB PE=1 SV=1	Regular	164922700	0.00	258187010	75	13	27	48.03	407528	0	111701
15162	RS27A_HUMAN	P62979	Ubiquitin-40S ribosomal protein S27a OS=Homo sapiens OX=9606 GN=RPS27A PE=1 SV=2	Regular	164922700	0.00	183071035	75	13	15	46.15	407528	0	111701
7315	RL40_HUMAN	P62987	Ubiquitin-60S ribosomal protein L40 OS=Homo sapiens OX=9606 GN=UBA52 PE=1 SV=2	Regular	164922700	0.00	150134720	82	13	13	56.25	462804	308071	124063
8170	PLMN_HUMAN	P00747	Plasminogen OS=Homo sapiens OX=9606 GN=PLG PE=1 SV=2	Regular	160980400	0.00	933064078	171	36	67	49.38	697555	319221	187953
6462	ACTA_HUMAN	P62736	Actin_ aortic smooth muscle OS=Homo sapiens OX=9606 GN=ACTA2 PE=1 SV=1	Regular	157284300	0.00	424082561	206	24	37	56.23	1684285	0	771880
6329	ACTC_HUMAN	P68032	Actin_ alpha cardiac muscle 1 OS=Homo sapiens OX=9606 GN=ACTC1 PE=1 SV=1	Regular	157284300	0.00	423612493	206	24	37	56.23	1684285	0	771880
767	HPT_HUMAN	P00738	Haptoglobin OS=Homo sapiens OX=9606 GN=HP PE=1 SV=1	Regular	151137000	0.00	458896837	273	30	30	56.16	2258596	765067	629743
908	IGHG3_HUMAN	P01860	Immunoglobulin heavy constant gamma 3 OS=Homo sapiens OX=9606 GN=IGHG3 PE=1 SV=2	Regular	149261000	0.00	423134888	175	15	24	41.91	1737991	201877.8	1024227
15996	CO3_HUMAN	P01024	Complement C3 OS=Homo sapiens OX=9606 GN=C3 PE=1 SV=2	Regular	143607500	0.00	1886880949	870	94	153	60.85	4763188	634414	1335365
6295	ACTB_HUMAN	P60709	Actin_ cytoplasmic 1 OS=Homo sapiens OX=9606 GN=ACTB PE=1 SV=1	Regular	139665200	0.00	420790170	239	25	37	52.53	1668446	197043.3	751296
19723	ACTG_HUMAN	P63261	Actin_ cytoplasmic 2 OS=Homo sapiens OX=9606 GN=ACTG1 PE=1 SV=1	Regular	139610800	0.00	421351246	191	24	37	48.00	1482503	0	711436
6296	ACTH_HUMAN	P63267	Actin_ gamma-enteric smooth muscle OS=Homo sapiens OX=9606 GN=ACTG2 PE=1 SV=1	Regular	135305600	0.00	422761803	197	23	36	52.93	1639990	0	759149
7118	RET4_HUMAN	P02753	Retinol-binding protein 4 OS=Homo sapiens OX=9606 GN=RBP4 PE=1 SV=3	Regular	132060500	0.00	233522121	87	10	15	71.64	378117	205086	107961
680	HV307_HUMAN	P01780	Immunoglobulin heavy variable 3-7 OS=Homo sapiens OX=9606 GN=IGHV3-7 PE=1 SV=2	Regular	123950400	0.00	131138351	40	5	9	48.72	164688	135936.9	66255
13330	S10A8_HUMAN	P05109	Protein S100-A8 OS=Homo sapiens OX=9606 GN=S100A8 PE=1 SV=1	Regular	120228700	0.00	108915551	51	6	14	40.86	314073	285612	113802
8206	PLGB_HUMAN	Q02325	Plasminogen-like protein B OS=Homo sapiens OX=9606 GN=PLGLB1 PE=3 SV=1	Regular	119611000	0.00	111987745	27	4	15	23.96	158471	0	57218
17549	B2MG_HUMAN	P61769	Beta-2-microglobulin OS=Homo sapiens OX=9606 GN=B2M PE=1 SV=1	Regular	118945600	0.00	138286371	56	6	11	63.87	442764	364930	182917
9431	VTDB_HUMAN	P02774	Vitamin D-binding protein OS=Homo sapiens OX=9606 GN=GC PE=1 SV=2	Regular	118648100	0.00	545143720	235	29	48	69.83	1164957	408726	339092
12779	TPM1_HUMAN	P09493	Tropomyosin alpha-1 chain OS=Homo sapiens OX=9606 GN=TPM1 PE=1 SV=2	Regular	115544700	0.00	327656444	94	11	36	38.03	207597	46984.8	62415
1260	LYSC_HUMAN	P61626	Lysozyme C OS=Homo sapiens OX=9606 GN=LYZ PE=1 SV=1	Regular	115336400	0.00	169932636	98	11	14	70.95	781209	447224	256566
3370	MYG_HUMAN	P02144	Myoglobin OS=Homo sapiens OX=9606 GN=MB PE=1 SV=2	Regular	110582000	0.00	172408665	168	18	19	82.47	1342347	910150	520404
13414	S10A9_HUMAN	P06702	Protein S100-A9 OS=Homo sapiens OX=9606 GN=S100A9 PE=1 SV=1	Regular	107164800	0.00	132990610	79	6	11	62.28	602810	449795	178660
15338	TPM2_HUMAN	P07951	Tropomyosin beta chain OS=Homo sapiens OX=9606 GN=TPM2 PE=1 SV=1	Regular	107148800	0.00	329648464	101	13	36	42.61	273989	77224.95	71750
830	HV311_HUMAN	P01762	Immunoglobulin heavy variable 3-11 OS=Homo sapiens OX=9606 GN=IGHV3-11 PE=1 SV=2	Regular	106135900	0.00	130797738	26	3	8	31.62	132741	0	56186
5510	HV348_HUMAN	P01763	Immunoglobulin heavy variable 3-48 OS=Homo sapiens OX=9606 GN=IGHV3-48 PE=1 SV=2	Regular	106086300	0.00	130406847	25	2	7	18.80	128954	0	56120
924	HV321_HUMAN	A0A0B4J1V1	Immunoglobulin heavy variable 3-21 OS=Homo sapiens OX=9606 GN=IGHV3-21 PE=1 SV=1	Regular	106086300	0.00	130107114	25	2	7	18.80	128954	0	56120
937	HV366_HUMAN	A0A0C4DH42	Immunoglobulin heavy variable 3-66 OS=Homo sapiens OX=9606 GN=IGHV3-66 PE=3 SV=1	Regular	103068200	0.00	129266273	29	4	8	31.90	139100	80407.5	54355
748	HV374_HUMAN	A0A0B4J1X5	Immunoglobulin heavy variable 3-74 OS=Homo sapiens OX=9606 GN=IGHV3-74 PE=3 SV=1	Regular	103068200	0.00	130107201	29	4	9	31.62	139100	0	54355
833	HV333_HUMAN	P01772	Immunoglobulin heavy variable 3-33 OS=Homo sapiens OX=9606 GN=IGHV3-33 PE=1 SV=2	Regular	103018600	0.00	132450239	28	3	9	18.80	135313	0	54289
746	HV353_HUMAN	P01767	Immunoglobulin heavy variable 3-53 OS=Homo sapiens OX=9606 GN=IGHV3-53 PE=1 SV=2	Regular	103018600	0.00	129406199	28	3	8	18.97	135313	0	54289
648	HVC33_HUMAN	P0DP02	Immunoglobulin heavy variable 3-30-3 OS=Homo sapiens OX=9606 GN=IGHV3-30-3 PE=3 SV=1	Regular	103018600	0.00	131599156	33	5	9	41.88	141841	0	56668
11598	IGHA1_HUMAN	P01876	Immunoglobulin heavy constant alpha 1 OS=Homo sapiens OX=9606 GN=IGHA1 PE=1 SV=2	Regular	101399200	0.00	385100827	89	11	23	50.99	558062	324119	153859
16592	COF1_HUMAN	P23528	Cofilin-1 OS=Homo sapiens OX=9606 GN=CFL1 PE=1 SV=3	Regular	99434380	0.00	187306344	65	8	21	54.82	182725	130478.9	62776
19688	ANT3_HUMAN	P01008	Antithrombin-III OS=Homo sapiens OX=9606 GN=SERPINC1 PE=1 SV=1	Regular	97182470	0.00	530587536	188	26	41	52.37	810868	286262	162329
10217	ZA2G_HUMAN	P25311	Zinc-alpha-2-glycoprotein OS=Homo sapiens OX=9606 GN=AZGP1 PE=1 SV=2	Regular	96909830	0.00	344868721	149	23	29	67.79	651137	251838	145891
18653	CAH1_HUMAN	P00915	Carbonic anhydrase 1 OS=Homo sapiens OX=9606 GN=CA1 PE=1 SV=2	Regular	96736250	0.00	289272649	114	12	18	54.41	636049	394984	284998
691	HV741_HUMAN	A0A0J9YVY3	Immunoglobulin heavy variable 7-4-1 OS=Homo sapiens OX=9606 GN=IGHV7-4-1 PE=3 SV=1	Regular	95992610	0.00	130196803	15	1	8	9.40	79511	0	45153
13647	S10AB_HUMAN	P31949	Protein S100-A11 OS=Homo sapiens OX=9606 GN=S100A11 PE=1 SV=2	Regular	88986100	0.00	118545344	55	8	10	52.38	202807	125199	49156
11404	HEMO_HUMAN	P02790	Hemopexin OS=Homo sapiens OX=9606 GN=HPX PE=1 SV=2	Regular	87899370	0.00	524177931	171	24	38	55.84	1464680	637929	369982
7310	PRDX2_HUMAN	P32119	Peroxiredoxin-2 OS=Homo sapiens OX=9606 GN=PRDX2 PE=1 SV=5	Regular	84561140	0.00	220630168	94	10	19	40.91	534413	283499.2	194560
19163	DEF1_HUMAN	P59665	Neutrophil defensin 1 OS=Homo sapiens OX=9606 GN=DEFA1 PE=1 SV=1	Regular	83027610	0.00	105431262	28	3	8	25.53	526779	0	163489
5234	DEF3_HUMAN	P59666	Neutrophil defensin 3 OS=Homo sapiens OX=9606 GN=DEFA3 PE=1 SV=1	Regular	83027610	0.00	105871360	29	3	8	25.53	529600	526779	164162
19198	APOH_HUMAN	P02749	Beta-2-glycoprotein 1 OS=Homo sapiens OX=9606 GN=APOH PE=1 SV=3	Regular	80765150	0.00	396098310	141	17	24	60.58	704154	355291	195017
936	HV349_HUMAN	A0A0A0MS15	Immunoglobulin heavy variable 3-49 OS=Homo sapiens OX=9606 GN=IGHV3-49 PE=3 SV=1	Regular	78584100	0.00	132270380	22	4	9	40.34	246036	299469	123238
1967	K2C1_HUMAN	P04264	Keratin_ type II cytoskeletal 1 OS=Homo sapiens OX=9606 GN=KRT1 PE=1 SV=6	Regular	78075590	0.00	662098959	217	30	50	43.48	1176082	246422.7	286787
675	HPTR_HUMAN	P00739	Haptoglobin-related protein OS=Homo sapiens OX=9606 GN=HPR PE=2 SV=2	Regular	77313940	0.00	395428602	148	17	27	35.34	942579	7416548	234141
6776	A2MG_HUMAN	P01023	Alpha-2-macroglobulin OS=Homo sapiens OX=9606 GN=A2M PE=1 SV=3	Regular	76594990	0.00	1647169032	483	60	105	51.56	2309794	399472	630824
4338	FHL1_HUMAN	Q13642	Four and a half LIM domains protein 1 OS=Homo sapiens OX=9606 GN=FHL1 PE=1 SV=4	Regular	76028710	0.00	380309032	99	13	39	47.37	509979	258590	125851
6668	AACT_HUMAN	P01011	Alpha-1-antichymotrypsin OS=Homo sapiens OX=9606 GN=SERPINA3 PE=1 SV=2	Regular	72978550	0.00	478220525	133	17	35	43.50	408502	194571	107984
2593	MYL1_HUMAN	P05976	Myosin light chain 1/3_ skeletal muscle isoform OS=Homo sapiens OX=9606 GN=MYL1 PE=2 SV=3	Regular	68859400	0.00	212021839	105	15	22	75.77	410230	230025	86988
3360	MYH2_HUMAN	Q9UKX2	Myosin-2 OS=Homo sapiens OX=9606 GN=MYH2 PE=1 SV=1	Regular	68649320	0.00	2240713252	560	92	190	47.04	1856598	208666.8	560171
981	K1C10_HUMAN	P13645	Keratin_ type I cytoskeletal 10 OS=Homo sapiens OX=9606 GN=KRT10 PE=1 SV=6	Regular	67897620	0.00	590552696	169	25	37	41.61	681517	177162.2	188580
18241	CFAB_HUMAN	P00751	Complement factor B OS=Homo sapiens OX=9606 GN=CFB PE=1 SV=2	Regular	65098840	0.00	869016402	195	28	69	42.67	681387	194808	179602
925	HV323_HUMAN	P01764	Immunoglobulin heavy variable 3-23 OS=Homo sapiens OX=9606 GN=IGHV3-23 PE=1 SV=2	Regular	62599490	0.00	127534189	28	3	8	18.80	106743	0	33186
778	HV330_HUMAN	P01768	Immunoglobulin heavy variable 3-30 OS=Homo sapiens OX=9606 GN=IGHV3-30 PE=1 SV=2	Regular	62599490	0.00	131178754	28	3	9	18.80	106743	0	33186
740	HV335_HUMAN	P0DP03	Immunoglobulin heavy variable 3-30-5 OS=Homo sapiens OX=9606 GN=IGHV3-30-5 PE=3 SV=1	Regular	62599490	0.00	131178754	28	3	9	18.80	106743	76411.5	33186
5352	GLRX1_HUMAN	P35754	Glutaredoxin-1 OS=Homo sapiens OX=9606 GN=GLRX PE=1 SV=2	Regular	62377330	0.00	120608937	36	5	9	49.06	66408	50149	15652
4947	FABPH_HUMAN	P05413	Fatty acid-binding protein_ heart OS=Homo sapiens OX=9606 GN=FABP3 PE=1 SV=4	Regular	62006070	0.00	149150822	44	7	17	45.11	200995	143712	48910
3379	MYH7_HUMAN	P12883	Myosin-7 OS=Homo sapiens OX=9606 GN=MYH7 PE=1 SV=5	Regular	61075310	0.00	2238960968	600	92	188	44.34	1987481	234438.5	614009
12519	TPIS_HUMAN	P60174	Triosephosphate isomerase OS=Homo sapiens OX=9606 GN=TPI1 PE=1 SV=3	Regular	59890840	0.00	310761726	75	13	26	56.29	162704	84186	35403
17026	CYTC_HUMAN	P01034	Cystatin-C OS=Homo sapiens OX=9606 GN=CST3 PE=1 SV=1	Regular	59607840	0.00	160273632	33	5	12	50.00	147103	137630	63304
4030	FIBB_HUMAN	P02675	Fibrinogen beta chain OS=Homo sapiens OX=9606 GN=FGB PE=1 SV=2	Regular	58711760	0.00	566126167	155	26	45	53.77	505872	181928	121816
17924	CERU_HUMAN	P00450	Ceruloplasmin OS=Homo sapiens OX=9606 GN=CP PE=1 SV=1	Regular	52644700	0.00	1230607982	210	33	88	41.97	870907	241660	267918
17770	APOA4_HUMAN	P06727	Apolipoprotein A-IV OS=Homo sapiens OX=9606 GN=APOA4 PE=1 SV=3	Regular	52114580	0.00	453991185	120	21	45	48.23	476817	162307	112819
4332	FETUA_HUMAN	P02765	Alpha-2-HS-glycoprotein OS=Homo sapiens OX=9606 GN=AHSG PE=1 SV=2	Regular	51914910	0.00	401391565	111	12	22	36.78	578062	384062	190680
14367	SH3L3_HUMAN	Q9H299	SH3 domain-binding glutamic acid-rich-like protein 3 OS=Homo sapiens OX=9606 GN=SH3BGRL3 PE=1 SV=1	Regular	50221600	0.00	104947603	27	3	8	31.18	90116	90116	30144
15421	TIMP1_HUMAN	P01033	Metalloproteinase inhibitor 1 OS=Homo sapiens OX=9606 GN=TIMP1 PE=1 SV=1	Regular	49581460	0.00	238552313	56	11	14	60.87	150538	81237	35668
4300	FIBA_HUMAN	P02671	Fibrinogen alpha chain OS=Homo sapiens OX=9606 GN=FGA PE=1 SV=2	Regular	49572070	0.00	957145217	180	25	71	33.03	1012324	431561	272947
7422	PEBP1_HUMAN	P30086	Phosphatidylethanolamine-binding protein 1 OS=Homo sapiens OX=9606 GN=PEBP1 PE=1 SV=3	Regular	48845420	0.00	211708601	50	8	16	54.01	177596	111762	36413
15690	K1C9_HUMAN	P35527	Keratin_ type I cytoskeletal 9 OS=Homo sapiens OX=9606 GN=KRT9 PE=1 SV=3	Regular	48459140	0.00	622925365	129	22	44	34.83	390562	111982	118635
5958	IGHM_HUMAN	P01871	Immunoglobulin heavy constant mu OS=Homo sapiens OX=9606 GN=IGHM PE=1 SV=4	Regular	47166100	0.00	501241273	123	17	39	40.62	698859	293589	139582
3575	MT1M_HUMAN	Q8N339	Metallothionein-1M OS=Homo sapiens OX=9606 GN=MT1M PE=3 SV=2	Regular	44741870	0.00	72507976	8	2	7	21.31	28823	0	8581
3574	MT1E_HUMAN	P04732	Metallothionein-1E OS=Homo sapiens OX=9606 GN=MT1E PE=1 SV=1	Regular	44741870	0.00	71547121	8	2	5	21.31	28823	0	8581
1788	MT2_HUMAN	P02795	Metallothionein-2 OS=Homo sapiens OX=9606 GN=MT2A PE=1 SV=1	Regular	44741870	0.00	71827224	8	2	5	21.31	28823	0	8581
1785	MT1X_HUMAN	P80297	Metallothionein-1X OS=Homo sapiens OX=9606 GN=MT1X PE=1 SV=1	Regular	44741870	0.00	72088037	8	2	5	21.31	28823	84984	8581
1782	MT1G_HUMAN	P13640	Metallothionein-1G OS=Homo sapiens OX=9606 GN=MT1G PE=1 SV=2	Regular	44741870	0.00	72818983	8	2	5	20.97	28823	0	8581
14810	SAA4_HUMAN	P35542	Serum amyloid A-4 protein OS=Homo sapiens OX=9606 GN=SAA4 PE=1 SV=2	Regular	44710330	0.00	148607375	22	5	11	42.31	31842	31184	6022
6460	ACTBL_HUMAN	Q562R1	Beta-actin-like protein 2 OS=Homo sapiens OX=9606 GN=ACTBL2 PE=1 SV=2	Regular	44493000	0.00	423454528	79	15	38	42.29	476993	17544.64	102475
4260	FIBG_HUMAN	P02679	Fibrinogen gamma chain OS=Homo sapiens OX=9606 GN=FGG PE=1 SV=3	Regular	44299180	0.00	521390338	126	24	40	53.64	483256	177678	122794
2701	MYH6_HUMAN	P13533	Myosin-6 OS=Homo sapiens OX=9606 GN=MYH6 PE=1 SV=5	Regular	44213280	0.00	2245335007	450	68	185	32.80	1536697	19665.48	510987
2695	MYH1_HUMAN	P12882	Myosin-1 OS=Homo sapiens OX=9606 GN=MYH1 PE=1 SV=3	Regular	43970200	0.00	2241153216	448	88	190	41.62	1525718	97341.16	465105
18185	CFAH_HUMAN	P08603	Complement factor H OS=Homo sapiens OX=9606 GN=CFH PE=1 SV=4	Regular	43419700	0.00	1437727447	261	45	100	43.95	792460	115918	178576
5532	H10_HUMAN	P07305	Histone H1.0 OS=Homo sapiens OX=9606 GN=H1F0 PE=1 SV=3	Regular	41168450	0.00	208629520	20	3	18	16.49	34007	34007	11111
7148	POTEE_HUMAN	Q6S8J3	POTE ankyrin domain family member E OS=Homo sapiens OX=9606 GN=POTEE PE=2 SV=3	Regular	41069220	0.00	1229605057	77	18	114	18.88	997776	373780	343715
11049	GSTP1_HUMAN	P09211	Glutathione S-transferase P OS=Homo sapiens OX=9606 GN=GSTP1 PE=1 SV=2	Regular	40792920	0.00	235839696	65	10	16	57.62	151209	89455	43542
5641	HRG_HUMAN	P04196	Histidine-rich glycoprotein OS=Homo sapiens OX=9606 GN=HRG PE=1 SV=1	Regular	40557140	0.00	605478329	86	12	34	23.05	191562	94309	43551
7207	PPIA_HUMAN	P62937	Peptidyl-prolyl cis-trans isomerase A OS=Homo sapiens OX=9606 GN=PPIA PE=1 SV=2	Regular	39854470	0.00	182406427	79	12	16	69.70	334765	209711	71076
2048	KV401_HUMAN	P06312	Immunoglobulin kappa variable 4-1 OS=Homo sapiens OX=9606 GN=IGKV4-1 PE=1 SV=1	Regular	39489340	0.00	134941195	25	3	9	29.75	43739	43739	13207
16650	COF2_HUMAN	Q9Y281	Cofilin-2 OS=Homo sapiens OX=9606 GN=CFL2 PE=1 SV=1	Regular	38803250	0.00	188506967	30	6	20	43.98	118310	45144.09	44703
9344	POTEF_HUMAN	A5A3E0	POTE ankyrin domain family member F OS=Homo sapiens OX=9606 GN=POTEF PE=1 SV=2	Regular	38627250	0.00	1230986260	65	16	114	15.81	985893	0	341509
19287	A1BG_HUMAN	P04217	Alpha-1B-glycoprotein OS=Homo sapiens OX=9606 GN=A1BG PE=1 SV=4	Regular	38214250	0.00	548238357	96	11	28	26.46	414860	196894	111657
1513	KCRM_HUMAN	P06732	Creatine kinase M-type OS=Homo sapiens OX=9606 GN=CKM PE=1 SV=2	Regular	37271440	0.00	433293129	117	20	39	52.76	334382	110092	72522
14636	SH3L1_HUMAN	O75368	SH3 domain-binding glutamic acid-rich-like protein OS=Homo sapiens OX=9606 GN=SH3BGRL PE=1 SV=1	Regular	35923500	0.00	127742687	27	5	15	43.86	35759	30162	9949
15394	TPM3_HUMAN	P06753	Tropomyosin alpha-3 chain OS=Homo sapiens OX=9606 GN=TPM3 PE=1 SV=2	Regular	35899850	0.00	330070662	63	13	36	46.32	164895	24212.34	37777
2658	MYL3_HUMAN	P08590	Myosin light chain 3 OS=Homo sapiens OX=9606 GN=MYL3 PE=1 SV=3	Regular	35736820	0.00	221032055	45	11	20	54.36	118544	59099	23692
7974	PRDX1_HUMAN	Q06830	Peroxiredoxin-1 OS=Homo sapiens OX=9606 GN=PRDX1 PE=1 SV=1	Regular	35512970	0.00	223384925	34	8	20	32.16	173338	43247.79	49455
4545	H4_HUMAN	P62805	Histone H4 OS=Homo sapiens OX=9606 GN=HIST1H4A PE=1 SV=2	Regular	35488450	0.00	113673627	36	7	11	57.28	76567	44981	17450
17295	BLVRB_HUMAN	P30043	Flavin reductase (NADPH) OS=Homo sapiens OX=9606 GN=BLVRB PE=1 SV=3	Regular	35180920	0.00	222334472	46	7	13	51.94	178816	148347	38317
991	K22E_HUMAN	P35908	Keratin_ type II cytoskeletal 2 epidermal OS=Homo sapiens OX=9606 GN=KRT2 PE=1 SV=2	Regular	32967590	0.00	657181023	127	25	58	46.32	443388	60930.43	105662
4310	FKB1A_HUMAN	P62942	Peptidyl-prolyl cis-trans isomerase FKBP1A OS=Homo sapiens OX=9606 GN=FKBP1A PE=1 SV=2	Regular	32466840	0.00	120077621	17	3	7	34.26	36891	53820	7894
2601	MYH4_HUMAN	Q9Y623	Myosin-4 OS=Homo sapiens OX=9606 GN=MYH4 PE=2 SV=2	Regular	32417190	0.00	2240413084	326	70	189	31.92	1289008	13690.16	385920
17287	CAH2_HUMAN	P00918	Carbonic anhydrase 2 OS=Homo sapiens OX=9606 GN=CA2 PE=1 SV=2	Regular	31642810	0.00	293031080	76	10	21	43.46	312411	198170	91976
2637	MYH8_HUMAN	P13535	Myosin-8 OS=Homo sapiens OX=9606 GN=MYH8 PE=1 SV=3	Regular	31432190	0.00	2237323401	307	61	187	29.27	1245661	9778806	369639
806	IC1_HUMAN	P05155	Plasma protease C1 inhibitor OS=Homo sapiens OX=9606 GN=SERPING1 PE=1 SV=2	Regular	31366590	0.00	553824019	74	12	30	23.60	274504	137450	45550
14078	TNNI1_HUMAN	P19237	Troponin I_ slow skeletal muscle OS=Homo sapiens OX=9606 GN=TNNI1 PE=1 SV=3	Regular	30886040	0.00	218634792	44	9	30	39.04	92382	56630	26373
2041	KNG1_HUMAN	P01042	Kininogen-1 OS=Homo sapiens OX=9606 GN=KNG1 PE=1 SV=2	Regular	30816650	0.00	730409754	119	20	65	37.42	457266	214125	85819
16408	CSRP3_HUMAN	P50461	Cysteine and glycine-rich protein 3 OS=Homo sapiens OX=9606 GN=CSRP3 PE=1 SV=1	Regular	30432660	0.00	218813607	41	7	19	38.14	109225	68406	27888
13867	TETN_HUMAN	P05452	Tetranectin OS=Homo sapiens OX=9606 GN=CLEC3B PE=1 SV=3	Regular	30214990	0.00	229360447	44	9	18	54.95	87725	54652	22116
17117	CAH3_HUMAN	P07451	Carbonic anhydrase 3 OS=Homo sapiens OX=9606 GN=CA3 PE=1 SV=3	Regular	29831080	0.00	298425966	63	11	23	45.77	493798	320999	98736
568	GDIR2_HUMAN	P52566	Rho GDP-dissociation inhibitor 2 OS=Homo sapiens OX=9606 GN=ARHGDIB PE=1 SV=3	Regular	29586700	0.00	230450722	56	12	24	69.15	175351	103753	35954
16550	CO4B_HUMAN	P0C0L5	Complement C4-B OS=Homo sapiens OX=9606 GN=C4B PE=1 SV=2	Regular	29244460	0.00	1942914576	307	54	127	33.31	1017650	193923	224382
13941	THRB_HUMAN	P00734	Prothrombin OS=Homo sapiens OX=9606 GN=F2 PE=1 SV=2	Regular	29132270	0.00	715196625	132	24	51	50.00	351327	133411	72530
12143	PEDF_HUMAN	P36955	Pigment epithelium-derived factor OS=Homo sapiens OX=9606 GN=SERPINF1 PE=1 SV=4	Regular	28835980	0.00	464833447	76	12	31	29.43	181901	89301	48891
19479	ANGT_HUMAN	P01019	Angiotensinogen OS=Homo sapiens OX=9606 GN=AGT PE=1 SV=1	Regular	28825120	0.00	534394303	72	9	26	23.30	173113	92353	44461
19503	ACBP_HUMAN	P07108	Acyl-CoA-binding protein OS=Homo sapiens OX=9606 GN=DBI PE=1 SV=2	Regular	28538140	0.00	100444483	8	2	8	35.63	39424	104115	12441
16641	CO4A_HUMAN	P0C0L4	Complement C4-A OS=Homo sapiens OX=9606 GN=C4A PE=1 SV=2	Regular	27513390	0.00	1943825114	312	56	127	35.32	1016285	182788	224437
19592	APOE_HUMAN	P02649	Apolipoprotein E OS=Homo sapiens OX=9606 GN=APOE PE=1 SV=1	Regular	26972650	0.00	362682027	66	13	33	49.21	71728	32649	18817
4342	FHR1_HUMAN	Q03591	Complement factor H-related protein 1 OS=Homo sapiens OX=9606 GN=CFHR1 PE=1 SV=2	Regular	26921170	0.00	387911583	62	10	24	30.00	139667	30992.4	29425
6194	IGHA2_HUMAN	P01877	Immunoglobulin heavy constant alpha 2 OS=Homo sapiens OX=9606 GN=IGHA2 PE=1 SV=4	Regular	26757320	0.00	373897647	35	5	23	20.29	226406	39301.98	90534
16991	CYTB_HUMAN	P04080	Cystatin-B OS=Homo sapiens OX=9606 GN=CSTB PE=1 SV=2	Regular	26605000	0.00	111966342	13	5	8	70.41	19525	18849	6550
1799	KV320_HUMAN	P01619	Immunoglobulin kappa variable 3-20 OS=Homo sapiens OX=9606 GN=IGKV3-20 PE=1 SV=2	Regular	26201660	0.00	126711825	16	4	8	56.03	50890	45567.82	16746
11458	G3P_HUMAN	P04406	Glyceraldehyde-3-phosphate dehydrogenase OS=Homo sapiens OX=9606 GN=GAPDH PE=1 SV=3	Regular	26103870	0.00	362243681	51	13	26	42.99	117841	52019	16415
16738	CLUS_HUMAN	P10909	Clusterin OS=Homo sapiens OX=9606 GN=CLU PE=1 SV=1	Regular	25790100	0.00	530649683	73	13	40	36.30	153647	71437	36344
845	HV43D_HUMAN	P0DP04	Immunoglobulin heavy variable 3-43D OS=Homo sapiens OX=9606 GN=IGHV3-43D PE=3 SV=1	Regular	24641620	0.00	131878705	23	4	9	38.14	71484	18254	16182
4518	HBAZ_HUMAN	P02008	Hemoglobin subunit zeta OS=Homo sapiens OX=9606 GN=HBZ PE=1 SV=2	Regular	24261140	0.00	156940702	18	2	11	24.65	522409	0	111834
922	HV309_HUMAN	P01782	Immunoglobulin heavy variable 3-9 OS=Homo sapiens OX=9606 GN=IGHV3-9 PE=1 SV=2	Regular	24039060	0.00	131158541	21	2	9	18.64	67370	0	15882
1675	LEG10_HUMAN	Q05315	Galectin-10 OS=Homo sapiens OX=9606 GN=CLC PE=1 SV=3	Regular	23879450	0.00	165669561	30	5	18	39.44	132567	114281	45687
19501	APOC1_HUMAN	P02654	Apolipoprotein C-I OS=Homo sapiens OX=9606 GN=APOC1 PE=1 SV=1	Regular	23812200	0.00	93319412	21	4	7	26.51	73423	71398	14365
19722	AMBP_HUMAN	P02760	Protein AMBP OS=Homo sapiens OX=9606 GN=AMBP PE=1 SV=1	Regular	23501570	0.00	399119931	62	13	27	46.59	139498	99640	28320
2600	MYH3_HUMAN	P11055	Myosin-3 OS=Homo sapiens OX=9606 GN=MYH3 PE=1 SV=3	Regular	23189140	0.00	2249885585	239	53	186	25.98	889080	12706.4	305832
7586	PDLI5_HUMAN	Q96HC4	PDZ and LIM domain protein 5 OS=Homo sapiens OX=9606 GN=PDLIM5 PE=1 SV=5	Regular	22940440	0.00	651427560	49	7	47	12.25	166459	151898	43542
2659	MYL6_HUMAN	P60660	Myosin light polypeptide 6 OS=Homo sapiens OX=9606 GN=MYL6 PE=1 SV=2	Regular	22531180	0.00	171011810	15	6	15	54.30	45499	9031	10197
19373	APOD_HUMAN	P05090	Apolipoprotein D OS=Homo sapiens OX=9606 GN=APOD PE=1 SV=1	Regular	22496880	0.00	215607271	30	6	13	30.69	153860	105983	33249
2049	KV133_HUMAN	P01594	Immunoglobulin kappa variable 1-33 OS=Homo sapiens OX=9606 GN=IGKV1-33 PE=1 SV=2	Regular	22366610	0.00	130195775	21	2	5	29.91	219314	0	31063
1899	KVD33_HUMAN	P01593	Immunoglobulin kappa variable 1D-33 OS=Homo sapiens OX=9606 GN=IGKV1D-33 PE=1 SV=2	Regular	22366610	0.00	130195775	21	2	5	29.91	219314	328971	31063
11392	GALE_HUMAN	Q14376	UDP-glucose 4-epimerase OS=Homo sapiens OX=9606 GN=GALE PE=1 SV=2	Regular	22345760	0.00	386809372	18	5	29	17.82	157036	134994	85396
6461	ACTBM_HUMAN	Q9BYX7	Putative beta-actin-like protein 3 OS=Homo sapiens OX=9606 GN=POTEKP PE=5 SV=1	Regular	22179400	0.00	423585184	25	2	36	5.87	249853	0	56159
20252	VTNC_HUMAN	P04004	Vitronectin OS=Homo sapiens OX=9606 GN=VTN PE=1 SV=1	Regular	21862010	0.00	551040374	33	7	31	14.02	131492	110832	33546
13567	TAGL2_HUMAN	P37802	Transgelin-2 OS=Homo sapiens OX=9606 GN=TAGLN2 PE=1 SV=3	Regular	21163730	0.00	225625876	33	6	26	32.16	49856	33032	10391
19512	AFAM_HUMAN	P43652	Afamin OS=Homo sapiens OX=9606 GN=AFM PE=1 SV=1	Regular	20473660	0.00	710081300	103	23	67	38.23	283037	88414	78274
8108	POTEI_HUMAN	P0CG38	POTE ankyrin domain family member I OS=Homo sapiens OX=9606 GN=POTEI PE=3 SV=1	Regular	20214470	0.00	1229363902	38	11	112	8.47	510180	0	282578
8109	POTEJ_HUMAN	P0CG39	POTE ankyrin domain family member J OS=Homo sapiens OX=9606 GN=POTEJ PE=3 SV=1	Regular	20159740	0.00	1188159034	39	11	110	8.77	738957	0	289590
6902	A2GL_HUMAN	P02750	Leucine-rich alpha-2-glycoprotein OS=Homo sapiens OX=9606 GN=LRG1 PE=1 SV=2	Regular	19762030	0.00	384060628	45	11	29	31.70	149679	90299	33698
5033	FABP5_HUMAN	Q01469	Fatty acid-binding protein 5 OS=Homo sapiens OX=9606 GN=FABP5 PE=1 SV=3	Regular	19163350	0.00	155066309	30	6	16	65.93	93288	26547	7454
7091	PRDX6_HUMAN	P30041	Peroxiredoxin-6 OS=Homo sapiens OX=9606 GN=PRDX6 PE=1 SV=3	Regular	18800770	0.00	251490747	30	10	29	42.41	48174	30694	11936
16653	COTL1_HUMAN	Q14019	Coactosin-like protein OS=Homo sapiens OX=9606 GN=COTL1 PE=1 SV=3	Regular	18795190	0.00	160590549	24	7	18	40.14	81099	51510	17490
19788	TYB4_HUMAN	P62328	Thymosin beta-4 OS=Homo sapiens OX=9606 GN=TMSB4X PE=1 SV=2	Regular	17995250	0.00	50526688	36	4	6	45.45	148597	28248	50774
15447	TNNT3_HUMAN	P45378	Troponin T_ fast skeletal muscle OS=Homo sapiens OX=9606 GN=TNNT3 PE=1 SV=3	Regular	17750730	0.00	318245837	48	10	29	30.48	108902	51935	19364
2162	ITIH4_HUMAN	Q14624	Inter-alpha-trypsin inhibitor heavy chain H4 OS=Homo sapiens OX=9606 GN=ITIH4 PE=1 SV=4	Regular	17736640	0.00	1035857087	119	26	67	34.30	341755	110932	74919
15686	K1C14_HUMAN	P02533	Keratin_ type I cytoskeletal 14 OS=Homo sapiens OX=9606 GN=KRT14 PE=1 SV=4	Regular	17167650	0.00	519037472	42	13	47	34.53	225066	17246.63	79535
3076	NGAL_HUMAN	P80188	Neutrophil gelatinase-associated lipocalin OS=Homo sapiens OX=9606 GN=LCN2 PE=1 SV=2	Regular	17321910	0.00	227591843	32	7	23	46.97	84623	73112	12994
15339	TPM4_HUMAN	P67936	Tropomyosin alpha-4 chain OS=Homo sapiens OX=9606 GN=TPM4 PE=1 SV=3	Regular	17312460	0.00	286359130	31	8	34	28.23	95122	1210507	26852
7081	PON1_HUMAN	P27169	Serum paraoxonase/arylesterase 1 OS=Homo sapiens OX=9606 GN=PON1 PE=1 SV=3	Regular	16913660	0.00	399024477	37	9	22	37.18	59872	35748	9428
6347	AHSP_HUMAN	Q9NZD4	Alpha-hemoglobin-stabilizing protein OS=Homo sapiens OX=9606 GN=AHSP PE=1 SV=1	Regular	16905270	0.00	118404400	22	4	11	42.16	30097	26680	6488
1599	K1C16_HUMAN	P08779	Keratin_ type I cytoskeletal 16 OS=Homo sapiens OX=9606 GN=KRT16 PE=1 SV=4	Regular	16522790	0.00	516100737	31	10	47	26.43	204595	5321389	73848
19443	ALDOA_HUMAN	P04075	Fructose-bisphosphate aldolase A OS=Homo sapiens OX=9606 GN=ALDOA PE=1 SV=2	Regular	16288290	0.00	398762787	49	10	34	39.29	158893	95775	55368
3369	MYH13_HUMAN	Q9UKX3	Myosin-13 OS=Homo sapiens OX=9606 GN=MYH13 PE=2 SV=2	Regular	16201370	0.00	2247456263	169	51	187	26.01	775013	16469.38	251609
13410	S10A4_HUMAN	P26447	Protein S100-A4 OS=Homo sapiens OX=9606 GN=S100A4 PE=1 SV=1	Regular	15711230	0.00	119566599	12	2	13	16.83	38371	57556.5	10509
6306	ACYP2_HUMAN	P14621	Acylphosphatase-2 OS=Homo sapiens OX=9606 GN=ACYP2 PE=1 SV=2	Regular	15458830	0.00	111966105	21	6	11	45.45	19344	15338	6900
18943	DCD_HUMAN	P81605	Dermcidin OS=Homo sapiens OX=9606 GN=DCD PE=1 SV=2	Regular	15317280	0.00	113979338	11	2	14	20.00	11448	17172	4127
266	ENOA_HUMAN	P06733	Alpha-enolase OS=Homo sapiens OX=9606 GN=ENO1 PE=1 SV=2	Regular	14793040	0.00	475112010	61	14	39	43.09	109805	48428	21977
17023	C4BPA_HUMAN	P04003	C4b-binding protein alpha chain OS=Homo sapiens OX=9606 GN=C4BPA PE=1 SV=2	Regular	14765990	0.00	690862456	65	17	50	36.01	249757	171675	37426
18969	CX6B1_HUMAN	P14854	Cytochrome c oxidase subunit 6B1 OS=Homo sapiens OX=9606 GN=COX6B1 PE=1 SV=2	Regular	14377360	0.00	104205211	12	4	8	56.98	16999	16439	2223
6877	AAMDC_HUMAN	Q9H7C9	Mth938 domain-containing protein OS=Homo sapiens OX=9606 GN=AAMDC PE=1 SV=1	Regular	14255650	0.00	134462466	21	7	18	54.92	28711	22266	6636
19273	APOC2_HUMAN	P02655	Apolipoprotein C-II OS=Homo sapiens OX=9606 GN=APOC2 PE=1 SV=1	Regular	13476660	0.00	112838900	20	4	7	49.50	77611	64494	15268
11624	ITIH2_HUMAN	P19823	Inter-alpha-trypsin inhibitor heavy chain H2 OS=Homo sapiens OX=9606 GN=ITIH2 PE=1 SV=2	Regular	13380420	0.00	1069198497	87	20	75	25.16	230029	101572	51538
5221	H2BFS_HUMAN	P57053	Histone H2B type F-S OS=Homo sapiens OX=9606 GN=H2BFS PE=1 SV=2	Regular	13374590	0.00	139442146	13	2	15	20.63	44663	0	7001
5218	H2B1L_HUMAN	Q99880	Histone H2B type 1-L OS=Homo sapiens OX=9606 GN=HIST1H2BL PE=1 SV=3	Regular	13374590	0.00	139522317	13	2	15	20.63	44663	0	7001
5038	H2B2F_HUMAN	Q5QNW6	Histone H2B type 2-F OS=Homo sapiens OX=9606 GN=HIST2H2BF PE=1 SV=3	Regular	13374590	0.00	139201896	13	2	15	20.63	44663	0	7001
4963	H2B3B_HUMAN	Q8N257	Histone H2B type 3-B OS=Homo sapiens OX=9606 GN=HIST3H2BB PE=1 SV=3	Regular	13374590	0.00	139081352	13	2	15	20.63	44663	0	7001
4962	H2B2E_HUMAN	Q16778	Histone H2B type 2-E OS=Homo sapiens OX=9606 GN=HIST2H2BE PE=1 SV=3	Regular	13374590	0.00	139201896	13	2	15	20.63	44663	0	7001
4959	H2B1K_HUMAN	O60814	Histone H2B type 1-K OS=Homo sapiens OX=9606 GN=HIST1H2BK PE=1 SV=3	Regular	13374590	0.00	138901633	13	2	15	20.63	44663	0	7001
4958	H2B1J_HUMAN	P06899	Histone H2B type 1-J OS=Homo sapiens OX=9606 GN=HIST1H2BJ PE=1 SV=3	Regular	13374590	0.00	139041902	13	2	15	20.63	44663	0	7001
4957	H2B1C_HUMAN	P62807	Histone H2B type 1-C/E/F/G/I OS=Homo sapiens OX=9606 GN=HIST1H2BC PE=1 SV=4	Regular	13374590	0.00	139061627	13	2	15	20.63	44663	0	7001
4956	H2B1B_HUMAN	P33778	Histone H2B type 1-B OS=Homo sapiens OX=9606 GN=HIST1H2BB PE=1 SV=2	Regular	13374590	0.00	139502159	13	2	15	20.63	44663	0	7001
4949	H2B1M_HUMAN	Q99879	Histone H2B type 1-M OS=Homo sapiens OX=9606 GN=HIST1H2BM PE=1 SV=3	Regular	13374590	0.00	139892960	13	2	15	20.63	44663	0	7001
4948	H2B1H_HUMAN	Q93079	Histone H2B type 1-H OS=Homo sapiens OX=9606 GN=HIST1H2BH PE=1 SV=3	Regular	13374590	0.00	138921358	13	2	15	20.63	44663	0	7001
4815	H2B1D_HUMAN	P58876	Histone H2B type 1-D OS=Homo sapiens OX=9606 GN=HIST1H2BD PE=1 SV=2	Regular	13374590	0.00	139361890	13	2	15	20.63	44663	0	7001
4084	H2B1O_HUMAN	P23527	Histone H2B type 1-O OS=Homo sapiens OX=9606 GN=HIST1H2BO PE=1 SV=3	Regular	13374590	0.00	139061627	13	2	15	20.63	44663	0	7001
4083	H2B1N_HUMAN	Q99877	Histone H2B type 1-N OS=Homo sapiens OX=9606 GN=HIST1H2BN PE=1 SV=3	Regular	13374590	0.00	139221621	13	2	15	20.63	44663	66994.5	7001
17128	CATA_HUMAN	P04040	Catalase OS=Homo sapiens OX=9606 GN=CAT PE=1 SV=3	Regular	13364460	0.00	599843650	64	16	50	34.72	337730	283143	118412
13095	S10A6_HUMAN	P06703	Protein S100-A6 OS=Homo sapiens OX=9606 GN=S100A6 PE=1 SV=1	Regular	13252120	0.00	102367832	13	3	14	25.56	55632	54415	19560
6614	ASC_HUMAN	Q9ULZ3	Apoptosis-associated speck-like protein containing a CARD OS=Homo sapiens OX=9606 GN=PYCARD PE=1 SV=2	Regular	13185470	0.00	216838848	20	7	18	34.87	20868	13196	4033
17921	CFAD_HUMAN	P00746	Complement factor D OS=Homo sapiens OX=9606 GN=CFD PE=1 SV=5	Regular	13128070	0.00	275462099	32	9	22	34.78	76020	54023	19176
16	ENOB_HUMAN	P13929	Beta-enolase OS=Homo sapiens OX=9606 GN=ENO3 PE=1 SV=5	Regular	12929790	0.00	473291175	39	9	37	25.81	47367	23884	9334
5410	GELS_HUMAN	P06396	Gelsolin OS=Homo sapiens OX=9606 GN=GSN PE=1 SV=1	Regular	12925780	0.00	860968228	94	22	55	33.76	233072	99755	60632
5035	H2B1A_HUMAN	Q96A08	Histone H2B type 1-A OS=Homo sapiens OX=9606 GN=HIST1H2BA PE=1 SV=3	Regular	12806160	0.00	141675214	10	1	16	8.66	41325	0	6287
12256	RAN_HUMAN	P62826	GTP-binding nuclear protein Ran OS=Homo sapiens OX=9606 GN=RAN PE=1 SV=3	Regular	12804440	0.00	245942216	22	5	20	33.33	25900	25065	7895
651	HV551_HUMAN	A0A0C4DH38	Immunoglobulin heavy variable 5-51 OS=Homo sapiens OX=9606 GN=IGHV5-51 PE=3 SV=1	Regular	12562420	0.00	128456615	15	3	9	34.19	20802	20802	4810
1600	K1C17_HUMAN	Q04695	Keratin_ type I cytoskeletal 17 OS=Homo sapiens OX=9606 GN=KRT17 PE=1 SV=2	Regular	12069690	0.00	483908844	27	8	48	19.44	145581	3739034	62672
16465	CO9_HUMAN	P02748	Complement component C9 OS=Homo sapiens OX=9606 GN=C9 PE=1 SV=2	Regular	11937510	0.00	646561742	49	15	46	40.79	136623	67653	39375
14033	TNNC2_HUMAN	P02585	Troponin C_ skeletal muscle OS=Homo sapiens OX=9606 GN=TNNC2 PE=1 SV=2	Regular	11888190	0.00	181791502	19	7	16	50.63	40686	34855	9711
993	K2C1B_HUMAN	Q7Z794	Keratin_ type II cytoskeletal 1b OS=Homo sapiens OX=9606 GN=KRT77 PE=2 SV=3	Regular	11859150	0.00	621866485	28	5	47	12.63	209069	92564.34	31764
9216	P63_HUMAN	Q9H3D4	Tumor protein 63 OS=Homo sapiens OX=9606 GN=TP63 PE=1 SV=1	Regular	11672720	0.00	776980600	7	3	55	4.41	56636	0	19743
15685	K1C13_HUMAN	P13646	Keratin_ type I cytoskeletal 13 OS=Homo sapiens OX=9606 GN=KRT13 PE=1 SV=4	Regular	11455590	0.00	499304782	30	5	44	8.73	124217	0	33412
5576	HMGB2_HUMAN	P26583	High mobility group protein B2 OS=Homo sapiens OX=9606 GN=HMGB2 PE=1 SV=2	Regular	11621160	0.00	242048782	13	3	24	11.48	11735	16687.5	3288
8763	ROA2_HUMAN	P22626	Heterogeneous nuclear ribonucleoproteins A2/B1 OS=Homo sapiens OX=9606 GN=HNRNPA2B1 PE=1 SV=2	Regular	11465990	0.00	374867876	46	11	32	30.59	95447	52964	21333
15658	ITIH1_HUMAN	P19827	Inter-alpha-trypsin inhibitor heavy chain H1 OS=Homo sapiens OX=9606 GN=ITIH1 PE=1 SV=3	Regular	11517140	0.00	1018455159	71	16	59	23.60	286346	83768	37454
11651	K1C15_HUMAN	P19012	Keratin_ type I cytoskeletal 15 OS=Homo sapiens OX=9606 GN=KRT15 PE=1 SV=3	Regular	11260970	0.00	494399298	22	9	46	18.86	133163	4162884	60003
982	K1C19_HUMAN	P08727	Keratin_ type I cytoskeletal 19 OS=Homo sapiens OX=9606 GN=KRT19 PE=1 SV=4	Regular	11154330	0.00	441060704	21	7	45	14.00	132181	1455	60499
14224	SODC_HUMAN	P00441	Superoxide dismutase [Cu-Zn] OS=Homo sapiens OX=9606 GN=SOD1 PE=1 SV=2	Regular	11202370	0.00	161638660	18	2	16	15.58	62063	90646.5	4831
12093	PDLI3_HUMAN	Q53GG5	PDZ and LIM domain protein 3 OS=Homo sapiens OX=9606 GN=PDLIM3 PE=1 SV=1	Regular	11202190	0.00	398598185	37	10	23	43.68	50754	34385	10183
1056	KAD1_HUMAN	P00568	Adenylate kinase isoenzyme 1 OS=Homo sapiens OX=9606 GN=AK1 PE=1 SV=3	Regular	11185210	0.00	217489384	25	7	20	42.78	63936	50549	10742
16116	CXCL7_HUMAN	P02775	Platelet basic protein OS=Homo sapiens OX=9606 GN=PPBP PE=1 SV=3	Regular	11098360	0.00	141793758	14	4	9	26.56	34416	34091	8528
4111	HBG2_HUMAN	P69892	Hemoglobin subunit gamma-2 OS=Homo sapiens OX=9606 GN=HBG2 PE=1 SV=2	Regular	10850060	0.00	161834933	12	5	14	34.01	29455	9703269	7428
831	HV313_HUMAN	P01766	Immunoglobulin heavy variable 3-13 OS=Homo sapiens OX=9606 GN=IGHV3-13 PE=1 SV=2	Regular	10818500	0.00	126773267	15	3	7	39.66	52850	20013.89	11418
5509	HV343_HUMAN	A0A0B4J1X8	Immunoglobulin heavy variable 3-43 OS=Homo sapiens OX=9606 GN=IGHV3-43 PE=3 SV=1	Regular	10696260	0.00	132479231	12	3	9	28.81	53557	0	11267
739	HV320_HUMAN	A0A0C4DH32	Immunoglobulin heavy variable 3-20 OS=Homo sapiens OX=9606 GN=IGHV3-20 PE=3 SV=2	Regular	10668660	0.00	128444570	17	4	8	48.72	111374	1443772	14363
7249	PLSL_HUMAN	P13796	Plastin-2 OS=Homo sapiens OX=9606 GN=LCP1 PE=1 SV=6	Regular	10568230	0.00	708588014	55	22	57	37.80	117340	34478.13	20895
5250	HBG1_HUMAN	P69891	Hemoglobin subunit gamma-1 OS=Homo sapiens OX=9606 GN=HBG1 PE=1 SV=2	Regular	10481990	0.00	161975201	14	6	14	42.18	27926	5869668	7366
15744	PYGM_HUMAN	P11217	Glycogen phosphorylase_ muscle form OS=Homo sapiens OX=9606 GN=PYGM PE=1 SV=6	Regular	10377510	0.00	975484530	52	16	82	19.60	1099492	1054113	284074
786	HV5X1_HUMAN	A0A0J9YXX1	Immunoglobulin heavy variable 5-10-1 OS=Homo sapiens OX=9606 GN=IGHV5-10-1 PE=3 SV=1	Regular	10263210	0.00	129436821	12	2	9	20.51	18841	0	4185
2565	MYP2_HUMAN	P02689	Myelin P2 protein OS=Homo sapiens OX=9606 GN=PMP2 PE=1 SV=3	Regular	10245800	0.00	150234699	7	3	17	14.39	37395	9955.5	6849
12368	PHP14_HUMAN	Q9NRX4	14 kDa phosphohistidine phosphatase OS=Homo sapiens OX=9606 GN=PHPT1 PE=1 SV=1	Regular	10107450	0.00	140036253	17	5	12	28.80	42421	40884	8892
4118	H2A2B_HUMAN	Q8IUE6	Histone H2A type 2-B OS=Homo sapiens OX=9606 GN=HIST2H2AB PE=1 SV=3	Regular	10099900	0.00	139953202	7	2	9	6.92	23658	61350	4954
5189	H2A1B_HUMAN	P04908	Histone H2A type 1-B/E OS=Homo sapiens OX=9606 GN=HIST1H2AB PE=1 SV=2	Regular	10084680	0.00	141355084	7	1	9	6.92	20450	0	4855
5076	H2A1H_HUMAN	Q96KK5	Histone H2A type 1-H OS=Homo sapiens OX=9606 GN=HIST1H2AH PE=1 SV=3	Regular	10084680	0.00	139062694	7	1	9	7.03	20450	0	4855
5034	H2AZ_HUMAN	P0C0S5	Histone H2A.Z OS=Homo sapiens OX=9606 GN=H2AFZ PE=1 SV=2	Regular	10084680	0.00	135527525	7	1	9	7.03	20450	0	4855
5004	H2A1J_HUMAN	Q99878	Histone H2A type 1-J OS=Homo sapiens OX=9606 GN=HIST1H2AJ PE=1 SV=3	Regular	10084680	0.00	139362957	7	1	9	7.03	20450	0	4855
4944	H2AX_HUMAN	P16104	Histone H2AX OS=Homo sapiens OX=9606 GN=H2AFX PE=1 SV=2	Regular	10084680	0.00	151445863	7	1	12	6.29	20450	0	4855
4942	H2AV_HUMAN	Q71UI9	Histone H2A.V OS=Homo sapiens OX=9606 GN=H2AFV PE=1 SV=3	Regular	10084680	0.00	135086993	7	1	9	7.03	20450	0	4855
4934	H2A3_HUMAN	Q7L7L0	Histone H2A type 3 OS=Homo sapiens OX=9606 GN=HIST3H2A PE=1 SV=3	Regular	10084680	0.00	141214815	7	1	9	6.92	20450	0	4855
4918	H2A2A_HUMAN	Q6FI13	Histone H2A type 2-A OS=Homo sapiens OX=9606 GN=HIST2H2AA3 PE=1 SV=3	Regular	10084680	0.00	140955078	7	1	9	6.92	20450	0	4855
4915	H2A1_HUMAN	P0C0S8	Histone H2A type 1 OS=Homo sapiens OX=9606 GN=HIST1H2AG PE=1 SV=2	Regular	10084680	0.00	140914956	7	1	9	6.92	20450	0	4855
4879	H2AJ_HUMAN	Q9BTM1	Histone H2A.J OS=Homo sapiens OX=9606 GN=H2AFJ PE=1 SV=1	Regular	10084680	0.00	140194234	7	1	8	6.98	20450	0	4855
4782	H2A1D_HUMAN	P20671	Histone H2A type 1-D OS=Homo sapiens OX=9606 GN=HIST1H2AD PE=1 SV=2	Regular	10084680	0.00	141074950	7	1	9	6.92	20450	0	4855
4781	H2A1C_HUMAN	Q93077	Histone H2A type 1-C OS=Homo sapiens OX=9606 GN=HIST1H2AC PE=1 SV=3	Regular	10084680	0.00	141054821	7	1	9	6.92	20450	0	4855
4195	H2A1A_HUMAN	Q96QV6	Histone H2A type 1-A OS=Homo sapiens OX=9606 GN=HIST1H2AA PE=1 SV=3	Regular	10084680	0.00	142335231	7	1	9	6.87	20450	0	4855
4119	H2A2C_HUMAN	Q16777	Histone H2A type 2-C OS=Homo sapiens OX=9606 GN=HIST2H2AC PE=1 SV=4	Regular	10084680	0.00	139883928	7	1	8	6.98	20450	0	4855
1729	LASP1_HUMAN	Q14847	LIM and SH3 domain protein 1 OS=Homo sapiens OX=9606 GN=LASP1 PE=1 SV=2	Regular	10060750	0.00	301164131	27	8	26	34.48	37102	21960	6816
3597	LDB3_HUMAN	O75112	LIM domain-binding protein 3 OS=Homo sapiens OX=9606 GN=LDB3 PE=1 SV=2	Regular	10022430	0.00	782755208	55	14	48	20.91	214376	108476	26342
14215	TNNT1_HUMAN	P13805	Troponin T_ slow skeletal muscle OS=Homo sapiens OX=9606 GN=TNNT1 PE=1 SV=4	Regular	9959468	0.00	330052421	22	7	29	25.18	36780	12084.58	6519
10597	TRFL_HUMAN	P02788	Lactotransferrin OS=Homo sapiens OX=9606 GN=LTF PE=1 SV=6	Regular	9951516	0.00	800639293	81	23	76	40.28	104249	33495	24119
12246	PGK1_HUMAN	P00558	Phosphoglycerate kinase 1 OS=Homo sapiens OX=9606 GN=PGK1 PE=1 SV=3	Regular	9764930	0.00	450139805	48	14	38	36.69	94649	28496.98	15408
5531	H13_HUMAN	P16402	Histone H1.3 OS=Homo sapiens OX=9606 GN=HIST1H1D PE=1 SV=2	Regular	9577803	0.00	223499210	26	4	23	14.93	176791	0	46636
4512	H12_HUMAN	P16403	Histone H1.2 OS=Homo sapiens OX=9606 GN=HIST1H1C PE=1 SV=2	Regular	9577803	0.00	213647689	26	4	24	15.49	176791	166402	46636
4475	H14_HUMAN	P10412	Histone H1.4 OS=Homo sapiens OX=9606 GN=HIST1H1E PE=1 SV=2	Regular	9577803	0.00	218652868	27	4	23	15.07	178676	0	46820
10650	UBE2N_HUMAN	P61088	Ubiquitin-conjugating enzyme E2 N OS=Homo sapiens OX=9606 GN=UBE2N PE=1 SV=1	Regular	9436451	0.00	171948797	22	7	14	40.13	18376	13203	4667
6883	1433B_HUMAN	P31946	14-3-3 protein beta/alpha OS=Homo sapiens OX=9606 GN=YWHAB PE=1 SV=3	Regular	9029470	0.00	281965102	36	10	25	47.97	43917	21320.05	15771
13848	THIO_HUMAN	P10599	Thioredoxin OS=Homo sapiens OX=9606 GN=TXN PE=1 SV=3	Regular	8920200	0.00	120226557	21	5	9	55.24	85706	84524	12660
4110	HBE_HUMAN	P02100	Hemoglobin subunit epsilon OS=Homo sapiens OX=9606 GN=HBE1 PE=1 SV=2	Regular	8883074	0.00	162598774	10	2	14	12.24	36286	34791.93	11721
18448	CFAI_HUMAN	P05156	Complement factor I OS=Homo sapiens OX=9606 GN=CFI PE=1 SV=2	Regular	8838726	0.00	681455049	53	16	51	30.02	136463	50361	26380
988	K1C28_HUMAN	Q7Z3Y7	Keratin_ type I cytoskeletal 28 OS=Homo sapiens OX=9606 GN=KRT28 PE=1 SV=2	Regular	8816086	0.00	511947661	18	3	36	5.39	143395	0	32672
7408	PARK7_HUMAN	Q99497	Protein/nucleic acid deglycase DJ-1 OS=Homo sapiens OX=9606 GN=PARK7 PE=1 SV=2	Regular	8784500	0.00	200621730	8	4	29	29.63	13346	12535	1675
6441	ACTN2_HUMAN	P35609	Alpha-actinin-2 OS=Homo sapiens OX=9606 GN=ACTN2 PE=1 SV=1	Regular	8732433	0.00	1044242806	103	29	87	31.21	162152	23547	29324
11650	K1C12_HUMAN	Q99456	Keratin_ type I cytoskeletal 12 OS=Homo sapiens OX=9606 GN=KRT12 PE=1 SV=1	Regular	8683260	0.00	536255628	10	2	45	2.83	74102	6591684	45322
15687	K1C24_HUMAN	Q2M2I5	Keratin_ type I cytoskeletal 24 OS=Homo sapiens OX=9606 GN=KRT24 PE=1 SV=1	Regular	8544713	0.00	556007377	17	2	45	3.43	77636	0	19904
6849	1433G_HUMAN	P61981	14-3-3 protein gamma OS=Homo sapiens OX=9606 GN=YWHAG PE=1 SV=2	Regular	8538168	0.00	284737251	26	8	27	36.84	29539	7943363	10172
11418	FHR2_HUMAN	P36980	Complement factor H-related protein 2 OS=Homo sapiens OX=9606 GN=CFHR2 PE=1 SV=1	Regular	8517058	0.00	315632084	27	7	18	27.78	36931	13277.61	9110
4106	FHR5_HUMAN	Q9BXR6	Complement factor H-related protein 5 OS=Homo sapiens OX=9606 GN=CFHR5 PE=1 SV=1	Regular	8467895	0.00	664724713	19	6	49	15.11	31039	0	9005
2603	MYH7B_HUMAN	A7E2Y1	Myosin-7B OS=Homo sapiens OX=9606 GN=MYH7B PE=1 SV=4	Regular	8403386	0.36	2270997969	83	32	190	15.43	346359	7210797	151443
20377	VIME_HUMAN	P08670	Vimentin OS=Homo sapiens OX=9606 GN=VIM PE=1 SV=4	Regular	8372372	0.36	537087907	52	19	49	38.84	72511	19733.16	13392
18767	CCL27_HUMAN	Q9Y4X3	C-C motif chemokine 27 OS=Homo sapiens OX=9606 GN=CCL27 PE=1 SV=1	Regular	8291746	0.36	129030851	6	3	9	6.25	78241	192339	12912
6698	1433Z_HUMAN	P63104	14-3-3 protein zeta/delta OS=Homo sapiens OX=9606 GN=YWHAZ PE=1 SV=1	Regular	8109891	0.36	279162394	35	9	30	44.90	32150	14047	6773
11523	PAL4A_HUMAN	Q9Y536	Peptidyl-prolyl cis-trans isomerase A-like 4A OS=Homo sapiens OX=9606 GN=PPIAL4A PE=2 SV=1	Regular	8034292	0.35	184099414	12	2	15	12.80	61251	0	3341
6217	IGJ_HUMAN	P01591	Immunoglobulin J chain OS=Homo sapiens OX=9606 GN=JCHAIN PE=1 SV=4	Regular	7991590	0.35	185548268	21	5	12	37.11	36433	29044	6465
11530	PZP_HUMAN	P20742	Pregnancy zone protein OS=Homo sapiens OX=9606 GN=PZP PE=1 SV=4	Regular	7753409	0.35	1653458858	72	22	95	15.86	390160	26719.91	110973
11034	HEP2_HUMAN	P05546	Heparin cofactor 2 OS=Homo sapiens OX=9606 GN=SERPIND1 PE=1 SV=3	Regular	7727984	0.35	572418282	50	13	39	27.45	96000	41224	20305
4813	FABP4_HUMAN	P15090	Fatty acid-binding protein_ adipocyte OS=Homo sapiens OX=9606 GN=FABP4 PE=1 SV=3	Regular	7663903	0.35	148329782	7	4	14	23.48	16034	15734	3501
7272	PPAC_HUMAN	P24666	Low molecular weight phosphotyrosine protein phosphatase OS=Homo sapiens OX=9606 GN=ACP1 PE=1 SV=3	Regular	7314987	0.35	184987349	11	4	16	32.28	11219	14976	2849
1751	LEG1_HUMAN	P09382	Galectin-1 OS=Homo sapiens OX=9606 GN=LGALS1 PE=1 SV=2	Regular	7251238	0.35	150578861	19	4	14	32.59	46592	40163	10816
985	K1C25_HUMAN	Q7Z3Z0	Keratin_ type I cytoskeletal 25 OS=Homo sapiens OX=9606 GN=KRT25 PE=1 SV=1	Regular	7177038	0.35	498882680	16	5	39	10.67	96320	1964934	20110
1112	LV151_HUMAN	P01701	Immunoglobulin lambda variable 1-51 OS=Homo sapiens OX=9606 GN=IGLV1-51 PE=1 SV=2	Regular	7168323	0.69	124768041	7	2	7	31.62	10375	15562.5	3402
987	K1C27_HUMAN	Q7Z3Y8	Keratin_ type I cytoskeletal 27 OS=Homo sapiens OX=9606 GN=KRT27 PE=1 SV=2	Regular	7122140	0.68	504497064	15	4	35	6.75	95542	0	20057
17071	CBG_HUMAN	P08185	Corticosteroid-binding globulin OS=Homo sapiens OX=9606 GN=SERPINA6 PE=1 SV=1	Regular	7029352	0.68	453120640	28	8	23	18.27	55038	37255	11159
1241	LUM_HUMAN	P51884	Lumican OS=Homo sapiens OX=9606 GN=LUM PE=1 SV=2	Regular	6948962	0.68	387712220	22	8	20	30.77	29858	19394	4982
4762	ETKMT_HUMAN	Q8IXQ9	Electron transfer flavoprotein beta subunit lysine methyltransferase OS=Homo sapiens OX=9606 GN=ETFBKMT PE=1 SV=1	Regular	6906973	0.68	298599499	8	1	18	2.67	356921	1008207	32799
3291	MYL4_HUMAN	P12829	Myosin light chain 4 OS=Homo sapiens OX=9606 GN=MYL4 PE=1 SV=3	Regular	6900426	0.68	216787120	13	2	21	10.15	39444	0	12411
2053	KVD20_HUMAN	A0A0C4DH25	Immunoglobulin kappa variable 3D-20 OS=Homo sapiens OX=9606 GN=IGKV3D-20 PE=3 SV=1	Regular	6746024	0.67	126291390	13	3	7	21.55	23591	18138.27	6324
19956	UE2NL_HUMAN	Q5JXB2	Putative ubiquitin-conjugating enzyme E2 N-like OS=Homo sapiens OX=9606 GN=UBE2NL PE=1 SV=1	Regular	6737405	0.67	173770195	14	5	18	18.95	12173	0	2866
3344	NPC2_HUMAN	P61916	NPC intracellular cholesterol transporter 2 OS=Homo sapiens OX=9606 GN=NPC2 PE=1 SV=1	Regular	6710848	0.67	169123928	9	3	14	17.22	16084	22765.5	3562
15963	CRYAB_HUMAN	P02511	Alpha-crystallin B chain OS=Homo sapiens OX=9606 GN=CRYAB PE=1 SV=2	Regular	6709909	0.67	201589291	13	3	18	18.29	15982	15982	4351
997	MNDA_HUMAN	P41218	Myeloid cell nuclear differentiation antigen OS=Homo sapiens OX=9606 GN=MNDA PE=1 SV=1	Regular	6636630	0.66	461213119	35	9	40	19.90	60276	41472	18029
15692	K2C6B_HUMAN	P04259	Keratin_ type II cytoskeletal 6B OS=Homo sapiens OX=9606 GN=KRT6B PE=1 SV=5	Regular	6402450	0.66	603521710	32	10	50	15.96	83256	3932	24912
19376	APOM_HUMAN	O95445	Apolipoprotein M OS=Homo sapiens OX=9606 GN=APOM PE=1 SV=2	Regular	6560150	0.66	215955012	14	5	18	19.15	18341	11979	4444
12378	PIMT_HUMAN	P22061	Protein-L-isoaspartate(D-aspartate) O-methyltransferase OS=Homo sapiens OX=9606 GN=PCMT1 PE=1 SV=4	Regular	6537880	0.66	248075256	12	5	18	32.16	16111	14678	2539
6261	1433T_HUMAN	P27348	14-3-3 protein theta OS=Homo sapiens OX=9606 GN=YWHAQ PE=1 SV=1	Regular	6389360	0.66	280494331	18	5	28	16.73	20782	0	6564
3191	MTPN_HUMAN	P58546	Myotrophin OS=Homo sapiens OX=9606 GN=MTPN PE=1 SV=2	Regular	6362964	0.65	130658897	11	2	11	20.34	10439	15658.5	938
825	HV102_HUMAN	P23083	Immunoglobulin heavy variable 1-2 OS=Homo sapiens OX=9606 GN=IGHV1-2 PE=1 SV=2	Regular	6344543	0.65	131989193	9	3	10	20.51	42369	63097.5	4170
1111	LV144_HUMAN	P01699	Immunoglobulin lambda variable 1-44 OS=Homo sapiens OX=9606 GN=IGLV1-44 PE=1 SV=2	Regular	6048024	0.65	123725343	3	2	5	38.46	4260	6390	1646
19986	UB2L5_HUMAN	A0A1B0GUS4	Ubiquitin-conjugating enzyme E2 L5 OS=Homo sapiens OX=9606 GN=UBE2L5 PE=2 SV=1	Regular	5984901	0.65	180465873	8	2	15	15.58	6399	0	1904
19933	UB2L3_HUMAN	P68036	Ubiquitin-conjugating enzyme E2 L3 OS=Homo sapiens OX=9606 GN=UBE2L3 PE=1 SV=1	Regular	5984901	0.65	180326876	8	2	14	15.58	6399	4378.5	1904
5500	HSPB7_HUMAN	Q9UBY9	Heat shock protein beta-7 OS=Homo sapiens OX=9606 GN=HSPB7 PE=1 SV=1	Regular	5977379	0.64	186676063	8	5	12	14.71	13553	15576	2150
6700	1433F_HUMAN	Q04917	14-3-3 protein eta OS=Homo sapiens OX=9606 GN=YWHAH PE=1 SV=4	Regular	5816985	0.64	283898608	15	3	29	9.35	17564	0	5977
6881	1433S_HUMAN	P31947	14-3-3 protein sigma OS=Homo sapiens OX=9606 GN=SFN PE=1 SV=1	Regular	5774614	0.64	278881757	21	8	27	20.97	29753	6998372	19571
4689	H1T_HUMAN	P22492	Histone H1t OS=Homo sapiens OX=9606 GN=HIST1H1T PE=2 SV=4	Regular	5615106	0.64	220190279	7	1	15	5.31	61158	0	25877
4570	H11_HUMAN	Q02539	Histone H1.1 OS=Homo sapiens OX=9606 GN=HIST1H1A PE=1 SV=3	Regular	5615106	0.63	218421079	7	1	25	5.12	61158	0	25877
17162	C1QC_HUMAN	P02747	Complement C1q subcomponent subunit C OS=Homo sapiens OX=9606 GN=C1QC PE=1 SV=3	Regular	5595099	0.63	260018074	18	5	16	20.00	21661	16804	5065
5843	ECP_HUMAN	P12724	Eosinophil cationic protein OS=Homo sapiens OX=9606 GN=RNASE3 PE=1 SV=2	Regular	5535092	0.63	188985915	8	3	14	21.25	14498	21102	2462
19569	ANXA1_HUMAN	P04083	Annexin A1 OS=Homo sapiens OX=9606 GN=ANXA1 PE=1 SV=2	Regular	5454175	0.63	389424262	15	7	32	18.79	94695	88689	5731
844	HV434_HUMAN	P06331	Immunoglobulin heavy variable 4-34 OS=Homo sapiens OX=9606 GN=IGHV4-34 PE=1 SV=2	Regular	5444352	0.63	139289387	11	3	7	25.20	37795	0	8231
784	HV439_HUMAN	P01824	Immunoglobulin heavy variable 4-39 OS=Homo sapiens OX=9606 GN=IGHV4-39 PE=1 SV=2	Regular	5444352	0.63	140881702	11	3	8	24.80	37795	0	8231
738	HVD82_HUMAN	P0DP08	Immunoglobulin heavy variable 4-38-2 OS=Homo sapiens OX=9606 GN=IGHV4-38-2 PE=3 SV=1	Regular	5444352	0.62	131299681	11	3	6	26.50	37795	0	8231
737	HVD34_HUMAN	P0DP06	Immunoglobulin heavy variable 4-30-4 OS=Homo sapiens OX=9606 GN=IGHV4-30-4 PE=3 SV=1	Regular	5444352	0.62	132701068	11	3	6	26.27	37795	0	8231
690	HV459_HUMAN	P01825	Immunoglobulin heavy variable 4-59 OS=Homo sapiens OX=9606 GN=IGHV4-59 PE=1 SV=2	Regular	5444352	0.62	130498788	11	3	6	26.72	37795	37795	8231
650	HV461_HUMAN	A0A0C4DH41	Immunoglobulin heavy variable 4-61 OS=Homo sapiens OX=9606 GN=IGHV4-61 PE=3 SV=1	Regular	5444352	0.62	131799821	11	3	6	26.27	37795	0	8231
6087	ILEU_HUMAN	P30740	Leukocyte elastase inhibitor OS=Homo sapiens OX=9606 GN=SERPINB1 PE=1 SV=1	Regular	5427244	0.62	428559517	28	9	31	27.44	50931	34741	9890
2604	MYPC1_HUMAN	Q00872	Myosin-binding protein C_ slow-type OS=Homo sapiens OX=9606 GN=MYBPC1 PE=1 SV=2	Regular	5244476	0.61	1293210740	69	23	103	20.86	98639	35229	19290
6760	A2AP_HUMAN	P08697	Alpha-2-antiplasmin OS=Homo sapiens OX=9606 GN=SERPINF2 PE=1 SV=3	Regular	5146736	0.61	549080233	41	10	35	12.83	94045	54449	27543
819	HS71A_HUMAN	P0DMV8	Heat shock 70 kDa protein 1A OS=Homo sapiens OX=9606 GN=HSPA1A PE=1 SV=1	Regular	5070993	0.61	703374552	41	16	54	24.49	31653	15147	11369
7244	PLGA_HUMAN	Q15195	Plasminogen-like protein A OS=Homo sapiens OX=9606 GN=PLGLA PE=2 SV=1	Regular	5049116	0.61	111427507	4	2	15	7.29	10732	0	2100
851	HYI_HUMAN	Q5T013	Putative hydroxypyruvate isomerase OS=Homo sapiens OX=9606 GN=HYI PE=1 SV=2	Regular	5042370	0.61	305197406	13	5	21	10.83	42697	1154872	23242
5606	HS71B_HUMAN	P0DMV9	Heat shock 70 kDa protein 1B OS=Homo sapiens OX=9606 GN=HSPA1B PE=1 SV=1	Regular	5017769	0.60	703374552	40	15	54	22.78	31270	0	11289
3373	MYL6B_HUMAN	P14649	Myosin light chain 6B OS=Homo sapiens OX=9606 GN=MYL6B PE=1 SV=1	Regular	4994135	0.60	228780874	3	1	20	6.25	6187	0	958
16710	CO5_HUMAN	P01031	Complement C5 OS=Homo sapiens OX=9606 GN=C5 PE=1 SV=4	Regular	4960692	0.60	1900163479	112	38	149	22.26	149159	29213	30273
1865	KPYM_HUMAN	P14618	Pyruvate kinase PKM OS=Homo sapiens OX=9606 GN=PKM PE=1 SV=4	Regular	4956187	0.60	585072826	37	12	49	27.68	58357	35056	13479
986	K1C26_HUMAN	Q7Z3Y9	Keratin_ type I cytoskeletal 26 OS=Homo sapiens OX=9606 GN=KRT26 PE=1 SV=2	Regular	4939677	0.60	526520738	7	1	38	1.92	57361	0	12336
587	GMFG_HUMAN	O60234	Glia maturation factor gamma OS=Homo sapiens OX=9606 GN=GMFG PE=1 SV=1	Regular	4886374	0.60	169724363	15	5	11	25.35	23911	19945	3190
18728	CASP8_HUMAN	Q14790	Caspase-8 OS=Homo sapiens OX=9606 GN=CASP8 PE=1 SV=1	Regular	4885423	0.59	561325806	24	10	42	16.28	158071	114552	74325
1400	LV147_HUMAN	P01700	Immunoglobulin lambda variable 1-47 OS=Homo sapiens OX=9606 GN=IGLV1-47 PE=1 SV=2	Regular	4875199	0.59	124546822	3	1	6	13.68	3664	0	1596
593	GNAL_HUMAN	P38405	Guanine nucleotide-binding protein G(olf) subunit alpha OS=Homo sapiens OX=9606 GN=GNAL PE=1 SV=1	Regular	4870238	0.59	448217858	16	5	33	17.85	346624	148857	127600
19784	TXD17_HUMAN	Q9BRA2	Thioredoxin domain-containing protein 17 OS=Homo sapiens OX=9606 GN=TXNDC17 PE=1 SV=1	Regular	4843896	0.59	142259592	11	5	13	38.21	21317	16840	4408
5031	FA9_HUMAN	P00740	Coagulation factor IX OS=Homo sapiens OX=9606 GN=F9 PE=1 SV=2	Regular	4841599	0.59	531471486	22	10	39	18.00	53163	36178	6463
16821	CLIC1_HUMAN	O00299	Chloride intracellular channel protein 1 OS=Homo sapiens OX=9606 GN=CLIC1 PE=1 SV=4	Regular	4818115	0.58	272649152	13	5	22	29.05	15392	13839	4514
5501	HSP7C_HUMAN	P11142	Heat shock cognate 71 kDa protein OS=Homo sapiens OX=9606 GN=HSPA8 PE=1 SV=1	Regular	4812912	0.58	711263096	30	13	55	17.03	89125	10072.82	8698
16720	CHMP3_HUMAN	Q9Y3E7	Charged multivesicular body protein 3 OS=Homo sapiens OX=9606 GN=CHMP3 PE=1 SV=3	Regular	4791650	0.58	251301815	10	2	24	3.15	187105	469248	17678
16700	DESM_HUMAN	P17661	Desmin OS=Homo sapiens OX=9606 GN=DES PE=1 SV=3	Regular	4755196	0.58	535928984	24	9	53	21.70	38041	9223839	7321
4477	H15_HUMAN	P16401	Histone H1.5 OS=Homo sapiens OX=9606 GN=HIST1H1B PE=1 SV=3	Regular	4720835	0.58	225801909	17	3	23	14.60	71275	83491.5	14244
2530	LV39_HUMAN	A0A075B6K5	Immunoglobulin lambda variable 3-9 OS=Homo sapiens OX=9606 GN=IGLV3-9 PE=3 SV=1	Regular	4591821	0.58	124457800	5	1	8	9.57	9174	0	2358
2527	LV312_HUMAN	A0A075B6K2	Immunoglobulin lambda variable 3-12 OS=Homo sapiens OX=9606 GN=IGLV3-12 PE=3 SV=2	Regular	4591821	0.57	125577898	5	1	6	9.57	9174	27522	2358
1409	LV321_HUMAN	P80748	Immunoglobulin lambda variable 3-21 OS=Homo sapiens OX=9606 GN=IGLV3-21 PE=1 SV=2	Regular	4591821	0.57	126168308	5	1	6	9.40	9174	0	2358
18859	CD5L_HUMAN	O43866	CD5 antigen-like OS=Homo sapiens OX=9606 GN=CD5L PE=1 SV=1	Regular	4576440	0.57	396275677	20	6	36	22.48	36553	24190	9288
7875	RHG07_HUMAN	Q96QB1	Rho GTPase-activating protein 7 OS=Homo sapiens OX=9606 GN=DLC1 PE=1 SV=4	Regular	4556500	0.57	1723025311	19	7	150	3.47	79904	66722.27	19531
735	HV169_HUMAN	P01742	Immunoglobulin heavy variable 1-69 OS=Homo sapiens OX=9606 GN=IGHV1-69 PE=1 SV=2	Regular	4545634	0.57	127734620	10	2	9	20.51	39581	59371.5	4499
1925	LDHA_HUMAN	P00338	L-lactate dehydrogenase A chain OS=Homo sapiens OX=9606 GN=LDHA PE=1 SV=2	Regular	4500711	0.57	369739299	14	3	38	8.73	18008	14843.75	7147
2592	MYH16_HUMAN	Q9H6N6	Putative uncharacterized protein MYH16 OS=Homo sapiens OX=9606 GN=MYH16 PE=1 SV=2	Regular	4444172	0.56	1285182703	56	20	119	12.94	260764	5634	62276
4592	GPX3_HUMAN	P22352	Glutathione peroxidase 3 OS=Homo sapiens OX=9606 GN=GPX3 PE=1 SV=2	Regular	4432726	0.56	256304530	16	7	16	20.35	24583	11230	4512
15743	PYGB_HUMAN	P11216	Glycogen phosphorylase_ brain form OS=Homo sapiens OX=9606 GN=PYGB PE=1 SV=5	Regular	4428375	0.56	973804518	27	11	86	13.05	743597	5748867	170639
8406	PLST_HUMAN	P13797	Plastin-3 OS=Homo sapiens OX=9606 GN=PLS3 PE=1 SV=4	Regular	4413497	0.56	713244032	13	7	58	10.95	71720	44178.68	4672
16776	COG6_HUMAN	Q9Y2V7	Conserved oligomeric Golgi complex subunit 6 OS=Homo sapiens OX=9606 GN=COG6 PE=1 SV=2	Regular	4400568	0.56	737923947	7	1	52	0.91	55668	0	25434
16584	CO8A_HUMAN	P07357	Complement component C8 alpha chain OS=Homo sapiens OX=9606 GN=C8A PE=1 SV=2	Regular	4257808	0.56	668741234	26	11	43	24.83	45017	26878	9154
2410	KV311_HUMAN	P04433	Immunoglobulin kappa variable 3-11 OS=Homo sapiens OX=9606 GN=IGKV3-11 PE=1 SV=1	Regular	4249760	0.56	126892465	6	2	7	26.09	13558	0	2232
2052	KVD11_HUMAN	A0A0A0MRZ8	Immunoglobulin kappa variable 3D-11 OS=Homo sapiens OX=9606 GN=IGKV3D-11 PE=3 SV=6	Regular	4249760	0.55	127393095	6	2	7	26.09	13558	20337	2232
1604	K2C6A_HUMAN	P02538	Keratin_ type II cytoskeletal 6A OS=Homo sapiens OX=9606 GN=KRT6A PE=1 SV=3	Regular	3961436	0.55	603301643	26	12	50	14.01	52776	2653259	16077
20103	TYB10_HUMAN	P63313	Thymosin beta-10 OS=Homo sapiens OX=9606 GN=TMSB10 PE=1 SV=2	Regular	4127688	0.55	50256895	1	1	7	15.91	634	0	113
19691	ACTN3_HUMAN	Q08043	Alpha-actinin-3 OS=Homo sapiens OX=9606 GN=ACTN3 PE=1 SV=2	Regular	4126161	0.55	1039828580	57	23	89	24.97	82571	1627824	12891
7981	PROF2_HUMAN	P35080	Profilin-2 OS=Homo sapiens OX=9606 GN=PFN2 PE=1 SV=3	Regular	4090533	0.55	153884421	7	3	17	15.71	7428	8265	1674
999	KAIN_HUMAN	P29622	Kallistatin OS=Homo sapiens OX=9606 GN=SERPINA4 PE=1 SV=3	Regular	4046266	0.55	487131283	29	13	33	23.65	50306	28716	9371
14578	TM198_HUMAN	Q66K66	Transmembrane protein 198 OS=Homo sapiens OX=9606 GN=TMEM198 PE=1 SV=1	Regular	4018619	0.54	401020773	26	2	23	2.50	387634	773313	339390
5602	HS71L_HUMAN	P34931	Heat shock 70 kDa protein 1-like OS=Homo sapiens OX=9606 GN=HSPA1L PE=1 SV=2	Regular	3935046	0.54	707743427	26	13	54	13.57	112554	2372654	13151
1605	K2C6C_HUMAN	P48668	Keratin_ type II cytoskeletal 6C OS=Homo sapiens OX=9606 GN=KRT6C PE=1 SV=3	Regular	3688532	0.54	603101740	24	10	50	12.23	48217	0	14842
6352	ACTN4_HUMAN	O43707	Alpha-actinin-4 OS=Homo sapiens OX=9606 GN=ACTN4 PE=1 SV=2	Regular	3891772	0.54	1053104484	41	18	93	17.56	99774	15080.95	8947
6682	ACTN1_HUMAN	P12814	Alpha-actinin-1 OS=Homo sapiens OX=9606 GN=ACTN1 PE=1 SV=2	Regular	3865488	0.54	1036280313	41	16	85	16.82	93512	9178806	9554
719	HSPB1_HUMAN	P04792	Heat shock protein beta-1 OS=Homo sapiens OX=9606 GN=HSPB1 PE=1 SV=2	Regular	3857853	0.54	228395719	10	4	15	20.98	32194	30414	9523
5227	H33_HUMAN	P84243	Histone H3.3 OS=Homo sapiens OX=9606 GN=H3F3A PE=1 SV=2	Regular	3786451	0.54	153849580	10	2	14	10.29	21973	0	6527
4969	H31_HUMAN	P68431	Histone H3.1 OS=Homo sapiens OX=9606 GN=HIST1H3A PE=1 SV=2	Regular	3786451	0.53	155181658	10	2	14	10.29	21973	0	6527
4967	H31T_HUMAN	Q16695	Histone H3.1t OS=Homo sapiens OX=9606 GN=HIST3H3 PE=1 SV=3	Regular	3786451	0.53	156223388	10	2	14	10.29	21973	0	6527
4821	H32_HUMAN	Q71DI3	Histone H3.2 OS=Homo sapiens OX=9606 GN=HIST2H3A PE=1 SV=3	Regular	3786451	0.53	154450777	10	2	14	10.29	21973	0	6527
4229	H3C_HUMAN	Q6NXT2	Histone H3.3C OS=Homo sapiens OX=9606 GN=H3F3C PE=1 SV=3	Regular	3786451	0.53	153278101	11	2	13	10.37	24569	52377	7227
826	HV118_HUMAN	A0A0C4DH31	Immunoglobulin heavy variable 1-18 OS=Homo sapiens OX=9606 GN=IGHV1-18 PE=3 SV=1	Regular	3757903	0.53	129345164	6	1	8	9.40	38445	0	3535
16137	COR1A_HUMAN	P31146	Coronin-1A OS=Homo sapiens OX=9606 GN=CORO1A PE=1 SV=4	Regular	3731545	0.53	517106696	25	10	41	27.33	27579	16389	6777
5439	GDIR1_HUMAN	P52565	Rho GDP-dissociation inhibitor 1 OS=Homo sapiens OX=9606 GN=ARHGDIA PE=1 SV=3	Regular	3717451	0.53	232641679	12	6	23	20.10	15553	9148	2743
6173	IL32_HUMAN	P24001	Interleukin-32 OS=Homo sapiens OX=9606 GN=IL32 PE=1 SV=3	Regular	3669385	0.52	271896601	11	4	25	20.94	79146	8824701	34954
992	K22O_HUMAN	Q01546	Keratin_ type II cytoskeletal 2 oral OS=Homo sapiens OX=9606 GN=KRT76 PE=1 SV=2	Regular	3406424	0.52	664111179	23	9	51	7.05	59698	20839.52	14061
17197	CAMP_HUMAN	P49913	Cathelicidin antimicrobial peptide OS=Homo sapiens OX=9606 GN=CAMP PE=1 SV=1	Regular	3632878	0.52	195295246	14	9	20	25.88	235496	136425	7996
16196	CROCC_HUMAN	Q5TZA2	Rootletin OS=Homo sapiens OX=9606 GN=CROCC PE=1 SV=1	Regular	3025720	0.52	2289227250	30	20	264	6.54	122310	41787.47	45451
989	K2C5_HUMAN	P13647	Keratin_ type II cytoskeletal 5 OS=Homo sapiens OX=9606 GN=KRT5 PE=1 SV=3	Regular	3480650	0.52	626065615	27	12	46	15.25	50054	19265.36	11433
19255	ANGI_HUMAN	P03950	Angiogenin OS=Homo sapiens OX=9606 GN=ANG PE=1 SV=1	Regular	3536996	0.52	168922611	9	5	18	18.37	11517	10806	3194
877	HSP76_HUMAN	P17066	Heat shock 70 kDa protein 6 OS=Homo sapiens OX=9606 GN=HSPA6 PE=1 SV=2	Regular	3515284	0.52	714844509	23	13	59	12.44	20454	4892518	10842
11047	GSTO1_HUMAN	P78417	Glutathione S-transferase omega-1 OS=Homo sapiens OX=9606 GN=GSTO1 PE=1 SV=2	Regular	3493472	0.52	278510473	10	4	26	16.60	10919	9040	3078
8239	PI42A_HUMAN	P48426	Phosphatidylinositol 5-phosphate 4-kinase type-2 alpha OS=Homo sapiens OX=9606 GN=PIP4K2A PE=1 SV=2	Regular	3481655	0.51	464527891	9	4	43	5.91	31416	90123	7744
752	HV70D_HUMAN	A0A0C4DH43	Immunoglobulin heavy variable 2-70D OS=Homo sapiens OX=9606 GN=IGHV2-70D PE=3 SV=1	Regular	3455204	0.51	134835636	7	2	9	13.45	5946	13950	3221
6687	AB12B_HUMAN	Q7Z5M8	Protein ABHD12B OS=Homo sapiens OX=9606 GN=ABHD12B PE=2 SV=1	Regular	3400736	0.51	413466807	21	4	32	14.09	391052	378219	80143
5224	FAKD3_HUMAN	Q14CZ7	FAST kinase domain-containing protein 3_ mitochondrial OS=Homo sapiens OX=9606 GN=FASTKD3 PE=1 SV=2	Regular	3370712	0.51	769440071	13	9	62	7.70	33366	1634163	8878
3596	LDHB_HUMAN	P07195	L-lactate dehydrogenase B chain OS=Homo sapiens OX=9606 GN=LDHB PE=1 SV=2	Regular	3292933	0.51	369237028	16	6	29	16.47	16317	6033245	6427
5497	HSP72_HUMAN	P54652	Heat shock-related 70 kDa protein 2 OS=Homo sapiens OX=9606 GN=HSPA2 PE=1 SV=1	Regular	3247098	0.51	703062015	20	10	57	8.92	67206	0	4496
733	HV108_HUMAN	P0DP01	Immunoglobulin heavy variable 1-8 OS=Homo sapiens OX=9606 GN=IGHV1-8 PE=3 SV=1	Regular	3233828	0.51	131057425	9	3	8	9.40	35561	0	4992
5433	GCC1_HUMAN	Q96CN9	GRIP and coiled-coil domain-containing protein 1 OS=Homo sapiens OX=9606 GN=GCC1 PE=1 SV=1	Regular	3233484	0.51	880389070	25	9	90	8.90	1000521	967614.9	52835
1601	K1C18_HUMAN	P05783	Keratin_ type I cytoskeletal 18 OS=Homo sapiens OX=9606 GN=KRT18 PE=1 SV=2	Regular	3209780	0.50	480578904	12	5	43	10.93	136114	107839.3	15990
2657	MYH15_HUMAN	Q9Y2K3	Myosin-15 OS=Homo sapiens OX=9606 GN=MYH15 PE=1 SV=5	Regular	3162618	0.50	2260450461	42	25	193	7.19	312050	291154	133046
2804	NFH_HUMAN	P12036	Neurofilament heavy polypeptide OS=Homo sapiens OX=9606 GN=NEFH PE=1 SV=4	Regular	3015436	0.50	1127071217	20	7	124	2.83	25834	8778628	9705
3376	MYOM2_HUMAN	P54296	Myomesin-2 OS=Homo sapiens OX=9606 GN=MYOM2 PE=1 SV=2	Regular	3047527	0.50	1664362801	56	24	128	12.08	65110	21336	12792
16522	CLIC2_HUMAN	O15247	Chloride intracellular channel protein 2 OS=Homo sapiens OX=9606 GN=CLIC2 PE=1 SV=3	Regular	3085215	0.50	286415688	8	5	29	13.77	32555	5632451	11523
716	HSP77_HUMAN	P48741	Putative heat shock 70 kDa protein 7 OS=Homo sapiens OX=9606 GN=HSPA7 PE=5 SV=2	Regular	3073029	0.50	404726063	16	8	30	9.54	13429	2904942	7681
18520	CATG_HUMAN	P08311	Cathepsin G OS=Homo sapiens OX=9606 GN=CTSG PE=1 SV=2	Regular	3063116	0.50	291794319	12	5	26	16.47	12169	11282	3508
4278	HEBP2_HUMAN	Q9Y5Z4	Heme-binding protein 2 OS=Homo sapiens OX=9606 GN=HEBP2 PE=1 SV=1	Regular	3061481	0.50	228754659	11	3	15	18.54	314220	468430.5	5704
14449	STA5A_HUMAN	P42229	Signal transducer and activator of transcription 5A OS=Homo sapiens OX=9606 GN=STAT5A PE=1 SV=1	Regular	3038376	0.49	912173987	17	10	64	2.02	58251	14761.82	11133
14628	SF3A3_HUMAN	Q12874	Splicing factor 3A subunit 3 OS=Homo sapiens OX=9606 GN=SF3A3 PE=1 SV=1	Regular	3020782	0.49	591911512	10	7	49	9.78	78351	2656793	35193
17745	AT10B_HUMAN	O94823	Probable phospholipid-transporting ATPase VB OS=Homo sapiens OX=9606 GN=ATP10B PE=2 SV=2	Regular	3019298	0.49	1677860085	16	8	105	4.45	166232	136664.1	35900
2887	LRIQ1_HUMAN	Q96JM4	Leucine-rich repeat and IQ domain-containing protein 1 OS=Homo sapiens OX=9606 GN=LRRIQ1 PE=2 SV=3	Regular	3001450	0.49	2014106189	23	15	186	3.72	274830	3134	11592
15335	TNR6A_HUMAN	Q8NDV7	Trinucleotide repeat-containing gene 6A protein OS=Homo sapiens OX=9606 GN=TNRC6A PE=1 SV=2	Regular	2999664	0.49	2110959300	24	12	118	3.62	132578	1852015	38790
18681	CAPG_HUMAN	P40121	Macrophage-capping protein OS=Homo sapiens OX=9606 GN=CAPG PE=1 SV=2	Regular	2998272	0.49	387837242	19	7	25	18.68	18228	13501	3486
921	HV146_HUMAN	P01743	Immunoglobulin heavy variable 1-46 OS=Homo sapiens OX=9606 GN=IGHV1-46 PE=1 SV=2	Regular	2993490	0.49	131038037	7	1	9	9.40	32929	0	3731
919	HV103_HUMAN	A0A0C4DH29	Immunoglobulin heavy variable 1-3 OS=Homo sapiens OX=9606 GN=IGHV1-3 PE=3 SV=1	Regular	2993490	0.49	131218134	7	1	10	9.40	32929	0	3731
751	HV69D_HUMAN	A0A0B4J2H0	Immunoglobulin heavy variable 1-69D OS=Homo sapiens OX=9606 GN=IGHV1-69D PE=1 SV=1	Regular	2993490	0.48	127744033	7	1	8	9.40	32929	0	3731
16701	CNTLN_HUMAN	Q9NXG0	Centlein OS=Homo sapiens OX=9606 GN=CNTLN PE=1 SV=6	Regular	2974412	0.48	1621987169	22	13	187	5.98	101606	61767.79	11753
14409	SMCO2_HUMAN	A6NFE2	Single-pass membrane and coiled-coil domain-containing protein 2 OS=Homo sapiens OX=9606 GN=SMCO2 PE=2 SV=2	Regular	2942609	0.48	398295353	9	7	35	12.83	34480	3664268	6844
15615	RABE1_HUMAN	Q15276	Rab GTPase-binding effector protein 1 OS=Homo sapiens OX=9606 GN=RABEP1 PE=1 SV=2	Regular	2930283	0.48	996898037	16	10	112	5.68	160442	1112993	43066
2549	M4K3_HUMAN	Q8IVH8	Mitogen-activated protein kinase kinase kinase kinase 3 OS=Homo sapiens OX=9606 GN=MAP4K3 PE=1 SV=1	Regular	2915176	0.48	1025136700	16	13	74	5.26	36472	4795532	7549
5313	GBF1_HUMAN	Q92538	Golgi-specific brefeldin A-resistance guanine nucleotide exchange factor 1 OS=Homo sapiens OX=9606 GN=GBF1 PE=1 SV=2	Regular	2902677	0.48	2084992733	19	15	151	5.38	53807	3555	9207
7271	PPA6_HUMAN	Q9NPH0	Lysophosphatidic acid phosphatase type 6 OS=Homo sapiens OX=9606 GN=ACP6 PE=1 SV=3	Regular	2901499	0.48	493997665	11	6	34	6.78	32895	6931565	7150
11574	PAL4G_HUMAN	P0DN37	Peptidyl-prolyl cis-trans isomerase A-like 4G OS=Homo sapiens OX=9606 GN=PPIAL4G PE=3 SV=1	Regular	2894548	0.48	183938522	4	1	14	4.27	16039	0	1090
11573	PAL4F_HUMAN	P0DN26	Peptidyl-prolyl cis-trans isomerase A-like 4F OS=Homo sapiens OX=9606 GN=PPIAL4F PE=3 SV=1	Regular	2894548	0.48	184249560	4	1	16	4.27	16039	0	1090
11572	PAL4E_HUMAN	A0A075B759	Peptidyl-prolyl cis-trans isomerase A-like 4E OS=Homo sapiens OX=9606 GN=PPIAL4E PE=3 SV=1	Regular	2894548	0.47	184249560	4	1	16	4.27	16039	0	1090
11571	PAL4D_HUMAN	F5H284	Peptidyl-prolyl cis-trans isomerase A-like 4D OS=Homo sapiens OX=9606 GN=PPIAL4D PE=3 SV=1	Regular	2894548	0.47	183948625	4	1	16	4.27	16039	0	1090
11524	PAL4C_HUMAN	A0A0B4J2A2	Peptidyl-prolyl cis-trans isomerase A-like 4C OS=Homo sapiens OX=9606 GN=PPIAL4C PE=2 SV=1	Regular	2894548	0.47	183839004	4	1	14	4.27	16039	0	1090
14452	STA5B_HUMAN	P51692	Signal transducer and activator of transcription 5B OS=Homo sapiens OX=9606 GN=STAT5B PE=1 SV=2	Regular	2886694	0.47	903792738	13	9	61	3.68	51551	1635925	7654
8354	PLXB2_HUMAN	O15031	Plexin-B2 OS=Homo sapiens OX=9606 GN=PLXNB2 PE=1 SV=3	Regular	2880097	0.47	2078648041	16	9	152	1.74	266410	2027945	39680
19935	UBE3B_HUMAN	Q7Z3V4	Ubiquitin-protein ligase E3B OS=Homo sapiens OX=9606 GN=UBE3B PE=1 SV=3	Regular	2866445	0.47	1245809538	15	11	96	4.87	79081	44774.52	8196
1193	MT3_HUMAN	P25713	Metallothionein-3 OS=Homo sapiens OX=9606 GN=MT3 PE=1 SV=1	Regular	2848703	0.47	80675278	6	1	6	17.65	11744	13956	1002
15759	PTPRT_HUMAN	O14522	Receptor-type tyrosine-protein phosphatase T OS=Homo sapiens OX=9606 GN=PTPRT PE=1 SV=6	Regular	2841555	0.47	1637880936	17	10	108	4.51	263443	64630.16	11557
15081	SHPRH_HUMAN	Q149N8	E3 ubiquitin-protein ligase SHPRH OS=Homo sapiens OX=9606 GN=SHPRH PE=1 SV=2	Regular	2835831	0.47	1957028990	12	11	151	2.02	36478	2176141	10284
17133	BORG4_HUMAN	Q9H3Q1	Cdc42 effector protein 4 OS=Homo sapiens OX=9606 GN=CDC42EP4 PE=1 SV=1	Regular	2828319	0.46	380369795	12	6	33	1.12	125087	214653	15080
19853	UFM1_HUMAN	P61960	Ubiquitin-fold modifier 1 OS=Homo sapiens OX=9606 GN=UFM1 PE=1 SV=1	Regular	2828029	0.46	91746166	3	2	6	17.65	1828	3420	930
1634	KDM5B_HUMAN	Q9UGL1	Lysine-specific demethylase 5B OS=Homo sapiens OX=9606 GN=KDM5B PE=1 SV=3	Regular	2814387	0.69	1787943140	15	13	135	3.30	53621	1853216	8647
15052	SKT_HUMAN	Q5T5P2	Sickle tail protein homolog OS=Homo sapiens OX=9606 GN=KIAA1217 PE=1 SV=2	Regular	2795144	0.69	2147434510	14	12	178	2.16	52114	1566287	7706
17250	BST2_HUMAN	Q10589	Bone marrow stromal antigen 2 OS=Homo sapiens OX=9606 GN=BST2 PE=1 SV=1	Regular	2794320	0.69	200540910	5	1	16	2.22	71661	0	33845
19572	ANKY2_HUMAN	Q8IV38	Ankyrin repeat and MYND domain-containing protein 2 OS=Homo sapiens OX=9606 GN=ANKMY2 PE=1 SV=1	Regular	2772880	0.69	503252801	7	5	40	6.35	39060	2458748	6539
12350	PGK2_HUMAN	P07205	Phosphoglycerate kinase 2 OS=Homo sapiens OX=9606 GN=PGK2 PE=1 SV=3	Regular	2756956	0.68	451954213	11	4	37	9.59	14628	9585341	3637
2056	LAMB1_HUMAN	P07942	Laminin subunit beta-1 OS=Homo sapiens OX=9606 GN=LAMB1 PE=1 SV=2	Regular	2751530	0.68	2052811171	12	11	134	3.02	88212	1482224	8586
17356	CALM2_HUMAN	P0DP24	Calmodulin-2 OS=Homo sapiens OX=9606 GN=CALM2 PE=1 SV=1	Regular	2722759	0.68	168376523	5	4	23	19.46	11970	0	1157
17192	CALM3_HUMAN	P0DP25	Calmodulin-3 OS=Homo sapiens OX=9606 GN=CALM3 PE=1 SV=1	Regular	2722759	0.68	168376523	5	4	23	19.46	11970	0	1157
17190	CALM1_HUMAN	P0DP23	Calmodulin-1 OS=Homo sapiens OX=9606 GN=CALM1 PE=1 SV=1	Regular	2722759	0.68	168376523	5	4	23	19.46	11970	10429.5	1157
16398	DLGP4_HUMAN	Q9Y2H0	Disks large-associated protein 4 OS=Homo sapiens OX=9606 GN=DLGAP4 PE=1 SV=3	Regular	2699964	0.68	1089815616	5	1	78	0.40	28107	0	6110
16170	CPNE4_HUMAN	Q96A23	Copine-4 OS=Homo sapiens OX=9606 GN=CPNE4 PE=1 SV=1	Regular	2699964	0.68	632506576	5	1	42	0.72	28107	0	6110
8762	ROA1_HUMAN	P09651	Heterogeneous nuclear ribonucleoprotein A1 OS=Homo sapiens OX=9606 GN=HNRNPA1 PE=1 SV=5	Regular	2535086	0.67	388607607	15	5	32	9.68	21559	7751.02	6725
4002	FB5L3_HUMAN	A8MUU1	Putative fatty acid-binding protein 5-like protein 3 OS=Homo sapiens OX=9606 GN=FABP5P3 PE=5 SV=1	Regular	2671666	0.67	115269708	6	1	11	20.79	4351	0	1370
17291	BIP_HUMAN	P11021	Endoplasmic reticulum chaperone BiP OS=Homo sapiens OX=9606 GN=HSPA5 PE=1 SV=2	Regular	2667644	0.67	724471105	6	1	60	1.68	8356	0	1966
17062	CAP1_HUMAN	Q01518	Adenylyl cyclase-associated protein 1 OS=Homo sapiens OX=9606 GN=CAP1 PE=1 SV=5	Regular	2653585	0.67	523577623	13	8	49	15.37	22223	11715	3999
10851	S100P_HUMAN	P25815	Protein S100-P OS=Homo sapiens OX=9606 GN=S100P PE=1 SV=2	Regular	2592857	0.67	104569572	5	2	12	13.68	15178	44562	725
5537	HABP2_HUMAN	Q14520	Hyaluronan-binding protein 2 OS=Homo sapiens OX=9606 GN=HABP2 PE=1 SV=1	Regular	2590640	0.67	647818043	16	7	33	5.18	20180	9516	3040
12420	PTGDS_HUMAN	P41222	Prostaglandin-H2 D-isomerase OS=Homo sapiens OX=9606 GN=PTGDS PE=1 SV=1	Regular	2585600	0.67	212569753	19	8	15	20.00	39137	32127	3873
6264	1433E_HUMAN	P62258	14-3-3 protein epsilon OS=Homo sapiens OX=9606 GN=YWHAE PE=1 SV=1	Regular	2585039	0.66	293450493	11	3	31	12.94	15595	2853825	2844
2249	KLKB1_HUMAN	P03952	Plasma kallikrein OS=Homo sapiens OX=9606 GN=KLKB1 PE=1 SV=1	Regular	2557457	0.66	734798104	33	15	60	16.77	27564	13569	5911
14331	STK3_HUMAN	Q13188	Serine/threonine-protein kinase 3 OS=Homo sapiens OX=9606 GN=STK3 PE=1 SV=2	Regular	2527906	0.66	565863925	14	8	44	9.16	22251	8424194	1983
2524	LV949_HUMAN	A0A0B4J1Y8	Immunoglobulin lambda variable 9-49 OS=Homo sapiens OX=9606 GN=IGLV9-49 PE=1 SV=1	Regular	2517394	0.66	131377514	6	3	7	24.39	3852	3456	946
9814	ZC3H6_HUMAN	P61129	Zinc finger CCCH domain-containing protein 6 OS=Homo sapiens OX=9606 GN=ZC3H6 PE=1 SV=2	Regular	2480708	0.66	1323543057	18	14	81	5.89	31777	5716	4283
1190	LDHC_HUMAN	P07864	L-lactate dehydrogenase C chain OS=Homo sapiens OX=9606 GN=LDHC PE=1 SV=4	Regular	2480619	0.66	366535185	12	3	32	6.93	36711	0	9156
3158	MLRV_HUMAN	P10916	Myosin regulatory light chain 2_ ventricular/cardiac muscle isoform OS=Homo sapiens OX=9606 GN=MYL2 PE=1 SV=3	Regular	2473279	0.66	187893389	15	5	19	23.49	25009	16048	2600
12289	RAB1A_HUMAN	P62820	Ras-related protein Rab-1A OS=Homo sapiens OX=9606 GN=RAB1A PE=1 SV=3	Regular	2405620	0.65	229058995	6	2	22	17.07	2649	3973.5	817
14077	TNNC1_HUMAN	P63316	Troponin C_ slow skeletal and cardiac muscles OS=Homo sapiens OX=9606 GN=TNNC1 PE=1 SV=1	Regular	2403827	0.65	185166382	18	5	11	38.51	41436	22774.5	9688
2124	KRT37_HUMAN	O76014	Keratin_ type I cuticular Ha7 OS=Homo sapiens OX=9606 GN=KRT37 PE=3 SV=3	Regular	2385547	0.65	511158556	10	5	31	9.35	170976	123401.3	15765
8832	NUMA1_HUMAN	Q14980	Nuclear mitotic apparatus protein 1 OS=Homo sapiens OX=9606 GN=NUMA1 PE=1 SV=2	Regular	2377816	0.65	2393433105	21	16	243	4.07	73076	10713	6416
10959	THBG_HUMAN	P05543	Thyroxine-binding globulin OS=Homo sapiens OX=9606 GN=SERPINA7 PE=1 SV=2	Regular	2373835	0.65	466667767	16	5	30	10.60	25228	17708	7707
1668	KRT36_HUMAN	O76013	Keratin_ type I cuticular Ha6 OS=Homo sapiens OX=9606 GN=KRT36 PE=2 SV=1	Regular	2346586	0.65	533876796	10	6	44	11.13	61421	7103325	15180
8230	PGM1_HUMAN	P36871	Phosphoglucomutase-1 OS=Homo sapiens OX=9606 GN=PGM1 PE=1 SV=3	Regular	2336122	0.65	617343596	30	12	50	10.14	253122	7439	20065
14255	SRGN_HUMAN	P10124	Serglycin OS=Homo sapiens OX=9606 GN=SRGN PE=1 SV=3	Regular	2320290	0.64	178229164	11	5	8	12.03	32571	14746.5	4384
2014	KI21B_HUMAN	O75037	Kinesin-like protein KIF21B OS=Homo sapiens OX=9606 GN=KIF21B PE=1 SV=2	Regular	2195717	0.85	1844297866	20	13	154	2.63	209145	197378.4	26844
894	IBP4_HUMAN	P22692	Insulin-like growth factor-binding protein 4 OS=Homo sapiens OX=9606 GN=IGFBP4 PE=1 SV=2	Regular	2270215	0.85	291315938	13	6	23	22.09	25929	10135	6582
17094	C1S_HUMAN	P09871	Complement C1s subcomponent OS=Homo sapiens OX=9606 GN=C1S PE=1 SV=1	Regular	2269708	0.85	782242859	18	9	46	13.81	44630	17150	5844
7193	PP4R4_HUMAN	Q6NUP7	Serine/threonine-protein phosphatase 4 regulatory subunit 4 OS=Homo sapiens OX=9606 GN=PPP4R4 PE=1 SV=1	Regular	1212318	0.85	1005356698	14	5	83	1.60	136310	115323	6105
6953	PERM_HUMAN	P05164	Myeloperoxidase OS=Homo sapiens OX=9606 GN=MPO PE=1 SV=1	Regular	2254002	0.85	848382126	31	15	67	17.05	45483	14665	5774
10920	SART3_HUMAN	Q15020	Squamous cell carcinoma antigen recognized by T-cells 3 OS=Homo sapiens OX=9606 GN=SART3 PE=1 SV=1	Regular	2250007	0.85	1107901174	13	7	82	1.14	20821	3478.02	2662
4252	FETUB_HUMAN	Q9UGM5	Fetuin-B OS=Homo sapiens OX=9606 GN=FETUB PE=1 SV=2	Regular	2249534	0.84	429104089	17	6	32	14.66	20872	12671	5901
14419	SNUT1_HUMAN	O43290	U4/U6.U5 tri-snRNP-associated protein 1 OS=Homo sapiens OX=9606 GN=SART1 PE=1 SV=1	Regular	2248619	0.84	904260109	11	7	91	5.00	11672	1889827	3296
5744	DOPD_HUMAN	P30046	D-dopachrome decarboxylase OS=Homo sapiens OX=9606 GN=DDT PE=1 SV=3	Regular	2235224	0.84	128258425	6	3	11	22.03	4763	4763	1899
16835	CNN2_HUMAN	Q99439	Calponin-2 OS=Homo sapiens OX=9606 GN=CNN2 PE=1 SV=4	Regular	2229653	0.84	340963397	6	5	23	9.71	16283	10867	2704

## Sheet: CTRL_P13_3
protein.key	protein.Entry	protein.Accession	protein.Description	protein.dataBaseType	protein.score	protein.falsePositiveRate	protein.avgMass	protein.MatchedProducts	protein.matchedPeptides	protein.digestPeps	protein.seqCover(%)	protein.MatchedPeptideIntenSum	protein.top3MatchedPeptideIntenSum	protein.MatchedProductIntenSum
6014	IGKC_HUMAN	P01834	Immunoglobulin kappa constant OS=Homo sapiens OX=9606 GN=IGKC PE=1 SV=2	Regular	511468200	0.00	119361291	139	7	7	80.37	1711716	1354418	606375
4346	HBD_HUMAN	P02042	Hemoglobin subunit delta OS=Homo sapiens OX=9606 GN=HBD PE=1 SV=2	Regular	365874500	0.00	161695581	183	15	13	93.20	3581009	568111.8	1957724
6113	IGLC3_HUMAN	P0DOY3	Immunoglobulin lambda constant 3 OS=Homo sapiens OX=9606 GN=IGLC3 PE=1 SV=1	Regular	357261400	0.00	114366419	60	6	7	82.08	692015	0	199221
6080	IGLC2_HUMAN	P0DOY2	Immunoglobulin lambda constant 2 OS=Homo sapiens OX=9606 GN=IGLC2 PE=1 SV=1	Regular	357261400	0.00	114646553	60	6	7	82.08	692015	657493	199221
6203	IGLL5_HUMAN	B9A064	Immunoglobulin lambda-like polypeptide 5 OS=Homo sapiens OX=9606 GN=IGLL5 PE=2 SV=2	Regular	341600500	0.00	234054375	54	7	12	50.47	683350	657493	199348
6218	IGLC1_HUMAN	P0CG04	Immunoglobulin lambda constant 1 OS=Homo sapiens OX=9606 GN=IGLC1 PE=1 SV=1	Regular	341237700	0.00	115187502	50	5	7	72.64	659290	0	194940
2281	IGLC6_HUMAN	P0CF74	Immunoglobulin lambda constant 6 OS=Homo sapiens OX=9606 GN=IGLC6 PE=1 SV=1	Regular	335462900	0.00	114476279	48	3	6	46.23	605974	0	185043
19652	ALBU_HUMAN	P02768	Serum albumin OS=Homo sapiens OX=9606 GN=ALB PE=1 SV=2	Regular	303759400	0.00	713627109	931	77	61	86.70	13912490000000	3445521	7323856
4371	HBB_HUMAN	P68871	Hemoglobin subunit beta OS=Homo sapiens OX=9606 GN=HBB PE=1 SV=2	Regular	292796100	0.00	161124817	196	15	13	95.92	3481392	1877275	2018191
19499	APOA1_HUMAN	P02647	Apolipoprotein A-I OS=Homo sapiens OX=9606 GN=APOA1 PE=1 SV=1	Regular	286917300	0.00	307778694	287	28	35	75.28	2953982	810708	886441
2139	IGLC7_HUMAN	A0M8Q6	Immunoglobulin lambda constant 7 OS=Homo sapiens OX=9606 GN=IGLC7 PE=1 SV=3	Regular	286435000	0.00	114246835	37	2	7	32.08	323681	0	109276
7980	PROF1_HUMAN	P07737	Profilin-1 OS=Homo sapiens OX=9606 GN=PFN1 PE=1 SV=2	Regular	269755500	0.00	152253488	129	13	16	72.14	925885	510730	249177
6053	IGHG1_HUMAN	P01857	Immunoglobulin heavy constant gamma 1 OS=Homo sapiens OX=9606 GN=IGHG1 PE=1 SV=1	Regular	247359100	0.00	366191863	182	16	21	64.55	1795203	545335.8	1003714
3100	MLRS_HUMAN	Q96A32	Myosin regulatory light chain 2_ skeletal muscle isoform OS=Homo sapiens OX=9606 GN=MYLPF PE=2 SV=1	Regular	241286100	0.00	191286722	126	14	24	72.78	734118	354124	203079
15577	TRFE_HUMAN	P02787	Serotransferrin OS=Homo sapiens OX=9606 GN=TF PE=1 SV=3	Regular	236486900	0.00	793450824	574	50	79	64.90	5076092	963821	2079561
19371	APOC3_HUMAN	P02656	Apolipoprotein C-III OS=Homo sapiens OX=9606 GN=APOC3 PE=1 SV=1	Regular	234653300	0.00	108523286	38	5	10	54.55	159024	155115	41714
2137	IGHG4_HUMAN	P01861	Immunoglobulin heavy constant gamma 4 OS=Homo sapiens OX=9606 GN=IGHG4 PE=1 SV=1	Regular	184282500	0.00	364538384	149	12	20	54.43	1719363	404330.6	1016161
6872	A1AT_HUMAN	P01009	Alpha-1-antitrypsin OS=Homo sapiens OX=9606 GN=SERPINA1 PE=1 SV=3	Regular	176339700	0.00	469077136	297	29	37	58.37	2433463	752697	867247
11602	IGHG2_HUMAN	P01859	Immunoglobulin heavy constant gamma 2 OS=Homo sapiens OX=9606 GN=IGHG2 PE=1 SV=2	Regular	175524200	0.00	365279778	174	16	20	52.76	2048165	717720.3	1063403
6733	A1AG1_HUMAN	P02763	Alpha-1-acid glycoprotein 1 OS=Homo sapiens OX=9606 GN=ORM1 PE=1 SV=1	Regular	163796600	0.00	237396925	98	12	21	56.22	763739	535678.8	432657
19241	APOA2_HUMAN	P02652	Apolipoprotein A-II OS=Homo sapiens OX=9606 GN=APOA2 PE=1 SV=1	Regular	148359900	0.00	112890901	86	8	11	73.00	563197	357551	151214
908	IGHG3_HUMAN	P01860	Immunoglobulin heavy constant gamma 3 OS=Homo sapiens OX=9606 GN=IGHG3 PE=1 SV=2	Regular	137961400	0.00	423134888	155	15	24	41.91	1501730	168320.2	965090
2049	KV133_HUMAN	P01594	Immunoglobulin kappa variable 1-33 OS=Homo sapiens OX=9606 GN=IGKV1-33 PE=1 SV=2	Regular	137392000	0.00	130195775	24	1	5	13.68	299310	0	113674
1899	KVD33_HUMAN	P01593	Immunoglobulin kappa variable 1D-33 OS=Homo sapiens OX=9606 GN=IGKV1D-33 PE=1 SV=2	Regular	137392000	0.00	130195775	29	1	5	13.68	307055	897930	116651
1260	LYSC_HUMAN	P61626	Lysozyme C OS=Homo sapiens OX=9606 GN=LYZ PE=1 SV=1	Regular	132590400	0.00	169932636	107	12	14	66.22	555715	326930	223400
15551	TTHY_HUMAN	P02766	Transthyretin OS=Homo sapiens OX=9606 GN=TTR PE=1 SV=1	Regular	131502900	0.00	160010979	64	8	12	68.03	195134	176490	62217
767	HPT_HUMAN	P00738	Haptoglobin OS=Homo sapiens OX=9606 GN=HP PE=1 SV=1	Regular	131147600	0.00	458896837	250	28	30	52.96	1904951	590874	548487
4572	HBA_HUMAN	P69905	Hemoglobin subunit alpha OS=Homo sapiens OX=9606 GN=HBA1 PE=1 SV=2	Regular	129828700	0.00	153145997	138	13	9	69.72	1388597	893373	707583
19303	ACTS_HUMAN	P68133	Actin_ alpha skeletal muscle OS=Homo sapiens OX=9606 GN=ACTA1 PE=1 SV=1	Regular	120123700	0.00	423933153	187	24	37	58.36	1394808	607946.8	712533
15996	CO3_HUMAN	P01024	Complement C3 OS=Homo sapiens OX=9606 GN=C3 PE=1 SV=2	Regular	110286300	0.00	1886880949	737	82	153	53.46	3474724	460069	1011152
6462	ACTA_HUMAN	P62736	Actin_ aortic smooth muscle OS=Homo sapiens OX=9606 GN=ACTA2 PE=1 SV=1	Regular	107640900	0.00	424082561	168	21	37	52.52	1337827	0	702095
6329	ACTC_HUMAN	P68032	Actin_ alpha cardiac muscle 1 OS=Homo sapiens OX=9606 GN=ACTC1 PE=1 SV=1	Regular	107640900	0.00	423612493	168	21	37	52.52	1337827	0	702095
18653	CAH1_HUMAN	P00915	Carbonic anhydrase 1 OS=Homo sapiens OX=9606 GN=CA1 PE=1 SV=2	Regular	104838600	0.00	289272649	105	12	18	50.96	526726	327796	223032
12779	TPM1_HUMAN	P09493	Tropomyosin alpha-1 chain OS=Homo sapiens OX=9606 GN=TPM1 PE=1 SV=2	Regular	104396900	0.00	327656444	79	11	36	41.90	164273	45987.55	51604
680	HV307_HUMAN	P01780	Immunoglobulin heavy variable 3-7 OS=Homo sapiens OX=9606 GN=IGHV3-7 PE=1 SV=2	Regular	102711600	0.00	131138351	31	6	9	50.43	128866	90265.76	52102
20070	UBC_HUMAN	P0CG48	Polyubiquitin-C OS=Homo sapiens OX=9606 GN=UBC PE=1 SV=3	Regular	102461100	0.00	770387061	60	10	81	9.78	278606	0	106172
19880	UBB_HUMAN	P0CG47	Polyubiquitin-B OS=Homo sapiens OX=9606 GN=UBB PE=1 SV=1	Regular	102461100	0.00	258187010	60	10	27	40.17	278606	0	106172
15162	RS27A_HUMAN	P62979	Ubiquitin-40S ribosomal protein S27a OS=Homo sapiens OX=9606 GN=RPS27A PE=1 SV=2	Regular	102461100	0.00	183071035	60	10	15	42.95	278606	0	106172
7315	RL40_HUMAN	P62987	Ubiquitin-60S ribosomal protein L40 OS=Homo sapiens OX=9606 GN=UBA52 PE=1 SV=2	Regular	102461100	0.00	150134720	64	10	13	52.34	308329	226844	111055
6295	ACTB_HUMAN	P60709	Actin_ cytoplasmic 1 OS=Homo sapiens OX=9606 GN=ACTB PE=1 SV=1	Regular	101637800	0.00	420790170	199	25	37	62.40	1397206	163324.3	682539
19723	ACTG_HUMAN	P63261	Actin_ cytoplasmic 2 OS=Homo sapiens OX=9606 GN=ACTG1 PE=1 SV=1	Regular	101603900	0.00	421351246	163	24	37	57.87	1250823	0	644091
8170	PLMN_HUMAN	P00747	Plasminogen OS=Homo sapiens OX=9606 GN=PLG PE=1 SV=2	Regular	98193010	0.00	933064078	128	30	67	38.77	494645	236876	118128
3370	MYG_HUMAN	P02144	Myoglobin OS=Homo sapiens OX=9606 GN=MB PE=1 SV=2	Regular	95219850	0.00	172408665	139	17	19	82.47	1245019	648031	653407
6296	ACTH_HUMAN	P63267	Actin_ gamma-enteric smooth muscle OS=Homo sapiens OX=9606 GN=ACTG2 PE=1 SV=1	Regular	94351120	0.00	422761803	156	20	36	49.20	1294579	0	688768
830	HV311_HUMAN	P01762	Immunoglobulin heavy variable 3-11 OS=Homo sapiens OX=9606 GN=IGHV3-11 PE=1 SV=2	Regular	94242050	0.00	130797738	25	4	8	35.04	116634	4016	48406
7118	RET4_HUMAN	P02753	Retinol-binding protein 4 OS=Homo sapiens OX=9606 GN=RBP4 PE=1 SV=3	Regular	94153760	0.00	233522121	83	13	15	76.62	293803	159963	93569
5510	HV348_HUMAN	P01763	Immunoglobulin heavy variable 3-48 OS=Homo sapiens OX=9606 GN=IGHV3-48 PE=1 SV=2	Regular	93530150	0.00	130406847	24	3	7	22.22	112618	0	48292
924	HV321_HUMAN	A0A0B4J1V1	Immunoglobulin heavy variable 3-21 OS=Homo sapiens OX=9606 GN=IGHV3-21 PE=1 SV=1	Regular	93530150	0.00	130107114	24	3	7	22.22	112618	0	48292
6900	A1AG2_HUMAN	P19652	Alpha-1-acid glycoprotein 2 OS=Homo sapiens OX=9606 GN=ORM2 PE=1 SV=2	Regular	89849530	0.00	238877903	58	7	23	35.32	354653	155195.2	228628
15338	TPM2_HUMAN	P07951	Tropomyosin beta chain OS=Homo sapiens OX=9606 GN=TPM2 PE=1 SV=1	Regular	88077180	0.00	329648464	78	10	36	38.73	179201	62792.39	52628
9431	VTDB_HUMAN	P02774	Vitamin D-binding protein OS=Homo sapiens OX=9606 GN=GC PE=1 SV=2	Regular	84121560	0.00	545143720	179	23	48	61.60	765006	276484	244821
748	HV374_HUMAN	A0A0B4J1X5	Immunoglobulin heavy variable 3-74 OS=Homo sapiens OX=9606 GN=IGHV3-74 PE=3 SV=1	Regular	83440450	0.00	130107201	26	4	9	37.61	120834	68206.86	46993
10217	ZA2G_HUMAN	P25311	Zinc-alpha-2-glycoprotein OS=Homo sapiens OX=9606 GN=AZGP1 PE=1 SV=2	Regular	82839880	0.00	344868721	114	17	29	45.64	438286	214531	100638
937	HV366_HUMAN	A0A0C4DH42	Immunoglobulin heavy variable 3-66 OS=Homo sapiens OX=9606 GN=IGHV3-66 PE=3 SV=1	Regular	82394790	0.00	129266273	21	3	8	31.90	114403	0	45311
833	HV333_HUMAN	P01772	Immunoglobulin heavy variable 3-33 OS=Homo sapiens OX=9606 GN=IGHV3-33 PE=1 SV=2	Regular	81682090	0.00	132450239	20	2	9	18.80	110387	0	45197
746	HV353_HUMAN	P01767	Immunoglobulin heavy variable 3-53 OS=Homo sapiens OX=9606 GN=IGHV3-53 PE=1 SV=2	Regular	81682090	0.00	129406199	20	2	8	18.97	110387	0	45197
648	HVC33_HUMAN	P0DP02	Immunoglobulin heavy variable 3-30-3 OS=Homo sapiens OX=9606 GN=IGHV3-30-3 PE=3 SV=1	Regular	81682090	0.00	131599156	20	3	9	37.61	119127	0	45261
17549	B2MG_HUMAN	P61769	Beta-2-microglobulin OS=Homo sapiens OX=9606 GN=B2M PE=1 SV=1	Regular	78256740	0.00	138286371	49	6	11	63.87	456244	425775	156839
8206	PLGB_HUMAN	Q02325	Plasminogen-like protein B OS=Homo sapiens OX=9606 GN=PLGLB1 PE=3 SV=1	Regular	77841030	0.00	111987745	29	3	15	12.50	140016	0	42820
13330	S10A8_HUMAN	P05109	Protein S100-A8 OS=Homo sapiens OX=9606 GN=S100A8 PE=1 SV=1	Regular	77036400	0.00	108915551	48	8	14	55.91	231866	180429	43665
7310	PRDX2_HUMAN	P32119	Peroxiredoxin-2 OS=Homo sapiens OX=9606 GN=PRDX2 PE=1 SV=5	Regular	76907080	0.00	220630168	67	10	19	40.91	408465	271421.6	127991
16592	COF1_HUMAN	P23528	Cofilin-1 OS=Homo sapiens OX=9606 GN=CFL1 PE=1 SV=3	Regular	75403000	0.00	187306344	48	6	21	38.55	137583	108860.7	26980
691	HV741_HUMAN	A0A0J9YVY3	Immunoglobulin heavy variable 7-4-1 OS=Homo sapiens OX=9606 GN=IGHV7-4-1 PE=3 SV=1	Regular	74236500	0.00	130196803	13	1	8	9.40	69861	0	38458
19163	DEF1_HUMAN	P59665	Neutrophil defensin 1 OS=Homo sapiens OX=9606 GN=DEFA1 PE=1 SV=1	Regular	73295730	0.00	105431262	35	5	8	59.57	481844	0	175453
5234	DEF3_HUMAN	P59666	Neutrophil defensin 3 OS=Homo sapiens OX=9606 GN=DEFA3 PE=1 SV=1	Regular	73295730	0.00	105871360	38	6	8	73.40	496161	471875	176126
675	HPTR_HUMAN	P00739	Haptoglobin-related protein OS=Homo sapiens OX=9606 GN=HPR PE=2 SV=2	Regular	72105700	0.00	395428602	141	17	27	42.53	939094	3044.6	212690
11598	IGHA1_HUMAN	P01876	Immunoglobulin heavy constant alpha 1 OS=Homo sapiens OX=9606 GN=IGHA1 PE=1 SV=2	Regular	71843450	0.00	385100827	76	11	23	41.36	396330	217299.1	128359
4947	FABPH_HUMAN	P05413	Fatty acid-binding protein_ heart OS=Homo sapiens OX=9606 GN=FABP3 PE=1 SV=4	Regular	70007950	0.00	149150822	55	14	17	79.70	184988	97634	50656
6668	AACT_HUMAN	P01011	Alpha-1-antichymotrypsin OS=Homo sapiens OX=9606 GN=SERPINA3 PE=1 SV=2	Regular	70006540	0.00	478220525	118	15	35	35.70	326185	163676	79872
11404	HEMO_HUMAN	P02790	Hemopexin OS=Homo sapiens OX=9606 GN=HPX PE=1 SV=2	Regular	69575830	0.00	524177931	166	22	38	51.08	1111397	491861	255695
13414	S10A9_HUMAN	P06702	Protein S100-A9 OS=Homo sapiens OX=9606 GN=S100A9 PE=1 SV=1	Regular	63232690	0.00	132990610	55	6	11	62.28	397730	329788	108777
3575	MT1M_HUMAN	Q8N339	Metallothionein-1M OS=Homo sapiens OX=9606 GN=MT1M PE=3 SV=2	Regular	60840620	0.00	72507976	10	1	7	19.67	22247	0	6940
3574	MT1E_HUMAN	P04732	Metallothionein-1E OS=Homo sapiens OX=9606 GN=MT1E PE=1 SV=1	Regular	60840620	0.00	71547121	10	1	5	19.67	22247	0	6940
1788	MT2_HUMAN	P02795	Metallothionein-2 OS=Homo sapiens OX=9606 GN=MT2A PE=1 SV=1	Regular	60840620	0.00	71827224	10	1	5	19.67	22247	0	6940
1785	MT1X_HUMAN	P80297	Metallothionein-1X OS=Homo sapiens OX=9606 GN=MT1X PE=1 SV=1	Regular	60840620	0.00	72088037	10	1	5	19.67	22247	66741	6940
1782	MT1G_HUMAN	P13640	Metallothionein-1G OS=Homo sapiens OX=9606 GN=MT1G PE=1 SV=2	Regular	60840620	0.00	72818983	10	1	5	19.35	22247	0	6940
1967	K2C1_HUMAN	P04264	Keratin_ type II cytoskeletal 1 OS=Homo sapiens OX=9606 GN=KRT1 PE=1 SV=6	Regular	58840170	0.00	662098959	172	22	50	29.50	641994	220935.2	143896
17295	BLVRB_HUMAN	P30043	Flavin reductase (NADPH) OS=Homo sapiens OX=9606 GN=BLVRB PE=1 SV=3	Regular	57823290	0.00	222334472	44	5	13	31.55	128182	101685	33098
19688	ANT3_HUMAN	P01008	Antithrombin-III OS=Homo sapiens OX=9606 GN=SERPINC1 PE=1 SV=1	Regular	56484270	0.00	530587536	137	22	41	45.91	600835	252676	124689
13647	S10AB_HUMAN	P31949	Protein S100-A11 OS=Homo sapiens OX=9606 GN=S100A11 PE=1 SV=2	Regular	53910250	0.00	118545344	41	6	10	53.33	183096	154141	40302
7422	PEBP1_HUMAN	P30086	Phosphatidylethanolamine-binding protein 1 OS=Homo sapiens OX=9606 GN=PEBP1 PE=1 SV=3	Regular	53136590	0.00	211708601	48	8	16	42.25	123139	76744	29370
4332	FETUA_HUMAN	P02765	Alpha-2-HS-glycoprotein OS=Homo sapiens OX=9606 GN=AHSG PE=1 SV=2	Regular	51006730	0.00	401391565	90	11	22	41.14	442023	320326	156226
17770	APOA4_HUMAN	P06727	Apolipoprotein A-IV OS=Homo sapiens OX=9606 GN=APOA4 PE=1 SV=3	Regular	50767150	0.00	453991185	118	22	45	51.77	401501	117204	96058
12519	TPIS_HUMAN	P60174	Triosephosphate isomerase OS=Homo sapiens OX=9606 GN=TPI1 PE=1 SV=3	Regular	50390530	0.00	310761726	65	11	26	46.85	136154	86756	27345
4260	FIBG_HUMAN	P02679	Fibrinogen gamma chain OS=Homo sapiens OX=9606 GN=FGG PE=1 SV=3	Regular	49860080	0.00	521390338	122	24	40	49.23	403196	148884	95759
4338	FHL1_HUMAN	Q13642	Four and a half LIM domains protein 1 OS=Homo sapiens OX=9606 GN=FHL1 PE=1 SV=4	Regular	49655090	0.00	380309032	93	11	39	42.41	444077	232938	126410
6776	A2MG_HUMAN	P01023	Alpha-2-macroglobulin OS=Homo sapiens OX=9606 GN=A2M PE=1 SV=3	Regular	47623710	0.00	1647169032	383	56	105	49.46	1512090	315160	371700
18241	CFAB_HUMAN	P00751	Complement factor B OS=Homo sapiens OX=9606 GN=CFB PE=1 SV=2	Regular	47038500	0.00	869016402	176	29	69	50.26	631376	178589	181129
5958	IGHM_HUMAN	P01871	Immunoglobulin heavy constant mu OS=Homo sapiens OX=9606 GN=IGHM PE=1 SV=4	Regular	46324440	0.00	501241273	112	16	39	36.42	545480	200959	121278
981	K1C10_HUMAN	P13645	Keratin_ type I cytoskeletal 10 OS=Homo sapiens OX=9606 GN=KRT10 PE=1 SV=6	Regular	45301820	0.00	590552696	136	21	37	35.79	527695	166179.9	136308
2593	MYL1_HUMAN	P05976	Myosin light chain 1/3_ skeletal muscle isoform OS=Homo sapiens OX=9606 GN=MYL1 PE=2 SV=3	Regular	44259370	0.00	212021839	76	12	22	58.76	310827	194417	58792
4030	FIBB_HUMAN	P02675	Fibrinogen beta chain OS=Homo sapiens OX=9606 GN=FGB PE=1 SV=2	Regular	44135150	0.00	566126167	122	22	45	50.71	367497	142350	107155
3379	MYH7_HUMAN	P12883	Myosin-7 OS=Homo sapiens OX=9606 GN=MYH7 PE=1 SV=5	Regular	41903720	0.00	2238960968	498	84	188	41.50	1539810	213129.6	414804
14367	SH3L3_HUMAN	Q9H299	SH3 domain-binding glutamic acid-rich-like protein 3 OS=Homo sapiens OX=9606 GN=SH3BGRL3 PE=1 SV=1	Regular	42686110	0.00	104947603	29	6	8	48.39	90061	86856	34394
3360	MYH2_HUMAN	Q9UKX2	Myosin-2 OS=Homo sapiens OX=9606 GN=MYH2 PE=1 SV=1	Regular	40864660	0.00	2240713252	459	90	190	43.79	1440992	147582.4	391571
17026	CYTC_HUMAN	P01034	Cystatin-C OS=Homo sapiens OX=9606 GN=CST3 PE=1 SV=1	Regular	39283150	0.00	160273632	22	5	12	50.00	102149	99298	33525
925	HV323_HUMAN	P01764	Immunoglobulin heavy variable 3-23 OS=Homo sapiens OX=9606 GN=IGHV3-23 PE=1 SV=2	Regular	37846010	0.00	127534189	20	2	8	18.80	82911	0	25376
778	HV330_HUMAN	P01768	Immunoglobulin heavy variable 3-30 OS=Homo sapiens OX=9606 GN=IGHV3-30 PE=1 SV=2	Regular	37846010	0.00	131178754	20	2	9	18.80	82911	0	25376
740	HV335_HUMAN	P0DP03	Immunoglobulin heavy variable 3-30-5 OS=Homo sapiens OX=9606 GN=IGHV3-30-5 PE=3 SV=1	Regular	37846010	0.00	131178754	20	2	9	18.80	82911	63577.5	25376
4300	FIBA_HUMAN	P02671	Fibrinogen alpha chain OS=Homo sapiens OX=9606 GN=FGA PE=1 SV=2	Regular	37739020	0.00	957145217	167	29	71	35.10	800763	386341	234741
19198	APOH_HUMAN	P02749	Beta-2-glycoprotein 1 OS=Homo sapiens OX=9606 GN=APOH PE=1 SV=3	Regular	37444920	0.00	396098310	80	12	24	49.86	436366	252345	129577
17924	CERU_HUMAN	P00450	Ceruloplasmin OS=Homo sapiens OX=9606 GN=CP PE=1 SV=1	Regular	37334500	0.00	1230607982	192	28	88	33.33	629526	184376	155369
17287	CAH2_HUMAN	P00918	Carbonic anhydrase 2 OS=Homo sapiens OX=9606 GN=CA2 PE=1 SV=2	Regular	37333340	0.00	293031080	66	10	21	47.69	237109	141612	72326
936	HV349_HUMAN	A0A0A0MS15	Immunoglobulin heavy variable 3-49 OS=Homo sapiens OX=9606 GN=IGHV3-49 PE=3 SV=1	Regular	34205420	0.00	132270380	20	3	9	29.41	179392	161185.2	58963
806	IC1_HUMAN	P05155	Plasma protease C1 inhibitor OS=Homo sapiens OX=9606 GN=SERPING1 PE=1 SV=2	Regular	33511840	0.00	553824019	53	8	30	17.20	192430	108680	28395
18185	CFAH_HUMAN	P08603	Complement factor H OS=Homo sapiens OX=9606 GN=CFH PE=1 SV=4	Regular	33473710	0.00	1437727447	208	43	100	46.30	526887	105100	113986
1513	KCRM_HUMAN	P06732	Creatine kinase M-type OS=Homo sapiens OX=9606 GN=CKM PE=1 SV=2	Regular	32981170	0.00	433293129	95	18	39	50.66	224759	92780	50874
5352	GLRX1_HUMAN	P35754	Glutaredoxin-1 OS=Homo sapiens OX=9606 GN=GLRX PE=1 SV=2	Regular	32773450	0.00	120608937	27	4	9	48.11	37598	31856	8268
7974	PRDX1_HUMAN	Q06830	Peroxiredoxin-1 OS=Homo sapiens OX=9606 GN=PRDX1 PE=1 SV=1	Regular	32474310	0.00	223384925	27	7	20	41.21	142883	27463.43	36751
991	K22E_HUMAN	P35908	Keratin_ type II cytoskeletal 2 epidermal OS=Homo sapiens OX=9606 GN=KRT2 PE=1 SV=2	Regular	31027920	0.00	657181023	128	21	58	34.59	305721	46136.05	67894
2041	KNG1_HUMAN	P01042	Kininogen-1 OS=Homo sapiens OX=9606 GN=KNG1 PE=1 SV=2	Regular	30769680	0.00	730409754	98	20	65	32.61	425089	185259	92418
15690	K1C9_HUMAN	P35527	Keratin_ type I cytoskeletal 9 OS=Homo sapiens OX=9606 GN=KRT9 PE=1 SV=3	Regular	30093830	0.00	622925365	97	18	44	31.46	299568	99840	83896
2695	MYH1_HUMAN	P12882	Myosin-1 OS=Homo sapiens OX=9606 GN=MYH1 PE=1 SV=3	Regular	28955250	0.00	2241153216	389	86	190	40.12	1201784	31244.93	331135
845	HV43D_HUMAN	P0DP04	Immunoglobulin heavy variable 3-43D OS=Homo sapiens OX=9606 GN=IGHV3-43D PE=3 SV=1	Regular	29673310	0.00	131878705	20	3	9	31.36	59072	12728	13782
5641	HRG_HUMAN	P04196	Histidine-rich glycoprotein OS=Homo sapiens OX=9606 GN=HRG PE=1 SV=1	Regular	29619070	0.00	605478329	68	13	34	24.76	102280	55701	23548
922	HV309_HUMAN	P01782	Immunoglobulin heavy variable 3-9 OS=Homo sapiens OX=9606 GN=IGHV3-9 PE=1 SV=2	Regular	28960610	0.00	131158541	19	2	9	18.64	55056	0	13668
2701	MYH6_HUMAN	P13533	Myosin-6 OS=Homo sapiens OX=9606 GN=MYH6 PE=1 SV=5	Regular	28095470	0.00	2245335007	350	64	185	32.23	1086042	7863127	313052
4545	H4_HUMAN	P62805	Histone H4 OS=Homo sapiens OX=9606 GN=HIST1H4A PE=1 SV=2	Regular	28853510	0.00	113673627	23	6	11	54.37	46623	25195	8710
19479	ANGT_HUMAN	P01019	Angiotensinogen OS=Homo sapiens OX=9606 GN=AGT PE=1 SV=1	Regular	28818090	0.00	534394303	62	9	26	23.09	141818	86204	31280
2048	KV401_HUMAN	P06312	Immunoglobulin kappa variable 4-1 OS=Homo sapiens OX=9606 GN=IGKV4-1 PE=1 SV=1	Regular	28485170	0.00	134941195	17	3	9	29.75	32804	32804	8452
15744	PYGM_HUMAN	P11217	Glycogen phosphorylase_ muscle form OS=Homo sapiens OX=9606 GN=PYGM PE=1 SV=6	Regular	27936430	0.00	975484530	63	14	82	18.65	1157848	906477.2	483351
19373	APOD_HUMAN	P05090	Apolipoprotein D OS=Homo sapiens OX=9606 GN=APOD PE=1 SV=1	Regular	27629040	0.00	215607271	34	7	13	37.57	131715	98515	39232
19287	A1BG_HUMAN	P04217	Alpha-1B-glycoprotein OS=Homo sapiens OX=9606 GN=A1BG PE=1 SV=4	Regular	26918550	0.00	548238357	83	9	28	23.03	269154	135444	75445
15421	TIMP1_HUMAN	P01033	Metalloproteinase inhibitor 1 OS=Homo sapiens OX=9606 GN=TIMP1 PE=1 SV=1	Regular	26575530	0.00	238552313	41	8	14	41.06	102078	49402	23488
19501	APOC1_HUMAN	P02654	Apolipoprotein C-I OS=Homo sapiens OX=9606 GN=APOC1 PE=1 SV=1	Regular	26510820	0.00	93319412	13	3	7	24.10	57575	56592	12175
568	GDIR2_HUMAN	P52566	Rho GDP-dissociation inhibitor 2 OS=Homo sapiens OX=9606 GN=ARHGDIB PE=1 SV=3	Regular	26325750	0.00	230450722	37	8	24	49.75	149546	112980	28298
13848	THIO_HUMAN	P10599	Thioredoxin OS=Homo sapiens OX=9606 GN=TXN PE=1 SV=3	Regular	26238770	0.00	120226557	26	8	9	63.81	75453	66390	12621
15394	TPM3_HUMAN	P06753	Tropomyosin alpha-3 chain OS=Homo sapiens OX=9606 GN=TPM3 PE=1 SV=2	Regular	26103960	0.00	330070662	40	10	36	37.89	103075	12911.06	32791
5033	FABP5_HUMAN	Q01469	Fatty acid-binding protein 5 OS=Homo sapiens OX=9606 GN=FABP5 PE=1 SV=3	Regular	25817790	0.00	155066309	22	7	16	68.15	98157	17408	4737
15743	PYGB_HUMAN	P11216	Glycogen phosphorylase_ brain form OS=Homo sapiens OX=9606 GN=PYGB PE=1 SV=5	Regular	25421420	0.00	973804518	55	12	86	17.67	681059	52962.89	335847
6460	ACTBL_HUMAN	Q562R1	Beta-actin-like protein 2 OS=Homo sapiens OX=9606 GN=ACTBL2 PE=1 SV=2	Regular	24519360	0.00	423454528	53	12	38	37.50	361363	47150.5	94282
16738	CLUS_HUMAN	P10909	Clusterin OS=Homo sapiens OX=9606 GN=CLU PE=1 SV=1	Regular	24448560	0.00	530649683	62	13	40	38.98	121996	65269	31816
6194	IGHA2_HUMAN	P01877	Immunoglobulin heavy constant alpha 2 OS=Homo sapiens OX=9606 GN=IGHA2 PE=1 SV=4	Regular	23917650	0.00	373897647	34	4	23	10.00	184004	28307.01	69200
19722	AMBP_HUMAN	P02760	Protein AMBP OS=Homo sapiens OX=9606 GN=AMBP PE=1 SV=1	Regular	23758230	0.00	399119931	48	10	27	34.38	111493	73605	21538
14078	TNNI1_HUMAN	P19237	Troponin I_ slow skeletal muscle OS=Homo sapiens OX=9606 GN=TNNI1 PE=1 SV=3	Regular	23368160	0.00	218634792	34	10	30	38.50	89858	52888	23446
7148	POTEE_HUMAN	Q6S8J3	POTE ankyrin domain family member E OS=Homo sapiens OX=9606 GN=POTEE PE=2 SV=3	Regular	23257680	0.00	1229605057	69	16	114	17.77	697512	42645.29	303910
2470	KV105_HUMAN	P01602	Immunoglobulin kappa variable 1-5 OS=Homo sapiens OX=9606 GN=IGKV1-5 PE=1 SV=2	Regular	23163810	0.00	129526630	9	1	6	9.40	21343	64029	5699
11049	GSTP1_HUMAN	P09211	Glutathione S-transferase P OS=Homo sapiens OX=9606 GN=GSTP1 PE=1 SV=2	Regular	22988090	0.00	235839696	45	10	16	63.33	101116	59994	28905
9344	POTEF_HUMAN	A5A3E0	POTE ankyrin domain family member F OS=Homo sapiens OX=9606 GN=POTEF PE=1 SV=2	Regular	22847630	0.00	1230986260	64	14	114	14.51	690924	0	303379
2637	MYH8_HUMAN	P13535	Myosin-8 OS=Homo sapiens OX=9606 GN=MYH8 PE=1 SV=3	Regular	21988670	0.00	2237323401	268	53	187	25.14	937019	28282.78	278164
13941	THRB_HUMAN	P00734	Prothrombin OS=Homo sapiens OX=9606 GN=F2 PE=1 SV=2	Regular	22025760	0.00	715196625	100	28	51	55.47	222900	88210	41601
4310	FKB1A_HUMAN	P62942	Peptidyl-prolyl cis-trans isomerase FKBP1A OS=Homo sapiens OX=9606 GN=FKBP1A PE=1 SV=2	Regular	21800770	0.00	120077621	17	4	7	45.37	23450	33919.5	5970
2601	MYH4_HUMAN	Q9Y623	Myosin-4 OS=Homo sapiens OX=9606 GN=MYH4 PE=2 SV=2	Regular	20408850	0.00	2240413084	286	64	189	28.73	923342	11687.25	278473
17117	CAH3_HUMAN	P07451	Carbonic anhydrase 3 OS=Homo sapiens OX=9606 GN=CA3 PE=1 SV=3	Regular	20741260	0.00	298425966	49	11	23	48.46	330927	260471	77607
16650	COF2_HUMAN	Q9Y281	Cofilin-2 OS=Homo sapiens OX=9606 GN=CFL2 PE=1 SV=1	Regular	20718940	0.00	188506967	17	4	20	31.93	82144	29330.33	12987
12143	PEDF_HUMAN	P36955	Pigment epithelium-derived factor OS=Homo sapiens OX=9606 GN=SERPINF1 PE=1 SV=4	Regular	20221200	0.00	464833447	61	11	31	27.03	127611	66880	31746
19503	ACBP_HUMAN	P07108	Acyl-CoA-binding protein OS=Homo sapiens OX=9606 GN=DBI PE=1 SV=2	Regular	20174680	0.00	100444483	7	1	8	22.99	23691	71073	7389
831	HV313_HUMAN	P01766	Immunoglobulin heavy variable 3-13 OS=Homo sapiens OX=9606 GN=IGHV3-13 PE=1 SV=2	Regular	20128610	0.00	126773267	13	4	7	39.66	45910	20625.57	10178
1751	LEG1_HUMAN	P09382	Galectin-1 OS=Homo sapiens OX=9606 GN=LGALS1 PE=1 SV=2	Regular	20085920	0.00	150578861	27	8	14	68.89	55853	41264	11427
5509	HV343_HUMAN	A0A0B4J1X8	Immunoglobulin heavy variable 3-43 OS=Homo sapiens OX=9606 GN=IGHV3-43 PE=3 SV=1	Regular	20006340	0.00	132479231	11	2	9	22.03	46344	0	9797
739	HV320_HUMAN	A0A0C4DH32	Immunoglobulin heavy variable 3-20 OS=Homo sapiens OX=9606 GN=IGHV3-20 PE=3 SV=2	Regular	20006340	0.00	128444570	11	2	8	22.22	46344	0	9797
7586	PDLI5_HUMAN	Q96HC4	PDZ and LIM domain protein 5 OS=Homo sapiens OX=9606 GN=PDLIM5 PE=1 SV=5	Regular	19764300	0.00	651427560	40	6	47	14.43	137311	135885	32457
16408	CSRP3_HUMAN	P50461	Cysteine and glycine-rich protein 3 OS=Homo sapiens OX=9606 GN=CSRP3 PE=1 SV=1	Regular	19508140	0.00	218813607	33	9	19	48.45	86075	55913	24135
2658	MYL3_HUMAN	P08590	Myosin light chain 3 OS=Homo sapiens OX=9606 GN=MYL3 PE=1 SV=3	Regular	19247080	0.00	221032055	36	9	20	40.00	69528	39499	14605
19592	APOE_HUMAN	P02649	Apolipoprotein E OS=Homo sapiens OX=9606 GN=APOE PE=1 SV=1	Regular	19202320	0.00	362682027	51	12	33	43.85	57246	27414	12412
13867	TETN_HUMAN	P05452	Tetranectin OS=Homo sapiens OX=9606 GN=CLEC3B PE=1 SV=3	Regular	19134520	0.00	229360447	39	8	18	48.02	53526	32493	12993
16550	CO4B_HUMAN	P0C0L5	Complement C4-B OS=Homo sapiens OX=9606 GN=C4B PE=1 SV=2	Regular	18796740	0.00	1942914576	231	52	127	33.77	750335	151889.9	138964
19443	ALDOA_HUMAN	P04075	Fructose-bisphosphate aldolase A OS=Homo sapiens OX=9606 GN=ALDOA PE=1 SV=2	Regular	18742360	0.00	398762787	46	10	34	37.36	114675	69308	31561
5531	H13_HUMAN	P16402	Histone H1.3 OS=Homo sapiens OX=9606 GN=HIST1H1D PE=1 SV=2	Regular	18417980	0.00	223499210	24	5	23	16.74	149224	0	33745
4512	H12_HUMAN	P16403	Histone H1.2 OS=Homo sapiens OX=9606 GN=HIST1H1C PE=1 SV=2	Regular	18417980	0.00	213647689	24	5	24	17.37	149224	142136	33745
4475	H14_HUMAN	P10412	Histone H1.4 OS=Homo sapiens OX=9606 GN=HIST1H1E PE=1 SV=2	Regular	18417980	0.00	218652868	24	5	23	16.89	150232	0	33745
16641	CO4A_HUMAN	P0C0L4	Complement C4-A OS=Homo sapiens OX=9606 GN=C4A PE=1 SV=2	Regular	18205890	0.00	1943825114	230	54	127	35.32	744784	155143.1	137011
6902	A2GL_HUMAN	P02750	Leucine-rich alpha-2-glycoprotein OS=Homo sapiens OX=9606 GN=LRG1 PE=1 SV=2	Regular	18129110	0.00	384060628	49	11	29	37.18	94668	56116	24041
6306	ACYP2_HUMAN	P14621	Acylphosphatase-2 OS=Homo sapiens OX=9606 GN=ACYP2 PE=1 SV=2	Regular	17829520	0.00	111966105	25	8	11	71.72	32126	17033	7047
993	K2C1B_HUMAN	Q7Z794	Keratin_ type II cytoskeletal 1b OS=Homo sapiens OX=9606 GN=KRT77 PE=2 SV=3	Regular	17350700	0.00	621866485	33	9	47	20.76	162419	3714786	28341
16653	COTL1_HUMAN	Q14019	Coactosin-like protein OS=Homo sapiens OX=9606 GN=COTL1 PE=1 SV=3	Regular	17397310	0.00	160590549	24	7	18	38.73	59507	32533	15475
20252	VTNC_HUMAN	P04004	Vitronectin OS=Homo sapiens OX=9606 GN=VTN PE=1 SV=1	Regular	17391030	0.00	551040374	53	11	31	24.27	154940	114962	32277
14636	SH3L1_HUMAN	O75368	SH3 domain-binding glutamic acid-rich-like protein OS=Homo sapiens OX=9606 GN=SH3BGRL PE=1 SV=1	Regular	16994640	0.00	127742687	20	5	15	47.37	38819	29125	8837
1675	LEG10_HUMAN	Q05315	Galectin-10 OS=Homo sapiens OX=9606 GN=CLC PE=1 SV=3	Regular	16903370	0.00	165669561	35	7	18	54.93	115332	89620	33761
1056	KAD1_HUMAN	P00568	Adenylate kinase isoenzyme 1 OS=Homo sapiens OX=9606 GN=AK1 PE=1 SV=3	Regular	15817140	0.00	217489384	29	9	20	43.30	60094	44395	12035
19273	APOC2_HUMAN	P02655	Apolipoprotein C-II OS=Homo sapiens OX=9606 GN=APOC2 PE=1 SV=1	Regular	15652800	0.00	112838900	18	3	7	28.71	65199	65199	13845
7207	PPIA_HUMAN	P62937	Peptidyl-prolyl cis-trans isomerase A OS=Homo sapiens OX=9606 GN=PPIA PE=1 SV=2	Regular	14776280	0.00	182406427	35	10	16	61.82	175239	109917	23809
688	HV373_HUMAN	A0A0B4J1V6	Immunoglobulin heavy variable 3-73 OS=Homo sapiens OX=9606 GN=IGHV3-73 PE=3 SV=1	Regular	14570970	0.00	130287764	10	4	9	48.74	11645	1891135	2624
19512	AFAM_HUMAN	P43652	Afamin OS=Homo sapiens OX=9606 GN=AFM PE=1 SV=1	Regular	14268900	0.00	710081300	86	17	67	28.05	229489	83853	59155
15447	TNNT3_HUMAN	P45378	Troponin T_ fast skeletal muscle OS=Homo sapiens OX=9606 GN=TNNT3 PE=1 SV=3	Regular	14251620	0.00	318245837	29	8	29	21.93	49525	29531.66	11473
8763	ROA2_HUMAN	P22626	Heterogeneous nuclear ribonucleoproteins A2/B1 OS=Homo sapiens OX=9606 GN=HNRNPA2B1 PE=1 SV=2	Regular	14144050	0.00	374867876	38	11	32	34.28	76292	46623	20629
11392	GALE_HUMAN	Q14376	UDP-glucose 4-epimerase OS=Homo sapiens OX=9606 GN=GALE PE=1 SV=2	Regular	14117550	0.00	386809372	17	4	29	10.63	122442	300237	50959
6461	ACTBM_HUMAN	Q9BYX7	Putative beta-actin-like protein 3 OS=Homo sapiens OX=9606 GN=POTEKP PE=5 SV=1	Regular	13765380	0.00	423585184	29	2	36	7.73	267497	0	48343
3597	LDB3_HUMAN	O75112	LIM domain-binding protein 3 OS=Homo sapiens OX=9606 GN=LDB3 PE=1 SV=2	Regular	13705860	0.00	782755208	45	11	48	22.01	144190	106856	25147
5410	GELS_HUMAN	P06396	Gelsolin OS=Homo sapiens OX=9606 GN=GSN PE=1 SV=1	Regular	13648270	0.00	860968228	102	23	55	31.33	235198	82811	62658
15339	TPM4_HUMAN	P67936	Tropomyosin alpha-4 chain OS=Homo sapiens OX=9606 GN=TPM4 PE=1 SV=3	Regular	13505080	0.00	286359130	21	3	34	11.69	56237	0	24582
3076	NGAL_HUMAN	P80188	Neutrophil gelatinase-associated lipocalin OS=Homo sapiens OX=9606 GN=LCN2 PE=1 SV=2	Regular	13130640	0.00	227591843	24	7	23	35.35	75022	58986	11598
8108	POTEI_HUMAN	P0CG38	POTE ankyrin domain family member I OS=Homo sapiens OX=9606 GN=POTEI PE=3 SV=1	Regular	13091910	0.00	1229363902	49	14	112	14.79	484864	809	266113
8109	POTEJ_HUMAN	P0CG39	POTE ankyrin domain family member J OS=Homo sapiens OX=9606 GN=POTEJ PE=3 SV=1	Regular	13004980	0.00	1188159034	45	13	110	13.49	469427	0	265402
2600	MYH3_HUMAN	P11055	Myosin-3 OS=Homo sapiens OX=9606 GN=MYH3 PE=1 SV=3	Regular	11596310	0.00	2249885585	182	43	186	21.75	595612	7653537	196276
15686	K1C14_HUMAN	P02533	Keratin_ type I cytoskeletal 14 OS=Homo sapiens OX=9606 GN=KRT14 PE=1 SV=4	Regular	12091590	0.00	519037472	30	9	47	23.31	179117	11137	62723
4518	HBAZ_HUMAN	P02008	Hemoglobin subunit zeta OS=Homo sapiens OX=9606 GN=HBZ PE=1 SV=2	Regular	11820470	0.00	156940702	17	2	11	10.56	383257	0	90032
1599	K1C16_HUMAN	P08779	Keratin_ type I cytoskeletal 16 OS=Homo sapiens OX=9606 GN=KRT16 PE=1 SV=4	Regular	11601850	0.00	516100737	26	7	47	18.82	177753	2965	62014
4689	H1T_HUMAN	P22492	Histone H1t OS=Homo sapiens OX=9606 GN=HIST1H1T PE=2 SV=4	Regular	11432300	0.00	220190279	9	2	15	7.25	67930	0	19532
4570	H11_HUMAN	Q02539	Histone H1.1 OS=Homo sapiens OX=9606 GN=HIST1H1A PE=1 SV=3	Regular	11432300	0.00	218421079	9	2	25	6.98	67930	0	19532
16991	CYTB_HUMAN	P04080	Cystatin-B OS=Homo sapiens OX=9606 GN=CSTB PE=1 SV=2	Regular	11395930	0.00	111966342	8	3	8	45.92	9836	9836	2572
14810	SAA4_HUMAN	P35542	Serum amyloid A-4 protein OS=Homo sapiens OX=9606 GN=SAA4 PE=1 SV=2	Regular	11277830	0.00	148607375	20	4	11	21.54	37306	29577	10606
11458	G3P_HUMAN	P04406	Glyceraldehyde-3-phosphate dehydrogenase OS=Homo sapiens OX=9606 GN=GAPDH PE=1 SV=3	Regular	11205430	0.00	362243681	35	9	26	29.55	88711	35704	10548
988	K1C28_HUMAN	Q7Z3Y7	Keratin_ type I cytoskeletal 28 OS=Homo sapiens OX=9606 GN=KRT28 PE=1 SV=2	Regular	11100140	0.00	511947661	21	4	36	5.60	121680	0	28456
12256	RAN_HUMAN	P62826	GTP-binding nuclear protein Ran OS=Homo sapiens OX=9606 GN=RAN PE=1 SV=3	Regular	10855800	0.00	245942216	19	6	20	27.78	25327	19915	5603
4342	FHR1_HUMAN	Q03591	Complement factor H-related protein 1 OS=Homo sapiens OX=9606 GN=CFHR1 PE=1 SV=2	Regular	10640760	0.00	387911583	42	9	24	29.09	62558	27156	11990
987	K1C27_HUMAN	Q7Z3Y8	Keratin_ type I cytoskeletal 27 OS=Homo sapiens OX=9606 GN=KRT27 PE=1 SV=2	Regular	10012010	0.00	504497064	15	2	35	3.92	70539	0	16390
985	K1C25_HUMAN	Q7Z3Z0	Keratin_ type I cytoskeletal 25 OS=Homo sapiens OX=9606 GN=KRT25 PE=1 SV=1	Regular	10012010	0.00	498882680	15	2	39	4.00	70539	0	16390
8535	RRAGA_HUMAN	Q7L523	Ras-related GTP-binding protein A OS=Homo sapiens OX=9606 GN=RRAGA PE=1 SV=1	Regular	9765004	0.00	369654282	20	6	35	20.13	76731	24144	23128
8606	RRAGB_HUMAN	Q5VZM2	Ras-related GTP-binding protein B OS=Homo sapiens OX=9606 GN=RRAGB PE=1 SV=1	Regular	9635846	0.00	437067940	19	5	40	11.76	75561	0	22992
7091	PRDX6_HUMAN	P30041	Peroxiredoxin-6 OS=Homo sapiens OX=9606 GN=PRDX6 PE=1 SV=3	Regular	9495963	0.00	251490747	29	8	29	37.95	30452	19925	9838
3369	MYH13_HUMAN	Q9UKX3	Myosin-13 OS=Homo sapiens OX=9606 GN=MYH13 PE=2 SV=2	Regular	8946390	0.00	2247456263	126	37	187	16.62	624314	172103.1	168528
11530	PZP_HUMAN	P20742	Pregnancy zone protein OS=Homo sapiens OX=9606 GN=PZP PE=1 SV=4	Regular	8661290	0.00	1653458858	65	19	95	11.27	241917	27005.82	76083
2162	ITIH4_HUMAN	Q14624	Inter-alpha-trypsin inhibitor heavy chain H4 OS=Homo sapiens OX=9606 GN=ITIH4 PE=1 SV=4	Regular	8780934	0.00	1035857087	87	20	67	22.47	290039	87798	59538
13095	S10A6_HUMAN	P06703	Protein S100-A6 OS=Homo sapiens OX=9606 GN=S100A6 PE=1 SV=1	Regular	8864749	0.00	102367832	6	1	14	8.89	35083	105249	13224
7408	PARK7_HUMAN	Q99497	Protein/nucleic acid deglycase DJ-1 OS=Homo sapiens OX=9606 GN=PARK7 PE=1 SV=2	Regular	8787861	0.00	200621730	12	4	29	33.33	8983	7811	1910
3586	KVD26_HUMAN	A0A0A0MRZ7	Immunoglobulin kappa variable 2D-26 OS=Homo sapiens OX=9606 GN=IGKV2D-26 PE=3 SV=1	Regular	8741345	0.00	134112318	13	2	6	16.67	52019	0	13302
2476	KVD29_HUMAN	A0A075B6S2	Immunoglobulin kappa variable 2D-29 OS=Homo sapiens OX=9606 GN=IGKV2D-29 PE=3 SV=1	Regular	8741345	0.00	132572131	13	2	6	16.67	52019	0	13302
2469	KV229_HUMAN	A2NJV5	Immunoglobulin kappa variable 2-29 OS=Homo sapiens OX=9606 GN=IGKV2-29 PE=3 SV=2	Regular	8741345	0.00	131991331	13	2	6	16.67	52019	78028.5	13302
13410	S10A4_HUMAN	P26447	Protein S100-A4 OS=Homo sapiens OX=9606 GN=S100A4 PE=1 SV=1	Regular	8632253	0.00	119566599	13	3	13	27.72	37050	37050	8023
13567	TAGL2_HUMAN	P37802	Transgelin-2 OS=Homo sapiens OX=9606 GN=TAGLN2 PE=1 SV=3	Regular	8607184	0.00	225625876	24	10	26	51.26	34175	27049	7135
5532	H10_HUMAN	P07305	Histone H1.0 OS=Homo sapiens OX=9606 GN=H1F0 PE=1 SV=3	Regular	8545115	0.00	208629520	17	5	18	22.16	239790	33693	84243
667	IBP5_HUMAN	P24593	Insulin-like growth factor-binding protein 5 OS=Homo sapiens OX=9606 GN=IGFBP5 PE=1 SV=1	Regular	8444258	0.00	315968053	19	6	24	19.49	28625	21557	6931
18448	CFAI_HUMAN	P05156	Complement factor I OS=Homo sapiens OX=9606 GN=CFI PE=1 SV=2	Regular	8438624	0.00	681455049	43	17	51	34.99	85821	42915	16510
14077	TNNC1_HUMAN	P63316	Troponin C_ slow skeletal and cardiac muscles OS=Homo sapiens OX=9606 GN=TNNC1 PE=1 SV=1	Regular	8383539	0.00	185166382	12	3	11	16.77	23514	17205	5666
15692	K2C6B_HUMAN	P04259	Keratin_ type II cytoskeletal 6B OS=Homo sapiens OX=9606 GN=KRT6B PE=1 SV=5	Regular	8218431	0.00	603521710	34	9	50	13.12	122699	10933	29249
14215	TNNT1_HUMAN	P13805	Troponin T_ slow skeletal muscle OS=Homo sapiens OX=9606 GN=TNNT1 PE=1 SV=4	Regular	8230041	0.00	330052421	29	11	29	28.78	37873	12575.34	8943
16116	CXCL7_HUMAN	P02775	Platelet basic protein OS=Homo sapiens OX=9606 GN=PPBP PE=1 SV=3	Regular	8108698	0.00	141793758	14	4	9	26.56	31473	30179	8195
6877	AAMDC_HUMAN	Q9H7C9	Mth938 domain-containing protein OS=Homo sapiens OX=9606 GN=AAMDC PE=1 SV=1	Regular	7864680	0.00	134462466	9	3	18	29.51	23507	23507	3456
17921	CFAD_HUMAN	P00746	Complement factor D OS=Homo sapiens OX=9606 GN=CFD PE=1 SV=5	Regular	7852327	0.00	275462099	22	7	22	35.57	40660	28135	12674
2530	LV39_HUMAN	A0A075B6K5	Immunoglobulin lambda variable 3-9 OS=Homo sapiens OX=9606 GN=IGLV3-9 PE=3 SV=1	Regular	7851206	0.00	124457800	8	2	8	23.48	21883	32824.5	5099
1409	LV321_HUMAN	P80748	Immunoglobulin lambda variable 3-21 OS=Homo sapiens OX=9606 GN=IGLV3-21 PE=1 SV=2	Regular	7851206	0.00	126168308	8	2	6	23.08	21883	0	5099
6347	AHSP_HUMAN	Q9NZD4	Alpha-hemoglobin-stabilizing protein OS=Homo sapiens OX=9606 GN=AHSP PE=1 SV=1	Regular	7708488	0.00	118404400	9	2	11	22.55	8259	12388.5	914
7081	PON1_HUMAN	P27169	Serum paraoxonase/arylesterase 1 OS=Homo sapiens OX=9606 GN=PON1 PE=1 SV=3	Regular	7653214	0.00	399024477	21	6	22	24.23	31144	25045	3829
2565	MYP2_HUMAN	P02689	Myelin P2 protein OS=Homo sapiens OX=9606 GN=PMP2 PE=1 SV=3	Regular	7496078	0.00	150234699	5	2	17	14.39	33748	7015.5	6702
20377	VIME_HUMAN	P08670	Vimentin OS=Homo sapiens OX=9606 GN=VIM PE=1 SV=4	Regular	7493717	0.00	537087907	51	17	49	34.33	57068	18980	10997
16465	CO9_HUMAN	P02748	Complement component C9 OS=Homo sapiens OX=9606 GN=C9 PE=1 SV=2	Regular	7442479	0.00	646561742	50	14	46	25.04	83025	49126	15237
4762	ETKMT_HUMAN	Q8IXQ9	Electron transfer flavoprotein beta subunit lysine methyltransferase OS=Homo sapiens OX=9606 GN=ETFBKMT PE=1 SV=1	Regular	7373771	0.00	298599499	11	3	18	12.60	340669	867660	38583
11624	ITIH2_HUMAN	P19823	Inter-alpha-trypsin inhibitor heavy chain H2 OS=Homo sapiens OX=9606 GN=ITIH2 PE=1 SV=2	Regular	7345829	0.00	1069198497	61	15	75	19.87	142089	69117	29853
1799	KV320_HUMAN	P01619	Immunoglobulin kappa variable 3-20 OS=Homo sapiens OX=9606 GN=IGKV3-20 PE=1 SV=2	Regular	7299827	0.00	126711825	9	3	8	40.52	35859	31992.28	9270
2216	KV224_HUMAN	A0A0C4DH68	Immunoglobulin kappa variable 2-24 OS=Homo sapiens OX=9606 GN=IGKV2-24 PE=3 SV=1	Regular	7263472	0.00	131930951	14	2	5	16.67	17088	22468.5	5359
14033	TNNC2_HUMAN	P02585	Troponin C_ skeletal muscle OS=Homo sapiens OX=9606 GN=TNNC2 PE=1 SV=2	Regular	7207635	0.00	181791502	11	7	16	43.13	30795	14845.66	6141
16584	CO8A_HUMAN	P07357	Complement component C8 alpha chain OS=Homo sapiens OX=9606 GN=C8A PE=1 SV=2	Regular	7124905	0.00	668741234	31	14	43	19.86	34788	18742	10329
1600	K1C17_HUMAN	Q04695	Keratin_ type I cytoskeletal 17 OS=Homo sapiens OX=9606 GN=KRT17 PE=1 SV=2	Regular	6979163	0.00	483908844	25	10	48	18.98	117782	4954481	53422
3344	NPC2_HUMAN	P61916	NPC intracellular cholesterol transporter 2 OS=Homo sapiens OX=9606 GN=NPC2 PE=1 SV=1	Regular	7044353	0.00	169123928	8	2	14	17.22	9246	13869	2474
15658	ITIH1_HUMAN	P19827	Inter-alpha-trypsin inhibitor heavy chain H1 OS=Homo sapiens OX=9606 GN=ITIH1 PE=1 SV=3	Regular	7033348	0.00	1018455159	57	12	59	14.60	121475	67058	23861
10650	UBE2N_HUMAN	P61088	Ubiquitin-conjugating enzyme E2 N OS=Homo sapiens OX=9606 GN=UBE2N PE=1 SV=1	Regular	6949106	0.00	171948797	19	7	14	38.82	14983	11470	3867
1729	LASP1_HUMAN	Q14847	LIM and SH3 domain protein 1 OS=Homo sapiens OX=9606 GN=LASP1 PE=1 SV=2	Regular	6905460	0.00	301164131	19	8	26	33.33	34071	20118	4961
17023	C4BPA_HUMAN	P04003	C4b-binding protein alpha chain OS=Homo sapiens OX=9606 GN=C4BPA PE=1 SV=2	Regular	6888868	0.00	690862456	49	14	50	23.12	165375	35493	20568
982	K1C19_HUMAN	P08727	Keratin_ type I cytoskeletal 19 OS=Homo sapiens OX=9606 GN=KRT19 PE=1 SV=4	Regular	6795974	0.00	441060704	23	9	45	21.00	197024	9832221	53407
12368	PHP14_HUMAN	Q9NRX4	14 kDa phosphohistidine phosphatase OS=Homo sapiens OX=9606 GN=PHPT1 PE=1 SV=1	Regular	6787056	0.00	140036253	10	4	12	46.40	22365	20683	4801
16	ENOB_HUMAN	P13929	Beta-enolase OS=Homo sapiens OX=9606 GN=ENO3 PE=1 SV=5	Regular	6708345	0.00	473291175	37	13	37	33.41	53414	19214	12092
11651	K1C15_HUMAN	P19012	Keratin_ type I cytoskeletal 15 OS=Homo sapiens OX=9606 GN=KRT15 PE=1 SV=3	Regular	6583478	0.00	494399298	22	8	46	21.05	118303	3850298	53759
2659	MYL6_HUMAN	P60660	Myosin light polypeptide 6 OS=Homo sapiens OX=9606 GN=MYL6 PE=1 SV=2	Regular	6620546	0.00	171011810	11	3	15	16.56	22748	7740531	5837
19956	UE2NL_HUMAN	Q5JXB2	Putative ubiquitin-conjugating enzyme E2 N-like OS=Homo sapiens OX=9606 GN=UBE2NL PE=1 SV=1	Regular	6620341	0.00	173770195	14	4	18	20.26	12972	0	3133
12246	PGK1_HUMAN	P00558	Phosphoglycerate kinase 1 OS=Homo sapiens OX=9606 GN=PGK1 PE=1 SV=3	Regular	6605706	0.00	450139805	37	13	38	38.13	71788	23035	12796
997	MNDA_HUMAN	P41218	Myeloid cell nuclear differentiation antigen OS=Homo sapiens OX=9606 GN=MNDA PE=1 SV=1	Regular	6503572	0.00	461213119	27	9	40	12.78	45744	28490	12314
5221	H2BFS_HUMAN	P57053	Histone H2B type F-S OS=Homo sapiens OX=9606 GN=H2BFS PE=1 SV=2	Regular	6485875	0.00	139442146	12	3	15	15.87	56294	0	5990
5218	H2B1L_HUMAN	Q99880	Histone H2B type 1-L OS=Homo sapiens OX=9606 GN=HIST1H2BL PE=1 SV=3	Regular	6485875	0.00	139522317	12	3	15	15.87	56294	0	5990
5038	H2B2F_HUMAN	Q5QNW6	Histone H2B type 2-F OS=Homo sapiens OX=9606 GN=HIST2H2BF PE=1 SV=3	Regular	6485875	0.00	139201896	12	3	15	15.87	56294	0	5990
5035	H2B1A_HUMAN	Q96A08	Histone H2B type 1-A OS=Homo sapiens OX=9606 GN=HIST1H2BA PE=1 SV=3	Regular	6485875	0.00	141675214	11	2	16	15.75	54802	0	5936
4963	H2B3B_HUMAN	Q8N257	Histone H2B type 3-B OS=Homo sapiens OX=9606 GN=HIST3H2BB PE=1 SV=3	Regular	6485875	0.00	139081352	12	3	15	15.87	56294	0	5990
4962	H2B2E_HUMAN	Q16778	Histone H2B type 2-E OS=Homo sapiens OX=9606 GN=HIST2H2BE PE=1 SV=3	Regular	6485875	0.00	139201896	12	3	15	15.87	56294	0	5990
4959	H2B1K_HUMAN	O60814	Histone H2B type 1-K OS=Homo sapiens OX=9606 GN=HIST1H2BK PE=1 SV=3	Regular	6485875	0.00	138901633	12	3	15	15.87	56294	0	5990
4958	H2B1J_HUMAN	P06899	Histone H2B type 1-J OS=Homo sapiens OX=9606 GN=HIST1H2BJ PE=1 SV=3	Regular	6485875	0.00	139041902	12	3	15	15.87	56294	0	5990
4957	H2B1C_HUMAN	P62807	Histone H2B type 1-C/E/F/G/I OS=Homo sapiens OX=9606 GN=HIST1H2BC PE=1 SV=4	Regular	6485875	0.00	139061627	12	3	15	15.87	56294	0	5990
4956	H2B1B_HUMAN	P33778	Histone H2B type 1-B OS=Homo sapiens OX=9606 GN=HIST1H2BB PE=1 SV=2	Regular	6485875	0.00	139502159	12	3	15	15.87	56294	0	5990
4949	H2B1M_HUMAN	Q99879	Histone H2B type 1-M OS=Homo sapiens OX=9606 GN=HIST1H2BM PE=1 SV=3	Regular	6485875	0.00	139892960	12	3	15	15.87	56294	0	5990
4948	H2B1H_HUMAN	Q93079	Histone H2B type 1-H OS=Homo sapiens OX=9606 GN=HIST1H2BH PE=1 SV=3	Regular	6485875	0.00	138921358	12	3	15	15.87	56294	0	5990
4815	H2B1D_HUMAN	P58876	Histone H2B type 1-D OS=Homo sapiens OX=9606 GN=HIST1H2BD PE=1 SV=2	Regular	6485875	0.00	139361890	12	3	15	15.87	56294	0	5990
4084	H2B1O_HUMAN	P23527	Histone H2B type 1-O OS=Homo sapiens OX=9606 GN=HIST1H2BO PE=1 SV=3	Regular	6485875	0.00	139061627	12	3	15	15.87	56294	0	5990
4083	H2B1N_HUMAN	Q99877	Histone H2B type 1-N OS=Homo sapiens OX=9606 GN=HIST1H2BN PE=1 SV=3	Regular	6485875	0.00	139221621	12	3	15	15.87	56294	82203	5990
6849	1433G_HUMAN	P61981	14-3-3 protein gamma OS=Homo sapiens OX=9606 GN=YWHAG PE=1 SV=2	Regular	6476334	0.00	284737251	26	7	27	34.41	39008	23150.57	10774
266	ENOA_HUMAN	P06733	Alpha-enolase OS=Homo sapiens OX=9606 GN=ENO1 PE=1 SV=2	Regular	6455164	0.00	475112010	42	16	39	46.08	116786	22031	12231
17071	CBG_HUMAN	P08185	Corticosteroid-binding globulin OS=Homo sapiens OX=9606 GN=SERPINA6 PE=1 SV=1	Regular	6381000	0.00	453120640	22	6	23	16.54	37599	28466	7422
4111	HBG2_HUMAN	P69892	Hemoglobin subunit gamma-2 OS=Homo sapiens OX=9606 GN=HBG2 PE=1 SV=2	Regular	6315859	0.00	161834933	13	3	14	23.81	9728	5942771	4186
15685	K1C13_HUMAN	P13646	Keratin_ type I cytoskeletal 13 OS=Homo sapiens OX=9606 GN=KRT13 PE=1 SV=4	Regular	6192714	0.00	499304782	27	5	44	8.08	92601	0	21857
12093	PDLI3_HUMAN	Q53GG5	PDZ and LIM domain protein 3 OS=Homo sapiens OX=9606 GN=PDLIM3 PE=1 SV=1	Regular	6264589	0.00	398598185	19	7	23	29.12	19859	13690	4564
6760	A2AP_HUMAN	P08697	Alpha-2-antiplasmin OS=Homo sapiens OX=9606 GN=SERPINF2 PE=1 SV=3	Regular	6174582	0.00	549080233	24	7	35	14.46	80217	53843	21764
5227	H33_HUMAN	P84243	Histone H3.3 OS=Homo sapiens OX=9606 GN=H3F3A PE=1 SV=2	Regular	6071901	0.00	153849580	8	2	14	11.76	10625	0	3691
4969	H31_HUMAN	P68431	Histone H3.1 OS=Homo sapiens OX=9606 GN=HIST1H3A PE=1 SV=2	Regular	6071901	0.00	155181658	8	2	14	11.76	10625	0	3691
4967	H31T_HUMAN	Q16695	Histone H3.1t OS=Homo sapiens OX=9606 GN=HIST3H3 PE=1 SV=3	Regular	6071901	0.00	156223388	8	2	14	11.76	10625	0	3691
4821	H32_HUMAN	Q71DI3	Histone H3.2 OS=Homo sapiens OX=9606 GN=HIST2H3A PE=1 SV=3	Regular	6071901	0.00	154450777	8	2	14	11.76	10625	0	3691
4229	H3C_HUMAN	Q6NXT2	Histone H3.3C OS=Homo sapiens OX=9606 GN=H3F3C PE=1 SV=3	Regular	6071901	0.00	153278101	9	2	13	11.85	11997	15937.5	4003
17128	CATA_HUMAN	P04040	Catalase OS=Homo sapiens OX=9606 GN=CAT PE=1 SV=3	Regular	5995593	0.00	599843650	52	15	50	31.69	192587	147958	12233
12378	PIMT_HUMAN	P22061	Protein-L-isoaspartate(D-aspartate) O-methyltransferase OS=Homo sapiens OX=9606 GN=PCMT1 PE=1 SV=4	Regular	5957791	0.00	248075256	12	5	18	29.52	20194	15342	3708
6217	IGJ_HUMAN	P01591	Immunoglobulin J chain OS=Homo sapiens OX=9606 GN=JCHAIN PE=1 SV=4	Regular	5715464	0.00	185548268	11	4	12	28.30	28947	27217	5106
5250	HBG1_HUMAN	P69891	Hemoglobin subunit gamma-1 OS=Homo sapiens OX=9606 GN=HBG1 PE=1 SV=2	Regular	5513165	0.00	161975201	10	2	14	15.65	6316	0	3400
18943	DCD_HUMAN	P81605	Dermcidin OS=Homo sapiens OX=9606 GN=DCD PE=1 SV=2	Regular	5335695	0.00	113979338	7	3	14	20.00	13324	19371	3501
986	K1C26_HUMAN	Q7Z3Y9	Keratin_ type I cytoskeletal 26 OS=Homo sapiens OX=9606 GN=KRT26 PE=1 SV=2	Regular	5333337	0.00	526520738	8	4	38	7.91	55857	2568091	9569
2603	MYH7B_HUMAN	A7E2Y1	Myosin-7B OS=Homo sapiens OX=9606 GN=MYH7B PE=1 SV=4	Regular	5320958	0.00	2270997969	61	26	190	12.71	240587	6401128	74291
7272	PPAC_HUMAN	P24666	Low molecular weight phosphotyrosine protein phosphatase OS=Homo sapiens OX=9606 GN=ACP1 PE=1 SV=3	Regular	5244147	0.00	184987349	8	2	16	17.09	6075	9112.5	1897
3291	MYL4_HUMAN	P12829	Myosin light chain 4 OS=Homo sapiens OX=9606 GN=MYL4 PE=1 SV=3	Regular	5223655	0.00	216787120	6	1	21	5.58	13783	0	2337
11650	K1C12_HUMAN	Q99456	Keratin_ type I cytoskeletal 12 OS=Homo sapiens OX=9606 GN=KRT12 PE=1 SV=1	Regular	5199622	0.00	536255628	10	6	45	14.78	78582	1402596	39813
4656	GOG8Q_HUMAN	H3BV12	Golgin subfamily A member 8Q OS=Homo sapiens OX=9606 GN=GOLGA8Q PE=3 SV=1	Regular	4877496	0.00	722165399	11	5	63	7.28	73322	0	18942
4538	GOG8N_HUMAN	F8WBI6	Golgin subfamily A member 8N OS=Homo sapiens OX=9606 GN=GOLGA8N PE=3 SV=1	Regular	4877496	0.00	720943235	11	5	63	7.28	73322	0	18942
4528	GOG8R_HUMAN	I6L899	Golgin subfamily A member 8R OS=Homo sapiens OX=9606 GN=GOLGA8R PE=3 SV=1	Regular	4877496	0.00	720603303	11	5	60	7.29	73322	71081	18942
4462	GOG8O_HUMAN	A6NCC3	Golgin subfamily A member 8O OS=Homo sapiens OX=9606 GN=GOLGA8O PE=1 SV=3	Regular	4877496	0.00	721063375	11	5	63	7.28	73322	0	18942
4529	GOG8S_HUMAN	H3BPF8	Golgin subfamily A member 8S OS=Homo sapiens OX=9606 GN=GOLGA8S PE=3 SV=1	Regular	4876024	0.00	708732740	9	4	63	3.04	71484	0	18608
6087	ILEU_HUMAN	P30740	Leukocyte elastase inhibitor OS=Homo sapiens OX=9606 GN=SERPINB1 PE=1 SV=1	Regular	4957003	0.00	428559517	28	11	31	29.02	47683	24028	10186
992	K22O_HUMAN	Q01546	Keratin_ type II cytoskeletal 2 oral OS=Homo sapiens OX=9606 GN=KRT76 PE=1 SV=2	Regular	4702632	0.00	664111179	41	16	51	24.92	87034	3925353	24611
851	HYI_HUMAN	Q5T013	Putative hydroxypyruvate isomerase OS=Homo sapiens OX=9606 GN=HYI PE=1 SV=2	Regular	4801831	0.00	305197406	12	4	21	5.42	44998	0	21687
10597	TRFL_HUMAN	P02788	Lactotransferrin OS=Homo sapiens OX=9606 GN=LTF PE=1 SV=6	Regular	4788923	0.00	800639293	53	19	76	28.73	67463	26628	13931
18236	CF251_HUMAN	Q8TBY9	Cilia- and flagella-associated protein 251 OS=Homo sapiens OX=9606 GN=WDR66 PE=2 SV=2	Regular	4783759	0.00	1312067435	10	9	115	5.92	43615	35722	2000
989	K2C5_HUMAN	P13647	Keratin_ type II cytoskeletal 5 OS=Homo sapiens OX=9606 GN=KRT5 PE=1 SV=3	Regular	4538661	0.00	626065615	37	16	46	24.58	92446	17934	15689
15687	K1C24_HUMAN	Q2M2I5	Keratin_ type I cytoskeletal 24 OS=Homo sapiens OX=9606 GN=KRT24 PE=1 SV=1	Regular	4649517	0.00	556007377	16	5	45	14.29	75638	5293175	16709
6883	1433B_HUMAN	P31946	14-3-3 protein beta/alpha OS=Homo sapiens OX=9606 GN=YWHAB PE=1 SV=3	Regular	4612738	0.00	281965102	35	11	25	51.22	42664	4297203	10270
16710	CO5_HUMAN	P01031	Complement C5 OS=Homo sapiens OX=9606 GN=C5 PE=1 SV=4	Regular	4611578	0.00	1900163479	84	33	149	18.44	123432	40438	22860
1925	LDHA_HUMAN	P00338	L-lactate dehydrogenase A chain OS=Homo sapiens OX=9606 GN=LDHA PE=1 SV=2	Regular	4569410	0.00	369739299	27	9	38	25.00	34474	21156.84	9042
2604	MYPC1_HUMAN	Q00872	Myosin-binding protein C_ slow-type OS=Homo sapiens OX=9606 GN=MYBPC1 PE=1 SV=2	Regular	4543239	0.00	1293210740	51	24	103	19.54	65187	23902	12295
18859	CD5L_HUMAN	O43866	CD5 antigen-like OS=Homo sapiens OX=9606 GN=CD5L PE=1 SV=1	Regular	4527505	0.00	396275677	15	6	36	20.46	20800	15773	5360
4588	GOG8T_HUMAN	H3BQL2	Golgin subfamily A member 8T OS=Homo sapiens OX=9606 GN=GOLGA8T PE=3 SV=1	Regular	4519808	0.00	721008002	12	7	73	5.23	57069	0	19609
598	GOG8J_HUMAN	A6NMD2	Golgin subfamily A member 8J OS=Homo sapiens OX=9606 GN=GOLGA8J PE=3 SV=3	Regular	4514228	0.00	722880441	12	8	70	7.59	58281	0	19655
599	GOG8K_HUMAN	D6RF30	Golgin subfamily A member 8K OS=Homo sapiens OX=9606 GN=GOLGA8K PE=3 SV=1	Regular	4506723	0.00	693338837	11	6	72	5.44	55988	0	19529
20069	UB2V1_HUMAN	Q13404	Ubiquitin-conjugating enzyme E2 variant 1 OS=Homo sapiens OX=9606 GN=UBE2V1 PE=1 SV=2	Regular	4460549	0.00	166090603	15	7	15	52.38	28237	22354	6768
1605	K2C6C_HUMAN	P48668	Keratin_ type II cytoskeletal 6C OS=Homo sapiens OX=9606 GN=KRT6C PE=1 SV=3	Regular	4297438	0.00	603101740	25	8	50	9.75	82553	0	18659
1604	K2C6A_HUMAN	P02538	Keratin_ type II cytoskeletal 6A OS=Homo sapiens OX=9606 GN=KRT6A PE=1 SV=3	Regular	4297438	0.00	603301643	25	8	50	9.75	82553	0	18659
600	GOG8M_HUMAN	H3BSY2	Golgin subfamily A member 8M OS=Homo sapiens OX=9606 GN=GOLGA8M PE=3 SV=1	Regular	4449814	0.00	719544653	8	5	61	6.33	54370	0	18322
4461	GOG8I_HUMAN	A6NC78	Putative golgin subfamily A member 8I OS=Homo sapiens OX=9606 GN=GOLGA8IP PE=5 SV=2	Regular	4440372	0.00	718435406	9	5	62	2.06	55502	0	19398
17162	C1QC_HUMAN	P02747	Complement C1q subcomponent subunit C OS=Homo sapiens OX=9606 GN=C1QC PE=1 SV=3	Regular	4439575	0.00	260018074	13	4	16	26.94	12189	11942	3242
19788	TYB4_HUMAN	P62328	Thymosin beta-4 OS=Homo sapiens OX=9606 GN=TMSB4X PE=1 SV=2	Regular	4397954	0.00	50526688	30	3	6	45.45	121091	40440	47567
15600	PYGL_HUMAN	P06737	Glycogen phosphorylase_ liver form OS=Homo sapiens OX=9606 GN=PYGL PE=1 SV=4	Regular	4378507	0.00	975479714	23	9	81	11.81	456508	0	55613
7249	PLSL_HUMAN	P13796	Plastin-2 OS=Homo sapiens OX=9606 GN=LCP1 PE=1 SV=6	Regular	4252518	0.00	708588014	41	18	57	30.78	79296	42348	13843
19376	APOM_HUMAN	O95445	Apolipoprotein M OS=Homo sapiens OX=9606 GN=APOM PE=1 SV=2	Regular	4190464	0.00	215955012	12	4	18	13.83	13767	10731	3788
6441	ACTN2_HUMAN	P35609	Alpha-actinin-2 OS=Homo sapiens OX=9606 GN=ACTN2 PE=1 SV=1	Regular	4157724	0.00	1044242806	65	27	87	30.54	208359	19153	18477
19986	UB2L5_HUMAN	A0A1B0GUS4	Ubiquitin-conjugating enzyme E2 L5 OS=Homo sapiens OX=9606 GN=UBE2L5 PE=2 SV=1	Regular	4155895	0.00	180465873	5	2	15	17.53	6208	0	1512
19933	UB2L3_HUMAN	P68036	Ubiquitin-conjugating enzyme E2 L3 OS=Homo sapiens OX=9606 GN=UBE2L3 PE=1 SV=1	Regular	4155895	0.00	180326876	5	2	14	17.53	6208	9312	1512
2217	KV315_HUMAN	P01624	Immunoglobulin kappa variable 3-15 OS=Homo sapiens OX=9606 GN=IGKV3-15 PE=1 SV=2	Regular	4015956	0.00	126101690	5	1	7	7.83	15269	45807	2214
2051	KVD07_HUMAN	A0A0C4DH55	Immunoglobulin kappa variable 3D-7 OS=Homo sapiens OX=9606 GN=IGKV3D-7 PE=3 SV=5	Regular	4015956	0.00	132618883	5	1	7	7.56	15269	0	2214
1241	LUM_HUMAN	P51884	Lumican OS=Homo sapiens OX=9606 GN=LUM PE=1 SV=2	Regular	3974112	0.00	387712220	15	5	20	12.43	16246	12909	3989
6687	AB12B_HUMAN	Q7Z5M8	Protein ABHD12B OS=Homo sapiens OX=9606 GN=ABHD12B PE=2 SV=1	Regular	3954343	0.00	413466807	21	4	32	10.77	308004	299311.5	63184
1113	LV861_HUMAN	A0A075B6I0	Immunoglobulin lambda variable 8-61 OS=Homo sapiens OX=9606 GN=IGLV8-61 PE=3 SV=7	Regular	3916639	0.00	129284668	8	2	4	14.75	11702	17553	4231
4110	HBE_HUMAN	P02100	Hemoglobin subunit epsilon OS=Homo sapiens OX=9606 GN=HBE1 PE=1 SV=2	Regular	3839962	0.00	162598774	10	4	14	28.57	36207	31323.79	10595
4477	H15_HUMAN	P16401	Histone H1.5 OS=Homo sapiens OX=9606 GN=HIST1H1B PE=1 SV=3	Regular	3788178	0.00	225801909	11	3	23	17.70	61783	82822.5	8805
19840	UB2V2_HUMAN	Q15819	Ubiquitin-conjugating enzyme E2 variant 2 OS=Homo sapiens OX=9606 GN=UBE2V2 PE=1 SV=4	Regular	3711602	0.00	164198335	11	4	15	28.28	21659	0	5175
6698	1433Z_HUMAN	P63104	14-3-3 protein zeta/delta OS=Homo sapiens OX=9606 GN=YWHAZ PE=1 SV=1	Regular	3686051	0.00	279162394	20	7	30	24.49	18415	3844842	4087
2249	KLKB1_HUMAN	P03952	Plasma kallikrein OS=Homo sapiens OX=9606 GN=KLKB1 PE=1 SV=1	Regular	3662593	0.00	734798104	25	9	60	10.03	54084	18333	7668
6261	1433T_HUMAN	P27348	14-3-3 protein theta OS=Homo sapiens OX=9606 GN=YWHAQ PE=1 SV=1	Regular	3615217	0.00	280494331	22	7	28	16.33	33209	0	7653
11523	PAL4A_HUMAN	Q9Y536	Peptidyl-prolyl cis-trans isomerase A-like 4A OS=Homo sapiens OX=9606 GN=PPIAL4A PE=2 SV=1	Regular	3589916	0.00	184099414	9	2	15	12.80	65043	0	2799
1797	KV230_HUMAN	P06310	Immunoglobulin kappa variable 2-30 OS=Homo sapiens OX=9606 GN=IGKV2-30 PE=3 SV=2	Regular	3535201	0.30	132990518	7	1	7	10.83	43161	0	10404
1762	KV228_HUMAN	A0A075B6P5	Immunoglobulin kappa variable 2-28 OS=Homo sapiens OX=9606 GN=IGKV2-28 PE=3 SV=1	Regular	3535201	0.30	130708324	7	1	5	10.83	43161	0	10404
1184	KVD40_HUMAN	P01614	Immunoglobulin kappa variable 2D-40 OS=Homo sapiens OX=9606 GN=IGKV2D-40 PE=1 SV=2	Regular	3535201	0.30	134242013	7	2	5	10.74	43710	0	10491
1182	KVD30_HUMAN	A0A075B6S6	Immunoglobulin kappa variable 2D-30 OS=Homo sapiens OX=9606 GN=IGKV2D-30 PE=3 SV=1	Regular	3535201	0.30	133290775	7	1	6	10.83	43161	0	10404
1181	KVD28_HUMAN	P01615	Immunoglobulin kappa variable 2D-28 OS=Homo sapiens OX=9606 GN=IGKV2D-28 PE=1 SV=2	Regular	3535201	0.30	130708324	7	1	5	10.83	43161	0	10404
1178	KV240_HUMAN	A0A087WW87	Immunoglobulin kappa variable 2-40 OS=Homo sapiens OX=9606 GN=IGKV2-40 PE=3 SV=2	Regular	3535201	0.30	134242013	7	2	5	10.74	43710	0	10491
18661	CALL3_HUMAN	P27482	Calmodulin-like protein 3 OS=Homo sapiens OX=9606 GN=CALML3 PE=1 SV=2	Regular	3529498	0.30	169477959	12	8	26	37.58	19936	13736.34	3906
6614	ASC_HUMAN	Q9ULZ3	Apoptosis-associated speck-like protein containing a CARD OS=Homo sapiens OX=9606 GN=PYCARD PE=1 SV=2	Regular	3523832	0.30	216838848	17	6	18	26.67	19374	14589	3693
1969	K2C3_HUMAN	P12035	Keratin_ type II cytoskeletal 3 OS=Homo sapiens OX=9606 GN=KRT3 PE=1 SV=3	Regular	3285115	0.29	645881790	33	11	46	13.22	123468	74559.7	19769
719	HSPB1_HUMAN	P04792	Heat shock protein beta-1 OS=Homo sapiens OX=9606 GN=HSPB1 PE=1 SV=2	Regular	3484635	0.29	228395719	17	5	15	20.49	20601	19952	9125
17356	CALM2_HUMAN	P0DP24	Calmodulin-2 OS=Homo sapiens OX=9606 GN=CALM2 PE=1 SV=1	Regular	3482241	0.29	168376523	9	4	23	16.11	13251	0	4919
17192	CALM3_HUMAN	P0DP25	Calmodulin-3 OS=Homo sapiens OX=9606 GN=CALM3 PE=1 SV=1	Regular	3482241	0.29	168376523	9	4	23	16.11	13251	0	4919
17190	CALM1_HUMAN	P0DP23	Calmodulin-1 OS=Homo sapiens OX=9606 GN=CALM1 PE=1 SV=1	Regular	3482241	0.29	168376523	9	4	23	16.11	13251	2428	4919
16137	COR1A_HUMAN	P31146	Coronin-1A OS=Homo sapiens OX=9606 GN=CORO1A PE=1 SV=4	Regular	3477596	0.29	517106696	22	9	41	19.74	25601	17126	8220
3229	MYOZ1_HUMAN	Q9NP98	Myozenin-1 OS=Homo sapiens OX=9606 GN=MYOZ1 PE=1 SV=1	Regular	3453882	0.29	317447351	6	4	19	14.38	17746	25066.5	1981
4592	GPX3_HUMAN	P22352	Glutathione peroxidase 3 OS=Homo sapiens OX=9606 GN=GPX3 PE=1 SV=2	Regular	3443855	0.29	256304530	11	9	16	41.15	11279	8684	1958
2523	LV743_HUMAN	P04211	Immunoglobulin lambda variable 7-43 OS=Homo sapiens OX=9606 GN=IGLV7-43 PE=3 SV=2	Regular	3308586	0.29	126791481	6	1	4	7.69	12956	0	4373
1403	LV746_HUMAN	A0A075B6I9	Immunoglobulin lambda variable 7-46 OS=Homo sapiens OX=9606 GN=IGLV7-46 PE=3 SV=4	Regular	3308586	0.29	126961817	7	2	4	21.37	13335	38868	4601
1865	KPYM_HUMAN	P14618	Pyruvate kinase PKM OS=Homo sapiens OX=9606 GN=PKM PE=1 SV=4	Regular	3274460	0.29	585072826	29	11	49	24.67	49982	28418	11416
1612	K2C4_HUMAN	P19013	Keratin_ type II cytoskeletal 4 OS=Homo sapiens OX=9606 GN=KRT4 PE=1 SV=4	Regular	3083641	0.29	576845162	19	6	47	6.93	57418	20075.83	10737
16720	CHMP3_HUMAN	Q9Y3E7	Charged multivesicular body protein 3 OS=Homo sapiens OX=9606 GN=CHMP3 PE=1 SV=3	Regular	3183451	0.28	251301815	11	1	24	3.15	159047	401478	13531
6126	INF2_HUMAN	Q27J81	Inverted formin-2 OS=Homo sapiens OX=9606 GN=INF2 PE=1 SV=2	Regular	3153570	0.28	1369361126	15	10	87	8.89	107576	101887	15366
825	HV102_HUMAN	P23083	Immunoglobulin heavy variable 1-2 OS=Homo sapiens OX=9606 GN=IGHV1-2 PE=1 SV=2	Regular	3152764	0.28	131989193	9	3	10	42.74	30424	89877	3931
6700	1433F_HUMAN	Q04917	14-3-3 protein eta OS=Homo sapiens OX=9606 GN=YWHAH PE=1 SV=4	Regular	3142015	0.28	283898608	17	4	29	12.60	21335	0	6873
593	GNAL_HUMAN	P38405	Guanine nucleotide-binding protein G(olf) subunit alpha OS=Homo sapiens OX=9606 GN=GNAL PE=1 SV=1	Regular	3096254	0.28	448217858	14	5	33	3.41	283725	0	89083
6881	1433S_HUMAN	P31947	14-3-3 protein sigma OS=Homo sapiens OX=9606 GN=SFN PE=1 SV=1	Regular	3010685	0.28	278881757	17	4	27	12.50	21335	0	6873
16821	CLIC1_HUMAN	O00299	Chloride intracellular channel protein 1 OS=Homo sapiens OX=9606 GN=CLIC1 PE=1 SV=4	Regular	2911238	0.56	272649152	9	7	22	19.50	16114	11419	3190
16700	DESM_HUMAN	P17661	Desmin OS=Homo sapiens OX=9606 GN=DES PE=1 SV=3	Regular	2910019	0.56	535928984	23	9	53	18.72	36966	11142	6283
733	HV108_HUMAN	P0DP01	Immunoglobulin heavy variable 1-8 OS=Homo sapiens OX=9606 GN=IGHV1-8 PE=3 SV=1	Regular	2904147	0.56	131057425	7	2	8	22.22	29063	43594.5	3316
4813	FABP4_HUMAN	P15090	Fatty acid-binding protein_ adipocyte OS=Homo sapiens OX=9606 GN=FABP4 PE=1 SV=3	Regular	2880080	0.55	148329782	5	4	14	23.48	9412	9205	2471
826	HV118_HUMAN	A0A0C4DH31	Immunoglobulin heavy variable 1-18 OS=Homo sapiens OX=9606 GN=IGHV1-18 PE=3 SV=1	Regular	2839199	0.55	129345164	7	1	8	9.40	29959	0	3732
6264	1433E_HUMAN	P62258	14-3-3 protein epsilon OS=Homo sapiens OX=9606 GN=YWHAE PE=1 SV=1	Regular	2816656	0.55	293450493	21	7	31	23.92	35178	5101218	6901
3596	LDHB_HUMAN	P07195	L-lactate dehydrogenase B chain OS=Homo sapiens OX=9606 GN=LDHB PE=1 SV=2	Regular	2811040	0.55	369237028	18	9	29	14.37	32288	4545159	6293
4968	FAHD1_HUMAN	Q6P587	Acylpyruvase FAHD1_ mitochondrial OS=Homo sapiens OX=9606 GN=FAHD1 PE=1 SV=2	Regular	2790810	0.55	251281479	11	2	24	6.25	359064	1075182	107088
11574	PAL4G_HUMAN	P0DN37	Peptidyl-prolyl cis-trans isomerase A-like 4G OS=Homo sapiens OX=9606 GN=PPIAL4G PE=3 SV=1	Regular	2723220	0.55	183938522	4	1	14	4.27	16886	0	1756
11573	PAL4F_HUMAN	P0DN26	Peptidyl-prolyl cis-trans isomerase A-like 4F OS=Homo sapiens OX=9606 GN=PPIAL4F PE=3 SV=1	Regular	2723220	0.54	184249560	4	1	16	4.27	16886	0	1756
11572	PAL4E_HUMAN	A0A075B759	Peptidyl-prolyl cis-trans isomerase A-like 4E OS=Homo sapiens OX=9606 GN=PPIAL4E PE=3 SV=1	Regular	2723220	0.54	184249560	4	1	16	4.27	16886	0	1756
11571	PAL4D_HUMAN	F5H284	Peptidyl-prolyl cis-trans isomerase A-like 4D OS=Homo sapiens OX=9606 GN=PPIAL4D PE=3 SV=1	Regular	2723220	0.54	183948625	4	1	16	4.27	16886	0	1756
11524	PAL4C_HUMAN	A0A0B4J2A2	Peptidyl-prolyl cis-trans isomerase A-like 4C OS=Homo sapiens OX=9606 GN=PPIAL4C PE=2 SV=1	Regular	2723220	0.54	183839004	4	1	14	4.27	16886	0	1756
15695	K2C74_HUMAN	Q7RTS7	Keratin_ type II cytoskeletal 74 OS=Homo sapiens OX=9606 GN=KRT74 PE=1 SV=2	Regular	2421532	0.81	582646676	15	4	55	6.05	36407	4448189	12588
5031	FA9_HUMAN	P00740	Coagulation factor IX OS=Homo sapiens OX=9606 GN=F9 PE=1 SV=2	Regular	2536289	0.80	531471486	26	10	39	22.56	124585	14120	9112
11034	HEP2_HUMAN	P05546	Heparin cofactor 2 OS=Homo sapiens OX=9606 GN=SERPIND1 PE=1 SV=3	Regular	2533807	0.80	572418282	37	12	39	17.43	65262	29501	15283
2053	KVD20_HUMAN	A0A0C4DH25	Immunoglobulin kappa variable 3D-20 OS=Homo sapiens OX=9606 GN=IGKV3D-20 PE=3 SV=1	Regular	2499938	0.80	126291390	14	4	7	27.59	75425	10075.08	6439
587	GMFG_HUMAN	O60234	Glia maturation factor gamma OS=Homo sapiens OX=9606 GN=GMFG PE=1 SV=1	Regular	2464385	0.80	169724363	13	4	11	17.61	32252	26379	2522
10851	S100P_HUMAN	P25815	Protein S100-P OS=Homo sapiens OX=9606 GN=S100P PE=1 SV=2	Regular	2431947	0.80	104569572	7	1	12	13.68	16823	50469	6834
16786	CHM4A_HUMAN	Q9BY43	Charged multivesicular body protein 4a OS=Homo sapiens OX=9606 GN=CHMP4A PE=1 SV=3	Regular	2416972	0.79	250983088	6	5	19	19.82	19444	8172	1433
921	HV146_HUMAN	P01743	Immunoglobulin heavy variable 1-46 OS=Homo sapiens OX=9606 GN=IGHV1-46 PE=1 SV=2	Regular	2395353	0.79	131038037	6	1	9	9.40	28183	0	3147
919	HV103_HUMAN	A0A0C4DH29	Immunoglobulin heavy variable 1-3 OS=Homo sapiens OX=9606 GN=IGHV1-3 PE=3 SV=1	Regular	2395353	0.79	131218134	6	1	10	9.40	28183	0	3147
751	HV69D_HUMAN	A0A0B4J2H0	Immunoglobulin heavy variable 1-69D OS=Homo sapiens OX=9606 GN=IGHV1-69D PE=1 SV=1	Regular	2395353	0.79	127744033	6	1	8	9.40	28183	0	3147
735	HV169_HUMAN	P01742	Immunoglobulin heavy variable 1-69 OS=Homo sapiens OX=9606 GN=IGHV1-69 PE=1 SV=2	Regular	2395353	0.79	127734620	6	1	9	9.40	28183	0	3147

## Sheet: CTRL_P14_1
protein.key	protein.Entry	protein.Accession	protein.Description	protein.dataBaseType	protein.score	protein.falsePositiveRate	protein.avgMass	protein.MatchedProducts	protein.matchedPeptides	protein.digestPeps	protein.seqCover(%)	protein.MatchedPeptideIntenSum	protein.top3MatchedPeptideIntenSum	protein.MatchedProductIntenSum
6014	IGKC_HUMAN	P01834	Immunoglobulin kappa constant OS=Homo sapiens OX=9606 GN=IGKC PE=1 SV=2	Regular	597019300	0.00	119361291	116	6	7	80.37	1325029	1124993	499438
4371	HBB_HUMAN	P68871	Hemoglobin subunit beta OS=Homo sapiens OX=9606 GN=HBB PE=1 SV=2	Regular	458175500	0.00	161124817	182	12	13	82.99	3124418	1274951	1160330
4346	HBD_HUMAN	P02042	Hemoglobin subunit delta OS=Homo sapiens OX=9606 GN=HBD PE=1 SV=2	Regular	425480600	0.00	161695581	169	13	13	79.59	1905910	361236.5	836752
19652	ALBU_HUMAN	P02768	Serum albumin OS=Homo sapiens OX=9606 GN=ALB PE=1 SV=2	Regular	288559100	0.00	713627109	845	78	61	86.54	11772990000000	1873361	6531078
6113	IGLC3_HUMAN	P0DOY3	Immunoglobulin lambda constant 3 OS=Homo sapiens OX=9606 GN=IGLC3 PE=1 SV=1	Regular	267972900	0.00	114366419	36	3	7	39.62	339760	0	71583
6080	IGLC2_HUMAN	P0DOY2	Immunoglobulin lambda constant 2 OS=Homo sapiens OX=9606 GN=IGLC2 PE=1 SV=1	Regular	267972900	0.00	114646553	38	3	7	39.62	342273	339760	71809
6203	IGLL5_HUMAN	B9A064	Immunoglobulin lambda-like polypeptide 5 OS=Homo sapiens OX=9606 GN=IGLL5 PE=2 SV=2	Regular	260925500	0.00	234054375	39	5	12	29.44	319072	310930	71975
6218	IGLC1_HUMAN	P0CG04	Immunoglobulin lambda constant 1 OS=Homo sapiens OX=9606 GN=IGLC1 PE=1 SV=1	Regular	259311300	0.00	115187502	32	3	7	39.62	295231	0	65836
3100	MLRS_HUMAN	Q96A32	Myosin regulatory light chain 2_ skeletal muscle isoform OS=Homo sapiens OX=9606 GN=MYLPF PE=2 SV=1	Regular	244914100	0.00	191286722	141	15	24	76.33	979273	466210	333429
2281	IGLC6_HUMAN	P0CF74	Immunoglobulin lambda constant 6 OS=Homo sapiens OX=9606 GN=IGLC6 PE=1 SV=1	Regular	239736500	0.00	114476279	27	2	6	32.08	227772	0	53944
2139	IGLC7_HUMAN	A0M8Q6	Immunoglobulin lambda constant 7 OS=Homo sapiens OX=9606 GN=IGLC7 PE=1 SV=3	Regular	239736500	0.00	114246835	29	2	7	32.08	230062	0	54109
15577	TRFE_HUMAN	P02787	Serotransferrin OS=Homo sapiens OX=9606 GN=TF PE=1 SV=3	Regular	237714100	0.00	793450824	520	46	79	58.31	5078556	1087114	1765935
7980	PROF1_HUMAN	P07737	Profilin-1 OS=Homo sapiens OX=9606 GN=PFN1 PE=1 SV=2	Regular	182032800	0.00	152253488	114	12	16	72.86	699983	463008	183052
6053	IGHG1_HUMAN	P01857	Immunoglobulin heavy constant gamma 1 OS=Homo sapiens OX=9606 GN=IGHG1 PE=1 SV=1	Regular	163460100	0.00	366191863	167	16	21	61.82	2006102	755416.5	1046955
1967	K2C1_HUMAN	P04264	Keratin_ type II cytoskeletal 1 OS=Homo sapiens OX=9606 GN=KRT1 PE=1 SV=6	Regular	158055900	0.00	662098959	329	29	50	36.96	2557128	584241	952405
2137	IGHG4_HUMAN	P01861	Immunoglobulin heavy constant gamma 4 OS=Homo sapiens OX=9606 GN=IGHG4 PE=1 SV=1	Regular	150351500	0.00	364538384	111	11	20	46.18	1478562	88104.19	809553
20070	UBC_HUMAN	P0CG48	Polyubiquitin-C OS=Homo sapiens OX=9606 GN=UBC PE=1 SV=3	Regular	149076900	0.00	770387061	48	8	81	9.93	409546	0	114115
19880	UBB_HUMAN	P0CG47	Polyubiquitin-B OS=Homo sapiens OX=9606 GN=UBB PE=1 SV=1	Regular	149076900	0.00	258187010	48	8	27	29.69	409546	0	114115
15162	RS27A_HUMAN	P62979	Ubiquitin-40S ribosomal protein S27a OS=Homo sapiens OX=9606 GN=RPS27A PE=1 SV=2	Regular	149076900	0.00	183071035	48	8	15	33.33	409546	0	114115
7315	RL40_HUMAN	P62987	Ubiquitin-60S ribosomal protein L40 OS=Homo sapiens OX=9606 GN=UBA52 PE=1 SV=2	Regular	149076900	0.00	150134720	55	8	13	40.63	438349	366940	119630
19303	ACTS_HUMAN	P68133	Actin_ alpha skeletal muscle OS=Homo sapiens OX=9606 GN=ACTA1 PE=1 SV=1	Regular	145007500	0.00	423933153	212	28	37	50.13	2033273	776558.2	860718
11602	IGHG2_HUMAN	P01859	Immunoglobulin heavy constant gamma 2 OS=Homo sapiens OX=9606 GN=IGHG2 PE=1 SV=2	Regular	143576700	0.00	365279778	132	14	20	45.71	1773044	607074.1	852643
19371	APOC3_HUMAN	P02656	Apolipoprotein C-III OS=Homo sapiens OX=9606 GN=APOC3 PE=1 SV=1	Regular	142026300	0.00	108523286	33	3	10	34.34	122480	121667	29730
15338	TPM2_HUMAN	P07951	Tropomyosin beta chain OS=Homo sapiens OX=9606 GN=TPM2 PE=1 SV=1	Regular	140033600	0.00	329648464	126	13	36	42.96	534358	176876.4	150142
981	K1C10_HUMAN	P13645	Keratin_ type I cytoskeletal 10 OS=Homo sapiens OX=9606 GN=KRT10 PE=1 SV=6	Regular	137950000	0.00	590552696	279	26	37	37.67	2460777	552730	799103
19499	APOA1_HUMAN	P02647	Apolipoprotein A-I OS=Homo sapiens OX=9606 GN=APOA1 PE=1 SV=1	Regular	128984800	0.00	307778694	181	18	35	60.67	1498638	611277	324053
6872	A1AT_HUMAN	P01009	Alpha-1-antitrypsin OS=Homo sapiens OX=9606 GN=SERPINA1 PE=1 SV=3	Regular	125149800	0.00	469077136	224	29	37	56.22	2092986	819983	663839
6462	ACTA_HUMAN	P62736	Actin_ aortic smooth muscle OS=Homo sapiens OX=9606 GN=ACTA2 PE=1 SV=1	Regular	116674500	0.00	424082561	172	24	37	44.30	1853365	0	828819
6329	ACTC_HUMAN	P68032	Actin_ alpha cardiac muscle 1 OS=Homo sapiens OX=9606 GN=ACTC1 PE=1 SV=1	Regular	116674500	0.00	423612493	172	24	37	44.30	1853365	0	828819
6296	ACTH_HUMAN	P63267	Actin_ gamma-enteric smooth muscle OS=Homo sapiens OX=9606 GN=ACTG2 PE=1 SV=1	Regular	115732000	0.00	422761803	179	24	36	45.74	1897631	13638.33	844270
14367	SH3L3_HUMAN	Q9H299	SH3 domain-binding glutamic acid-rich-like protein 3 OS=Homo sapiens OX=9606 GN=SH3BGRL3 PE=1 SV=1	Regular	108789700	0.00	104947603	30	4	8	32.26	148404	142151	47438
937	HV366_HUMAN	A0A0C4DH42	Immunoglobulin heavy variable 3-66 OS=Homo sapiens OX=9606 GN=IGHV3-66 PE=3 SV=1	Regular	108311300	0.00	129266273	32	4	8	31.90	139957	130706	50715
748	HV374_HUMAN	A0A0B4J1X5	Immunoglobulin heavy variable 3-74 OS=Homo sapiens OX=9606 GN=IGHV3-74 PE=3 SV=1	Regular	108311300	0.00	130107201	32	4	9	31.62	139957	0	50715
833	HV333_HUMAN	P01772	Immunoglobulin heavy variable 3-33 OS=Homo sapiens OX=9606 GN=IGHV3-33 PE=1 SV=2	Regular	108250200	0.00	132450239	32	3	9	18.80	137128	0	50567
746	HV353_HUMAN	P01767	Immunoglobulin heavy variable 3-53 OS=Homo sapiens OX=9606 GN=IGHV3-53 PE=1 SV=2	Regular	108250200	0.00	129406199	32	3	8	18.97	137128	0	50567
648	HVC33_HUMAN	P0DP02	Immunoglobulin heavy variable 3-30-3 OS=Homo sapiens OX=9606 GN=IGHV3-30-3 PE=3 SV=1	Regular	108250200	0.00	131599156	34	4	9	37.61	145658	0	51062
680	HV307_HUMAN	P01780	Immunoglobulin heavy variable 3-7 OS=Homo sapiens OX=9606 GN=IGHV3-7 PE=1 SV=2	Regular	105768100	0.00	131138351	33	7	9	50.43	126502	119978	49080
12779	TPM1_HUMAN	P09493	Tropomyosin alpha-1 chain OS=Homo sapiens OX=9606 GN=TPM1 PE=1 SV=2	Regular	104526300	0.00	327656444	94	13	36	41.55	349554	79484.57	104214
6733	A1AG1_HUMAN	P02763	Alpha-1-acid glycoprotein 1 OS=Homo sapiens OX=9606 GN=ORM1 PE=1 SV=1	Regular	103235400	0.00	237396925	82	8	21	37.81	724073	545539.6	439199
1260	LYSC_HUMAN	P61626	Lysozyme C OS=Homo sapiens OX=9606 GN=LYZ PE=1 SV=1	Regular	103132200	0.00	169932636	77	11	14	71.62	502477	302805	168471
830	HV311_HUMAN	P01762	Immunoglobulin heavy variable 3-11 OS=Homo sapiens OX=9606 GN=IGHV3-11 PE=1 SV=2	Regular	101669300	0.00	130797738	23	4	8	31.62	112495	0	45472
5510	HV348_HUMAN	P01763	Immunoglobulin heavy variable 3-48 OS=Homo sapiens OX=9606 GN=IGHV3-48 PE=1 SV=2	Regular	101608100	0.00	130406847	23	3	7	18.80	109666	0	45324
924	HV321_HUMAN	A0A0B4J1V1	Immunoglobulin heavy variable 3-21 OS=Homo sapiens OX=9606 GN=IGHV3-21 PE=1 SV=1	Regular	101608100	0.00	130107114	23	3	7	18.80	109666	0	45324
6295	ACTB_HUMAN	P60709	Actin_ cytoplasmic 1 OS=Homo sapiens OX=9606 GN=ACTB PE=1 SV=1	Regular	100654600	0.00	420790170	212	28	37	50.13	1678523	226611	671468
19723	ACTG_HUMAN	P63261	Actin_ cytoplasmic 2 OS=Homo sapiens OX=9606 GN=ACTG1 PE=1 SV=1	Regular	100616000	0.00	421351246	176	27	37	45.60	1626634	0	658071
908	IGHG3_HUMAN	P01860	Immunoglobulin heavy constant gamma 3 OS=Homo sapiens OX=9606 GN=IGHG3 PE=1 SV=2	Regular	98264060	0.00	423134888	134	14	24	34.75	1680652	70758.28	885066
691	HV741_HUMAN	A0A0J9YVY3	Immunoglobulin heavy variable 7-4-1 OS=Homo sapiens OX=9606 GN=IGHV7-4-1 PE=3 SV=1	Regular	95336400	0.00	130196803	14	1	8	9.40	96322	0	42717
4572	HBA_HUMAN	P69905	Hemoglobin subunit alpha OS=Homo sapiens OX=9606 GN=HBA1 PE=1 SV=2	Regular	95130370	0.00	153145997	97	13	9	69.72	1216566	721290.5	706837
17549	B2MG_HUMAN	P61769	Beta-2-microglobulin OS=Homo sapiens OX=9606 GN=B2M PE=1 SV=1	Regular	89065170	0.00	138286371	38	4	11	41.18	298777	291669	111986
3370	MYG_HUMAN	P02144	Myoglobin OS=Homo sapiens OX=9606 GN=MB PE=1 SV=2	Regular	80557650	0.00	172408665	76	13	19	57.79	868650	606918	399459
7207	PPIA_HUMAN	P62937	Peptidyl-prolyl cis-trans isomerase A OS=Homo sapiens OX=9606 GN=PPIA PE=1 SV=2	Regular	79008690	0.00	182406427	72	10	16	49.70	496169	271251	144232
991	K22E_HUMAN	P35908	Keratin_ type II cytoskeletal 2 epidermal OS=Homo sapiens OX=9606 GN=KRT2 PE=1 SV=2	Regular	77595570	0.00	657181023	188	28	58	43.04	1008991	185336.2	224419
11598	IGHA1_HUMAN	P01876	Immunoglobulin heavy constant alpha 1 OS=Homo sapiens OX=9606 GN=IGHA1 PE=1 SV=2	Regular	74158840	0.00	385100827	84	11	23	41.36	630864	354972.4	223830
5033	FABP5_HUMAN	Q01469	Fatty acid-binding protein 5 OS=Homo sapiens OX=9606 GN=FABP5 PE=1 SV=3	Regular	73183980	0.00	155066309	40	5	16	50.37	118352	102549	23740
10217	ZA2G_HUMAN	P25311	Zinc-alpha-2-glycoprotein OS=Homo sapiens OX=9606 GN=AZGP1 PE=1 SV=2	Regular	72779060	0.00	344868721	120	18	29	53.02	473103	203350	108142
19241	APOA2_HUMAN	P02652	Apolipoprotein A-II OS=Homo sapiens OX=9606 GN=APOA2 PE=1 SV=1	Regular	72094490	0.00	112890901	59	7	11	51.00	318738	208197	83147
5234	DEF3_HUMAN	P59666	Neutrophil defensin 3 OS=Homo sapiens OX=9606 GN=DEFA3 PE=1 SV=1	Regular	71139920	0.00	105871360	28	4	8	32.98	378095	376882	134696
19163	DEF1_HUMAN	P59665	Neutrophil defensin 1 OS=Homo sapiens OX=9606 GN=DEFA1 PE=1 SV=1	Regular	71125500	0.00	105431262	26	3	8	25.53	376882	0	133722
3360	MYH2_HUMAN	Q9UKX2	Myosin-2 OS=Homo sapiens OX=9606 GN=MYH2 PE=1 SV=1	Regular	69484120	0.00	2240713252	581	90	190	41.22	2253089	273992.2	610114
16592	COF1_HUMAN	P23528	Cofilin-1 OS=Homo sapiens OX=9606 GN=CFL1 PE=1 SV=3	Regular	67782020	0.00	187306344	53	8	21	49.40	209929	160131.5	66189
1604	K2C6A_HUMAN	P02538	Keratin_ type II cytoskeletal 6A OS=Homo sapiens OX=9606 GN=KRT6A PE=1 SV=3	Regular	66631400	0.00	603301643	168	25	50	39.72	677053	100067	180168
13330	S10A8_HUMAN	P05109	Protein S100-A8 OS=Homo sapiens OX=9606 GN=S100A8 PE=1 SV=1	Regular	66003860	0.00	108915551	33	4	14	25.81	161470	148265	22525
1605	K2C6C_HUMAN	P48668	Keratin_ type II cytoskeletal 6C OS=Homo sapiens OX=9606 GN=KRT6C PE=1 SV=3	Regular	63827830	0.00	603101740	155	23	50	36.17	645904	0	170784
8170	PLMN_HUMAN	P00747	Plasminogen OS=Homo sapiens OX=9606 GN=PLG PE=1 SV=2	Regular	62725480	0.00	933064078	70	19	67	26.54	247164	173332	78423
925	HV323_HUMAN	P01764	Immunoglobulin heavy variable 3-23 OS=Homo sapiens OX=9606 GN=IGHV3-23 PE=1 SV=2	Regular	62653650	0.00	127534189	32	3	8	18.80	97145	0	33189
778	HV330_HUMAN	P01768	Immunoglobulin heavy variable 3-30 OS=Homo sapiens OX=9606 GN=IGHV3-30 PE=1 SV=2	Regular	62653650	0.00	131178754	32	3	9	18.80	97145	0	33189
740	HV335_HUMAN	P0DP03	Immunoglobulin heavy variable 3-30-5 OS=Homo sapiens OX=9606 GN=IGHV3-30-5 PE=3 SV=1	Regular	62653650	0.00	131178754	32	3	9	18.80	97145	84508.5	33189
2593	MYL1_HUMAN	P05976	Myosin light chain 1/3_ skeletal muscle isoform OS=Homo sapiens OX=9606 GN=MYL1 PE=2 SV=3	Regular	61494850	0.00	212021839	82	13	22	63.40	401062	253292	108704
15996	CO3_HUMAN	P01024	Complement C3 OS=Homo sapiens OX=9606 GN=C3 PE=1 SV=2	Regular	60940000	0.00	1886880949	506	76	153	45.46	2053217	339285	463688
6900	A1AG2_HUMAN	P19652	Alpha-1-acid glycoprotein 2 OS=Homo sapiens OX=9606 GN=ORM2 PE=1 SV=2	Regular	53565430	0.00	238877903	66	10	23	43.78	486877	247432.5	364358
15394	TPM3_HUMAN	P06753	Tropomyosin alpha-3 chain OS=Homo sapiens OX=9606 GN=TPM3 PE=1 SV=2	Regular	53057160	0.00	330070662	87	15	36	46.67	281036	43699	70801
11404	HEMO_HUMAN	P02790	Hemopexin OS=Homo sapiens OX=9606 GN=HPX PE=1 SV=2	Regular	52947310	0.00	524177931	119	20	38	41.34	825921	351954	185893
8206	PLGB_HUMAN	Q02325	Plasminogen-like protein B OS=Homo sapiens OX=9606 GN=PLGLB1 PE=3 SV=1	Regular	52653340	0.00	111987745	23	3	15	12.50	139541	0	42044
3379	MYH7_HUMAN	P12883	Myosin-7 OS=Homo sapiens OX=9606 GN=MYH7 PE=1 SV=5	Regular	51908110	0.00	2238960968	545	88	188	45.06	2191528	309269.3	591540
12519	TPIS_HUMAN	P60174	Triosephosphate isomerase OS=Homo sapiens OX=9606 GN=TPI1 PE=1 SV=3	Regular	52091820	0.00	310761726	65	11	26	49.65	115940	68278	24137
989	K2C5_HUMAN	P13647	Keratin_ type II cytoskeletal 5 OS=Homo sapiens OX=9606 GN=KRT5 PE=1 SV=3	Regular	50200740	0.00	626065615	142	19	46	28.31	516513	111317.4	151314
18653	CAH1_HUMAN	P00915	Carbonic anhydrase 1 OS=Homo sapiens OX=9606 GN=CA1 PE=1 SV=2	Regular	50039780	0.00	289272649	74	9	18	36.78	286080	207270	77725
15339	TPM4_HUMAN	P67936	Tropomyosin alpha-4 chain OS=Homo sapiens OX=9606 GN=TPM4 PE=1 SV=3	Regular	49682700	0.00	286359130	58	6	34	21.77	255576	0	75724
15692	K2C6B_HUMAN	P04259	Keratin_ type II cytoskeletal 6B OS=Homo sapiens OX=9606 GN=KRT6B PE=1 SV=5	Regular	48785730	0.00	603521710	134	21	50	31.56	682453	0	199924
15690	K1C9_HUMAN	P35527	Keratin_ type I cytoskeletal 9 OS=Homo sapiens OX=9606 GN=KRT9 PE=1 SV=3	Regular	48452150	0.00	622925365	121	19	44	22.95	641620	210515	257476
2695	MYH1_HUMAN	P12882	Myosin-1 OS=Homo sapiens OX=9606 GN=MYH1 PE=1 SV=3	Regular	47588620	0.00	2241153216	502	91	190	42.14	1856694	75376.55	509831
13848	THIO_HUMAN	P10599	Thioredoxin OS=Homo sapiens OX=9606 GN=TXN PE=1 SV=3	Regular	45926760	0.00	120226557	24	3	9	29.52	109746	109746	32841
15551	TTHY_HUMAN	P02766	Transthyretin OS=Homo sapiens OX=9606 GN=TTR PE=1 SV=1	Regular	45138050	0.00	160010979	44	9	12	55.10	305110	272715	103827
4310	FKB1A_HUMAN	P62942	Peptidyl-prolyl cis-trans isomerase FKBP1A OS=Homo sapiens OX=9606 GN=FKBP1A PE=1 SV=2	Regular	44158940	0.00	120077621	29	3	7	29.63	78539	77222	27205
15686	K1C14_HUMAN	P02533	Keratin_ type I cytoskeletal 14 OS=Homo sapiens OX=9606 GN=KRT14 PE=1 SV=4	Regular	44128610	0.00	519037472	123	25	47	42.58	814845	89384.81	352369
7118	RET4_HUMAN	P02753	Retinol-binding protein 4 OS=Homo sapiens OX=9606 GN=RBP4 PE=1 SV=3	Regular	43644510	0.00	233522121	57	11	15	66.67	205057	142841	45750
17026	CYTC_HUMAN	P01034	Cystatin-C OS=Homo sapiens OX=9606 GN=CST3 PE=1 SV=1	Regular	42692090	0.00	160273632	38	7	12	54.11	217935	172265	62472
9431	VTDB_HUMAN	P02774	Vitamin D-binding protein OS=Homo sapiens OX=9606 GN=GC PE=1 SV=2	Regular	41294420	0.00	545143720	117	19	48	45.36	575368	255507	179723
1513	KCRM_HUMAN	P06732	Creatine kinase M-type OS=Homo sapiens OX=9606 GN=CKM PE=1 SV=2	Regular	41253600	0.00	433293129	118	19	39	46.98	390100	152327	94554
7422	PEBP1_HUMAN	P30086	Phosphatidylethanolamine-binding protein 1 OS=Homo sapiens OX=9606 GN=PEBP1 PE=1 SV=3	Regular	41183060	0.00	211708601	41	7	16	41.71	83430	56711	20414
4300	FIBA_HUMAN	P02671	Fibrinogen alpha chain OS=Homo sapiens OX=9606 GN=FGA PE=1 SV=2	Regular	40108780	0.00	957145217	177	28	71	34.30	1173763	533109	345319
2701	MYH6_HUMAN	P13533	Myosin-6 OS=Homo sapiens OX=9606 GN=MYH6 PE=1 SV=5	Regular	39429450	0.00	2245335007	394	66	185	35.07	1525034	5400406	439273
17770	APOA4_HUMAN	P06727	Apolipoprotein A-IV OS=Homo sapiens OX=9606 GN=APOA4 PE=1 SV=3	Regular	39096510	0.00	453991185	107	28	45	64.39	361684	127706	84311
7148	POTEE_HUMAN	Q6S8J3	POTE ankyrin domain family member E OS=Homo sapiens OX=9606 GN=POTEE PE=2 SV=3	Regular	39042720	0.00	1229605057	85	22	114	21.21	743538	57866.63	264730
9344	POTEF_HUMAN	A5A3E0	POTE ankyrin domain family member F OS=Homo sapiens OX=9606 GN=POTEF PE=1 SV=2	Regular	39015160	0.00	1230986260	82	18	114	16.37	723118	0	260741
993	K2C1B_HUMAN	Q7Z794	Keratin_ type II cytoskeletal 1b OS=Homo sapiens OX=9606 GN=KRT77 PE=2 SV=3	Regular	38946200	0.00	621866485	45	9	47	16.96	335513	10174.47	111644
4030	FIBB_HUMAN	P02675	Fibrinogen beta chain OS=Homo sapiens OX=9606 GN=FGB PE=1 SV=2	Regular	38392140	0.00	566126167	101	16	45	42.97	354870	153766	79127
1599	K1C16_HUMAN	P08779	Keratin_ type I cytoskeletal 16 OS=Homo sapiens OX=9606 GN=KRT16 PE=1 SV=4	Regular	38064090	0.00	516100737	118	22	47	45.03	755452	52831.22	327748
4338	FHL1_HUMAN	Q13642	Four and a half LIM domains protein 1 OS=Homo sapiens OX=9606 GN=FHL1 PE=1 SV=4	Regular	37875080	0.00	380309032	68	9	39	27.86	259300	173028	52856
13647	S10AB_HUMAN	P31949	Protein S100-A11 OS=Homo sapiens OX=9606 GN=S100A11 PE=1 SV=2	Regular	37639370	0.00	118545344	28	4	10	34.29	127626	116171	28880
6460	ACTBL_HUMAN	Q562R1	Beta-actin-like protein 2 OS=Homo sapiens OX=9606 GN=ACTBL2 PE=1 SV=2	Regular	37165100	0.00	423454528	66	11	38	14.89	577841	0	115634
14078	TNNI1_HUMAN	P19237	Troponin I_ slow skeletal muscle OS=Homo sapiens OX=9606 GN=TNNI1 PE=1 SV=3	Regular	36975860	0.00	218634792	41	12	30	41.71	122636	79454	24779
2601	MYH4_HUMAN	Q9Y623	Myosin-4 OS=Homo sapiens OX=9606 GN=MYH4 PE=2 SV=2	Regular	36683430	0.00	2240413084	337	64	189	29.60	1378031	21930.89	404481
4475	H14_HUMAN	P10412	Histone H1.4 OS=Homo sapiens OX=9606 GN=HIST1H1E PE=1 SV=2	Regular	35296810	0.00	218652868	39	6	23	24.20	333451	315160	78864
6461	ACTBM_HUMAN	Q9BYX7	Putative beta-actin-like protein 3 OS=Homo sapiens OX=9606 GN=POTEKP PE=5 SV=1	Regular	34512170	0.00	423585184	40	3	36	9.33	389559	0	96228
5531	H13_HUMAN	P16402	Histone H1.3 OS=Homo sapiens OX=9606 GN=HIST1H1D PE=1 SV=2	Regular	34416290	0.00	223499210	32	5	23	16.74	327333	0	77780
4512	H12_HUMAN	P16403	Histone H1.2 OS=Homo sapiens OX=9606 GN=HIST1H1C PE=1 SV=2	Regular	34416290	0.00	213647689	32	5	24	17.37	327333	0	77780
14215	TNNT1_HUMAN	P13805	Troponin T_ slow skeletal muscle OS=Homo sapiens OX=9606 GN=TNNT1 PE=1 SV=4	Regular	34256060	0.00	330052421	37	6	29	17.27	82315	45687.82	19229
7310	PRDX2_HUMAN	P32119	Peroxiredoxin-2 OS=Homo sapiens OX=9606 GN=PRDX2 PE=1 SV=5	Regular	34041420	0.00	220630168	45	8	19	39.90	249156	176484.4	69591
568	GDIR2_HUMAN	P52566	Rho GDP-dissociation inhibitor 2 OS=Homo sapiens OX=9606 GN=ARHGDIB PE=1 SV=3	Regular	33643900	0.00	230450722	61	9	24	43.78	213403	128589	82598
15421	TIMP1_HUMAN	P01033	Metalloproteinase inhibitor 1 OS=Homo sapiens OX=9606 GN=TIMP1 PE=1 SV=1	Regular	32687780	0.00	238552313	42	8	14	45.41	182626	149322	57438
6668	AACT_HUMAN	P01011	Alpha-1-antichymotrypsin OS=Homo sapiens OX=9606 GN=SERPINA3 PE=1 SV=2	Regular	32350620	0.00	478220525	92	13	35	30.26	209610	84594	48260
826	HV118_HUMAN	A0A0C4DH31	Immunoglobulin heavy variable 1-18 OS=Homo sapiens OX=9606 GN=IGHV1-18 PE=3 SV=1	Regular	31669070	0.00	129345164	11	1	8	9.40	24642	0	17763
825	HV102_HUMAN	P23083	Immunoglobulin heavy variable 1-2 OS=Homo sapiens OX=9606 GN=IGHV1-2 PE=1 SV=2	Regular	31669070	0.00	131989193	11	2	10	22.22	26781	73926	17830
4260	FIBG_HUMAN	P02679	Fibrinogen gamma chain OS=Homo sapiens OX=9606 GN=FGG PE=1 SV=3	Regular	31323130	0.00	521390338	77	18	40	37.75	338161	160976	76379
18241	CFAB_HUMAN	P00751	Complement factor B OS=Homo sapiens OX=9606 GN=CFB PE=1 SV=2	Regular	31199540	0.00	869016402	116	20	69	31.68	298090	116720	78912
11652	K2C75_HUMAN	O95678	Keratin_ type II cytoskeletal 75 OS=Homo sapiens OX=9606 GN=KRT75 PE=1 SV=2	Regular	30407230	0.00	598456071	62	9	47	11.98	293448	0	83560
2637	MYH8_HUMAN	P13535	Myosin-8 OS=Homo sapiens OX=9606 GN=MYH8 PE=1 SV=3	Regular	30359090	0.00	2237323401	305	57	187	26.48	1383796	55680.98	409884
1600	K1C17_HUMAN	Q04695	Keratin_ type I cytoskeletal 17 OS=Homo sapiens OX=9606 GN=KRT17 PE=1 SV=2	Regular	30188300	0.00	483908844	81	16	48	31.94	485829	26989.09	236601
19688	ANT3_HUMAN	P01008	Antithrombin-III OS=Homo sapiens OX=9606 GN=SERPINC1 PE=1 SV=1	Regular	29737740	0.00	530587536	104	16	41	35.13	411293	140889	81551
2470	KV105_HUMAN	P01602	Immunoglobulin kappa variable 1-5 OS=Homo sapiens OX=9606 GN=IGKV1-5 PE=1 SV=2	Regular	29211000	0.00	129526630	16	3	6	47.86	28416	40530	11816
16650	COF2_HUMAN	Q9Y281	Cofilin-2 OS=Homo sapiens OX=9606 GN=CFL2 PE=1 SV=1	Regular	29197410	0.00	188506967	22	4	20	22.89	114966	25177.29	41986
16653	COTL1_HUMAN	Q14019	Coactosin-like protein OS=Homo sapiens OX=9606 GN=COTL1 PE=1 SV=3	Regular	28966160	0.00	160590549	37	8	18	48.59	99426	58153	25098
3586	KVD26_HUMAN	A0A0A0MRZ7	Immunoglobulin kappa variable 2D-26 OS=Homo sapiens OX=9606 GN=IGKV2D-26 PE=3 SV=1	Regular	27662260	0.00	134112318	18	2	6	16.67	123430	0	40198
2476	KVD29_HUMAN	A0A075B6S2	Immunoglobulin kappa variable 2D-29 OS=Homo sapiens OX=9606 GN=IGKV2D-29 PE=3 SV=1	Regular	27662260	0.00	132572131	18	2	6	16.67	123430	0	40198
2469	KV229_HUMAN	A2NJV5	Immunoglobulin kappa variable 2-29 OS=Homo sapiens OX=9606 GN=IGKV2-29 PE=3 SV=2	Regular	27662260	0.00	131991331	18	2	6	16.67	123430	185145	40198
17295	BLVRB_HUMAN	P30043	Flavin reductase (NADPH) OS=Homo sapiens OX=9606 GN=BLVRB PE=1 SV=3	Regular	27455490	0.00	222334472	35	5	13	28.16	93798	81001	25499
2600	MYH3_HUMAN	P11055	Myosin-3 OS=Homo sapiens OX=9606 GN=MYH3 PE=1 SV=3	Regular	25259600	0.00	2249885585	207	42	186	19.33	890331	3512626	298203
15447	TNNT3_HUMAN	P45378	Troponin T_ fast skeletal muscle OS=Homo sapiens OX=9606 GN=TNNT3 PE=1 SV=3	Regular	25133340	0.00	318245837	32	7	29	19.33	117523	66192.18	23563
17117	CAH3_HUMAN	P07451	Carbonic anhydrase 3 OS=Homo sapiens OX=9606 GN=CA3 PE=1 SV=3	Regular	24767470	0.00	298425966	51	9	23	37.69	274861	211017	44825
767	HPT_HUMAN	P00738	Haptoglobin OS=Homo sapiens OX=9606 GN=HP PE=1 SV=1	Regular	24628800	0.00	458896837	74	15	30	35.22	268976	123024	45313
1969	K2C3_HUMAN	P12035	Keratin_ type II cytoskeletal 3 OS=Homo sapiens OX=9606 GN=KRT3 PE=1 SV=3	Regular	24317510	0.00	645881790	64	10	46	10.67	371100	218633.2	85074
18943	DCD_HUMAN	P81605	Dermcidin OS=Homo sapiens OX=9606 GN=DCD PE=1 SV=2	Regular	23986280	0.00	113979338	14	2	14	20.00	38543	57814.5	11071
2041	KNG1_HUMAN	P01042	Kininogen-1 OS=Homo sapiens OX=9606 GN=KNG1 PE=1 SV=2	Regular	23962980	0.00	730409754	81	17	65	33.54	303633	146502	65323
15744	PYGM_HUMAN	P11217	Glycogen phosphorylase_ muscle form OS=Homo sapiens OX=9606 GN=PYGM PE=1 SV=6	Regular	23865240	0.00	975484530	53	10	82	12.35	1095681	916648.5	539308
1797	KV230_HUMAN	P06310	Immunoglobulin kappa variable 2-30 OS=Homo sapiens OX=9606 GN=IGKV2-30 PE=3 SV=2	Regular	23734640	0.00	132990518	13	1	7	10.83	110918	0	34152
1762	KV228_HUMAN	A0A075B6P5	Immunoglobulin kappa variable 2-28 OS=Homo sapiens OX=9606 GN=IGKV2-28 PE=3 SV=1	Regular	23734640	0.00	130708324	13	1	5	10.83	110918	0	34152
1184	KVD40_HUMAN	P01614	Immunoglobulin kappa variable 2D-40 OS=Homo sapiens OX=9606 GN=IGKV2D-40 PE=1 SV=2	Regular	23734640	0.00	134242013	13	1	5	10.74	110918	0	34152
1182	KVD30_HUMAN	A0A075B6S6	Immunoglobulin kappa variable 2D-30 OS=Homo sapiens OX=9606 GN=IGKV2D-30 PE=3 SV=1	Regular	23734640	0.00	133290775	13	1	6	10.83	110918	0	34152
1181	KVD28_HUMAN	P01615	Immunoglobulin kappa variable 2D-28 OS=Homo sapiens OX=9606 GN=IGKV2D-28 PE=1 SV=2	Regular	23734640	0.00	130708324	13	1	5	10.83	110918	0	34152
1178	KV240_HUMAN	A0A087WW87	Immunoglobulin kappa variable 2-40 OS=Homo sapiens OX=9606 GN=IGKV2-40 PE=3 SV=2	Regular	23734640	0.00	134242013	13	1	5	10.74	110918	0	34152
1751	LEG1_HUMAN	P09382	Galectin-1 OS=Homo sapiens OX=9606 GN=LGALS1 PE=1 SV=2	Regular	23555170	0.00	150578861	37	8	14	54.81	124851	99219	27650
15743	PYGB_HUMAN	P11216	Glycogen phosphorylase_ brain form OS=Homo sapiens OX=9606 GN=PYGB PE=1 SV=5	Regular	22836610	0.00	973804518	54	11	86	15.54	1120812	104119.5	540744
16991	CYTB_HUMAN	P04080	Cystatin-B OS=Homo sapiens OX=9606 GN=CSTB PE=1 SV=2	Regular	22713390	0.00	111966342	9	3	8	30.61	29444	64668	7101
992	K22O_HUMAN	Q01546	Keratin_ type II cytoskeletal 2 oral OS=Homo sapiens OX=9606 GN=KRT76 PE=1 SV=2	Regular	22635150	0.00	664111179	45	6	51	6.43	260537	0	76950
4947	FABPH_HUMAN	P05413	Fatty acid-binding protein_ heart OS=Homo sapiens OX=9606 GN=FABP3 PE=1 SV=4	Regular	22016020	0.00	149150822	24	6	17	40.60	64866	45169	15123
14636	SH3L1_HUMAN	O75368	SH3 domain-binding glutamic acid-rich-like protein OS=Homo sapiens OX=9606 GN=SH3BGRL PE=1 SV=1	Regular	22000080	0.00	127742687	22	5	15	43.86	53616	45603	12710
4110	HBE_HUMAN	P02100	Hemoglobin subunit epsilon OS=Homo sapiens OX=9606 GN=HBE1 PE=1 SV=2	Regular	21851280	0.00	162598774	14	3	14	22.45	290289	7650596	212042
5250	HBG1_HUMAN	P69891	Hemoglobin subunit gamma-1 OS=Homo sapiens OX=9606 GN=HBG1 PE=1 SV=2	Regular	21678890	0.00	161975201	11	1	14	6.80	285842	0	211320
4111	HBG2_HUMAN	P69892	Hemoglobin subunit gamma-2 OS=Homo sapiens OX=9606 GN=HBG2 PE=1 SV=2	Regular	21678890	0.00	161834933	11	1	14	6.80	285842	0	211320
845	HV43D_HUMAN	P0DP04	Immunoglobulin heavy variable 3-43D OS=Homo sapiens OX=9606 GN=IGHV3-43D PE=3 SV=1	Regular	21550310	0.00	131878705	17	3	9	31.36	27842	12297	6946
922	HV309_HUMAN	P01782	Immunoglobulin heavy variable 3-9 OS=Homo sapiens OX=9606 GN=IGHV3-9 PE=1 SV=2	Regular	21489180	0.00	131158541	17	2	9	18.64	25013	0	6798
4545	H4_HUMAN	P62805	Histone H4 OS=Homo sapiens OX=9606 GN=HIST1H4A PE=1 SV=2	Regular	21485120	0.00	113673627	25	6	11	50.49	29466	20430	6469
11523	PAL4A_HUMAN	Q9Y536	Peptidyl-prolyl cis-trans isomerase A-like 4A OS=Homo sapiens OX=9606 GN=PPIAL4A PE=2 SV=1	Regular	21357040	0.00	184099414	15	2	15	12.80	104497	0	20169
15685	K1C13_HUMAN	P13646	Keratin_ type I cytoskeletal 13 OS=Homo sapiens OX=9606 GN=KRT13 PE=1 SV=4	Regular	21165320	0.00	499304782	37	7	44	12.01	410406	1179	111760
19198	APOH_HUMAN	P02749	Beta-2-glycoprotein 1 OS=Homo sapiens OX=9606 GN=APOH PE=1 SV=3	Regular	20971940	0.00	396098310	44	10	24	37.97	180337	127739	55382
12143	PEDF_HUMAN	P36955	Pigment epithelium-derived factor OS=Homo sapiens OX=9606 GN=SERPINF1 PE=1 SV=4	Regular	20584250	0.00	464833447	62	12	31	27.99	111579	58011	21694
20252	VTNC_HUMAN	P04004	Vitronectin OS=Homo sapiens OX=9606 GN=VTN PE=1 SV=1	Regular	19834500	0.00	551040374	33	8	31	17.36	94481	90596	27837
1613	K2C8_HUMAN	P05787	Keratin_ type II cytoskeletal 8 OS=Homo sapiens OX=9606 GN=KRT8 PE=1 SV=7	Regular	19225110	0.00	537043638	38	8	46	13.46	315452	212486.2	121534
1674	LEG7_HUMAN	P47929	Galectin-7 OS=Homo sapiens OX=9606 GN=LGALS7 PE=1 SV=2	Regular	19097100	0.00	151320942	16	2	14	13.97	19674	28072.5	5928
2658	MYL3_HUMAN	P08590	Myosin light chain 3 OS=Homo sapiens OX=9606 GN=MYL3 PE=1 SV=3	Regular	19002810	0.00	221032055	35	9	20	40.00	96050	72860	15495
16990	CYTA_HUMAN	P01040	Cystatin-A OS=Homo sapiens OX=9606 GN=CSTA PE=1 SV=1	Regular	18822590	0.00	110065093	12	3	9	27.55	28061	27699	7572
17924	CERU_HUMAN	P00450	Ceruloplasmin OS=Homo sapiens OX=9606 GN=CP PE=1 SV=1	Regular	18469540	0.00	1230607982	129	22	88	22.44	341313	136118	73964
11574	PAL4G_HUMAN	P0DN37	Peptidyl-prolyl cis-trans isomerase A-like 4G OS=Homo sapiens OX=9606 GN=PPIAL4G PE=3 SV=1	Regular	18262040	0.00	183938522	9	1	14	4.27	48544	0	19223
11573	PAL4F_HUMAN	P0DN26	Peptidyl-prolyl cis-trans isomerase A-like 4F OS=Homo sapiens OX=9606 GN=PPIAL4F PE=3 SV=1	Regular	18262040	0.00	184249560	9	1	16	4.27	48544	0	19223
11572	PAL4E_HUMAN	A0A075B759	Peptidyl-prolyl cis-trans isomerase A-like 4E OS=Homo sapiens OX=9606 GN=PPIAL4E PE=3 SV=1	Regular	18262040	0.00	184249560	9	1	16	4.27	48544	0	19223
11571	PAL4D_HUMAN	F5H284	Peptidyl-prolyl cis-trans isomerase A-like 4D OS=Homo sapiens OX=9606 GN=PPIAL4D PE=3 SV=1	Regular	18262040	0.00	183948625	9	1	16	4.27	48544	0	19223
11524	PAL4C_HUMAN	A0A0B4J2A2	Peptidyl-prolyl cis-trans isomerase A-like 4C OS=Homo sapiens OX=9606 GN=PPIAL4C PE=2 SV=1	Regular	18262040	0.00	183839004	9	1	14	4.27	48544	0	19223
11651	K1C15_HUMAN	P19012	Keratin_ type I cytoskeletal 15 OS=Homo sapiens OX=9606 GN=KRT15 PE=1 SV=3	Regular	18168010	0.00	494399298	37	7	46	12.94	376863	0	213131
982	K1C19_HUMAN	P08727	Keratin_ type I cytoskeletal 19 OS=Homo sapiens OX=9606 GN=KRT19 PE=1 SV=4	Regular	18087640	0.00	441060704	36	11	45	27.50	385423	2127446	213261
3575	MT1M_HUMAN	Q8N339	Metallothionein-1M OS=Homo sapiens OX=9606 GN=MT1M PE=3 SV=2	Regular	17870010	0.00	72507976	7	1	7	19.67	8628	0	2821
3574	MT1E_HUMAN	P04732	Metallothionein-1E OS=Homo sapiens OX=9606 GN=MT1E PE=1 SV=1	Regular	17870010	0.00	71547121	7	1	5	19.67	8628	0	2821
1788	MT2_HUMAN	P02795	Metallothionein-2 OS=Homo sapiens OX=9606 GN=MT2A PE=1 SV=1	Regular	17870010	0.00	71827224	7	1	5	19.67	8628	0	2821
1785	MT1X_HUMAN	P80297	Metallothionein-1X OS=Homo sapiens OX=9606 GN=MT1X PE=1 SV=1	Regular	17870010	0.00	72088037	7	1	5	19.67	8628	25884	2821
1782	MT1G_HUMAN	P13640	Metallothionein-1G OS=Homo sapiens OX=9606 GN=MT1G PE=1 SV=2	Regular	17870010	0.00	72818983	7	1	5	19.35	8628	0	2821
7974	PRDX1_HUMAN	Q06830	Peroxiredoxin-1 OS=Homo sapiens OX=9606 GN=PRDX1 PE=1 SV=1	Regular	17791680	0.00	223384925	32	8	20	32.66	152183	42652.59	26069
20377	VIME_HUMAN	P08670	Vimentin OS=Homo sapiens OX=9606 GN=VIM PE=1 SV=4	Regular	17371010	0.00	537087907	68	20	49	40.34	107977	35438.17	23047
5352	GLRX1_HUMAN	P35754	Glutaredoxin-1 OS=Homo sapiens OX=9606 GN=GLRX PE=1 SV=2	Regular	17360870	0.00	120608937	16	5	9	42.45	86282	84375	10393
19373	APOD_HUMAN	P05090	Apolipoprotein D OS=Homo sapiens OX=9606 GN=APOD PE=1 SV=1	Regular	16965380	0.00	215607271	21	5	13	22.22	53774	45132	15187
17921	CFAD_HUMAN	P00746	Complement factor D OS=Homo sapiens OX=9606 GN=CFD PE=1 SV=5	Regular	16941450	0.00	275462099	31	9	22	46.25	72263	56170	23726
19722	AMBP_HUMAN	P02760	Protein AMBP OS=Homo sapiens OX=9606 GN=AMBP PE=1 SV=1	Regular	16524530	0.00	399119931	34	6	27	21.02	78828	61502	16840
6902	A2GL_HUMAN	P02750	Leucine-rich alpha-2-glycoprotein OS=Homo sapiens OX=9606 GN=LRG1 PE=1 SV=2	Regular	16267610	0.00	384060628	40	11	29	23.34	142161	51911	32183
19287	A1BG_HUMAN	P04217	Alpha-1B-glycoprotein OS=Homo sapiens OX=9606 GN=A1BG PE=1 SV=4	Regular	16106490	0.00	548238357	64	10	28	25.86	200635	123002	50214
14578	TM198_HUMAN	Q66K66	Transmembrane protein 198 OS=Homo sapiens OX=9606 GN=TMEM198 PE=1 SV=1	Regular	15757560	0.00	401020773	23	1	23	2.50	302835	686115	212668
18185	CFAH_HUMAN	P08603	Complement factor H OS=Homo sapiens OX=9606 GN=CFH PE=1 SV=4	Regular	15649130	0.00	1437727447	105	31	100	28.84	255845	50528	45858
4518	HBAZ_HUMAN	P02008	Hemoglobin subunit zeta OS=Homo sapiens OX=9606 GN=HBZ PE=1 SV=2	Regular	15524410	0.00	156940702	20	5	11	34.51	306897	1031271	78619
19479	ANGT_HUMAN	P01019	Angiotensinogen OS=Homo sapiens OX=9606 GN=AGT PE=1 SV=1	Regular	15252180	0.00	534394303	37	6	26	14.43	72193	59510	17231
13567	TAGL2_HUMAN	P37802	Transgelin-2 OS=Homo sapiens OX=9606 GN=TAGLN2 PE=1 SV=3	Regular	15103640	0.00	225625876	38	9	26	41.21	63675	44980	13409
13414	S10A9_HUMAN	P06702	Protein S100-A9 OS=Homo sapiens OX=9606 GN=S100A9 PE=1 SV=1	Regular	15047210	0.00	132990610	30	5	11	50.88	162300	150290	25690
1400	LV147_HUMAN	P01700	Immunoglobulin lambda variable 1-47 OS=Homo sapiens OX=9606 GN=IGLV1-47 PE=1 SV=2	Regular	14674410	0.00	124546822	10	1	6	11.11	12658	37974	3438
4332	FETUA_HUMAN	P02765	Alpha-2-HS-glycoprotein OS=Homo sapiens OX=9606 GN=AHSG PE=1 SV=2	Regular	14368350	0.00	401391565	46	9	22	23.71	133305	104022	38581
1612	K2C4_HUMAN	P19013	Keratin_ type II cytoskeletal 4 OS=Homo sapiens OX=9606 GN=KRT4 PE=1 SV=4	Regular	14188710	0.00	576845162	24	9	47	16.85	160127	1793521	56756
19443	ALDOA_HUMAN	P04075	Fructose-bisphosphate aldolase A OS=Homo sapiens OX=9606 GN=ALDOA PE=1 SV=2	Regular	14123670	0.00	398762787	55	11	34	35.16	164803	107321	30404
4477	H15_HUMAN	P16401	Histone H1.5 OS=Homo sapiens OX=9606 GN=HIST1H1B PE=1 SV=3	Regular	13957460	0.00	225801909	10	4	23	21.68	78004	73571	13358
1607	K2C72_HUMAN	Q14CN4	Keratin_ type II cytoskeletal 72 OS=Homo sapiens OX=9606 GN=KRT72 PE=1 SV=2	Regular	13885250	0.00	565047178	18	2	52	3.13	96473	0	50536
[truncated: 251 more rows]

## Sheet: CTRL_P14_2
protein.key	protein.Entry	protein.Accession	protein.Description	protein.dataBaseType	protein.score	protein.falsePositiveRate	protein.avgMass	protein.MatchedProducts	protein.matchedPeptides	protein.digestPeps	protein.seqCover(%)	protein.MatchedPeptideIntenSum	protein.top3MatchedPeptideIntenSum	protein.MatchedProductIntenSum
[truncated: 473 more rows]

[truncated: 67 more sheets: CTRL_P14_3, CTRL_P18_1, CTRL_P18_2, CTRL_P18_3, STIR+_P4_1, STIR+_P4_2, STIR+_P4_3, STIR+_P5_1, STIR+_P5_2, STIR+_P5_3, STIR+_P6_1, STIR+_P6_2, STIR+_P6_3, STIR+_P7_1, STIR+_P7_2, STIR+_P7_3, STIR+_P8_1, STIR+_P8_2, STIR+_P8_3, STIR+_P10_1 …]
