# Supplementary material for: Proteomics of Muscle Microdialysates Identifies Potential Circulating Biomarkers in Facioscapulohumeral Muscular Dystrophy
Source: Int J Mol Sci. 2020 Dec 30;22(1):290. doi: 10.3390/ijms22010290 (PMC7795508; doi:10.3390/ijms22010290)
Supplement: Supplementary file 1 [file ijms-22-00290-s001.zip › Supplementary material_rev/Table S9.xls]

## Sheet: Supplemetary Table 9
Accession	Protein Description	Score	FSHD:CTRL_Ratio	FSHD:CTRL_Log(e)Ratio	FSHD:CTRL_Log(e)Variance	FSHD:CTRL__P	CTRL_Rel Profile	CTRL_Rel Profile SD	FSHD_Rel Profile	FSHD_Rel Profile SD
P00751	Complement factor B OS=Homo sapiens OX=9606 GN=CFB PE=1 SV=2	2281.84	0.67032	-0.4	0.06	0	1.2	0.03	0.8	0.03
P04003	C4b-binding protein alpha chain OS=Homo sapiens OX=9606 GN=C4BPA PE=1 SV=2	8051.1	0.677057	-0.39	0.06	0	1.19	0.03	0.81	0.03
P0C0L4	Complement C4-A OS=Homo sapiens OX=9606 GN=C4A PE=1 SV=2	4990.64	0.778801	-0.25	0.04	0	1.12	0.02	0.88	0.02
P01859	Immunoglobulin heavy constant gamma 2 OS=Homo sapiens OX=9606 GN=IGHG2 PE=1 SV=2	8375.53	0.786628	-0.24	0.04	0	1.12	0.02	0.88	0.02
P02743	Serum amyloid P-component OS=Homo sapiens OX=9606 GN=APCS PE=1 SV=2	5302.29	0.802519	-0.22	0.13	0	1.11	0.06	0.89	0.06
P0C0L5	Complement C4-B OS=Homo sapiens OX=9606 GN=C4B PE=1 SV=2	5272.44	0.810584	-0.21	0.03	0	1.11	0.02	0.89	0.02
P01861	Immunoglobulin heavy constant gamma 4 OS=Homo sapiens OX=9606 GN=IGHG4 PE=1 SV=1	8309.87	0.810584	-0.21	0.04	0	1.11	0.02	0.89	0.02
P01008	Antithrombin-III OS=Homo sapiens OX=9606 GN=SERPINC1 PE=1 SV=1	5059.2	1.37713	0.32	0.05	1	0.84	0.02	1.16	0.02
P01871	Immunoglobulin heavy constant mu OS=Homo sapiens OX=9606 GN=IGHM PE=1 SV=4	6023.48	1.37713	0.32	0.04	1	0.84	0.02	1.16	0.02
P51884	Lumican OS=Homo sapiens OX=9606 GN=LUM PE=1 SV=2	396.23	1.41907	0.35	0.2	1	0.83	0.1	1.17	0.1
P06727	Apolipoprotein A-IV OS=Homo sapiens OX=9606 GN=APOA4 PE=1 SV=3	5563.75	1.44773	0.37	0.04	1	0.82	0.02	1.18	0.02
A0A0C4DH41	Immunoglobulin heavy variable 4-61 OS=Homo sapiens OX=9606 GN=IGHV4-61 PE=3 SV=1	579.95	1.44773	0.37	0.32	0.97	0.82	0.15	1.18	0.15
P01825	Immunoglobulin heavy variable 4-59 OS=Homo sapiens OX=9606 GN=IGHV4-59 PE=1 SV=2	579.95	1.47698	0.39	0.31	1	0.81	0.15	1.19	0.15
P0DP08	Immunoglobulin heavy variable 4-38-2 OS=Homo sapiens OX=9606 GN=IGHV4-38-2 PE=3 SV=1	579.95	1.47698	0.39	0.3	1	0.81	0.14	1.19	0.14
P01824	Immunoglobulin heavy variable 4-39 OS=Homo sapiens OX=9606 GN=IGHV4-39 PE=1 SV=2	579.95	1.49182	0.4	0.3	1	0.8	0.14	1.2	0.14
P06331	Immunoglobulin heavy variable 4-34 OS=Homo sapiens OX=9606 GN=IGHV4-34 PE=1 SV=2	579.95	1.49182	0.4	0.31	0.99	0.8	0.15	1.2	0.15
P0DP06	Immunoglobulin heavy variable 4-30-4 OS=Homo sapiens OX=9606 GN=IGHV4-30-4 PE=3 SV=1	579.95	1.49182	0.4	0.34	0.99	0.8	0.16	1.2	0.16
P01591	Immunoglobulin J chain OS=Homo sapiens OX=9606 GN=JCHAIN PE=1 SV=4	2976.57	1.56831	0.45	0.1	1	0.78	0.05	1.22	0.05
O43866	CD5 antigen-like OS=Homo sapiens OX=9606 GN=CD5L PE=1 SV=1	1660.69	1.61607	0.48	0.19	1	0.76	0.09	1.24	0.09
