# Supplementary material for: Proteomics of Muscle Microdialysates Identifies Potential Circulating Biomarkers in Facioscapulohumeral Muscular Dystrophy
Source: Int J Mol Sci. 2020 Dec 30;22(1):290. doi: 10.3390/ijms22010290 (PMC7795508; doi:10.3390/ijms22010290)
Supplement: Supplementary file 1 [file ijms-22-00290-s001.zip › Supplementary material_rev/Table S8.xls]

## Sheet: P2_REP1
protein.key	protein.Entry	protein.Accession	protein.Description	protein.dataBaseType	protein.score	protein.falsePositiveRate	protein.avgMass	protein.MatchedProducts	protein.matchedPeptides	protein.digestPeps	protein.seqCover(%)	protein.MatchedPeptideIntenSum	protein.top3MatchedPeptideIntenSum	protein.MatchedProductIntenSum	protein.fmolOnColumn	protein.ngramOnColumn	protein.AutoCurate	protein.Key_ForHomologs
19652	ALBU_HUMAN	P02768	Serum albumin OS=Homo sapiens OX=9606 GN=ALB PE=1 SV=2	Regular	61517.8	0	71362.7	1454	80	61	86.7	33871940	4171000	13604640	1274.99	90.9866	Green
15577	TRFE_HUMAN	P02787	Serotransferrin OS=Homo sapiens OX=9606 GN=TF PE=1 SV=3	Regular	45693.1	0	79345.1	922	54	79	73.07	15999080	1768345	4617784	540.546	42.8897	Green
19499	APOA1_HUMAN	P02647	Apolipoprotein A-I OS=Homo sapiens OX=9606 GN=APOA1 PE=1 SV=1	Regular	41945	0	30777.9	418	27	35	74.53	7737393	1850313	2505487	565.602	17.408	Green
6113	IGLC3_HUMAN	P0DOY3	Immunoglobulin lambda constant 3 OS=Homo sapiens OX=9606 GN=IGLC3 PE=1 SV=1	Regular	35591.9	0	11436.6	64	5	7	72.64	948629	0	163824			Green	2139 2281 6080 6203 6218
6080	IGLC2_HUMAN	P0DOY2	Immunoglobulin lambda constant 2 OS=Homo sapiens OX=9606 GN=IGLC2 PE=1 SV=1	Regular	35591.9	0	11464.7	68	5	7	72.64	953965	894791	164533	273.519	3.1358	Green	2139 2281 6113 6203 6218
6203	IGLL5_HUMAN	B9A064	Immunoglobulin lambda-like polypeptide 5 OS=Homo sapiens OX=9606 GN=IGLL5 PE=2 SV=2	Regular	34839.4	0	23405.4	63	6	12	39.72	942597	894791	163186	273.519	6.4018	Green	2139 2281 6080 6113 6218
6218	IGLC1_HUMAN	P0CG04	Immunoglobulin lambda constant 1 OS=Homo sapiens OX=9606 GN=IGLC1 PE=1 SV=1	Regular	34686	0	11518.8	59	5	7	72.64	907564	0	155197			Green	2139 2281 6080 6113 6203
2281	IGLC6_HUMAN	P0CF74	Immunoglobulin lambda constant 6 OS=Homo sapiens OX=9606 GN=IGLC6 PE=1 SV=1	Regular	34033.4	0	11447.6	51	4	6	56.6	778935	0	141372			Green	2139 6080 6113 6203 6218
6733	A1AG1_HUMAN	P02763	Alpha-1-acid glycoprotein 1 OS=Homo sapiens OX=9606 GN=ORM1 PE=1 SV=1	Regular	31773.8	0	23739.7	146	10	21	41.29	2290019	1145885	782829	350.273	8.3154	Green	6900
20397	ENO1_YEAST	P00924	Enolase 1 OS=Saccharomyces cerevisiae (strain ATCC 204508 / S288c) GN=ENO1 PE=1 SV=3	Regular	29787.8	0	47976.3	331	22	37	59.24	5697591	1635702	2126805	500	23.9882	Green	16 266 286 2592
2139	IGLC7_HUMAN	A0M8Q6	Immunoglobulin lambda constant 7 OS=Homo sapiens OX=9606 GN=IGLC7 PE=1 SV=3	Regular	28626.4	0	11424.7	34	2	7	32.08	401156	0	97003			Green	2281 6080 6113 6203 6218
4371	HBB_HUMAN	P68871	Hemoglobin subunit beta OS=Homo sapiens OX=9606 GN=HBB PE=1 SV=2	Regular	28202.3	0	16112.5	123	12	13	78.91	1208772	511445	251853	156.338	2.519	Green	4110 4111 4346 5250
767	HPT_HUMAN	P00738	Haptoglobin OS=Homo sapiens OX=9606 GN=HP PE=1 SV=1	Regular	26212	0	45889.7	439	34	30	63.55	7925232	2083725	2293606	636.951	29.2295	Green	675
19241	APOA2_HUMAN	P02652	Apolipoprotein A-II OS=Homo sapiens OX=9606 GN=APOA2 PE=1 SV=1	Regular	25802.9	0	11289.1	113	8	11	69	2445612	1383511	728132	422.911	4.7743	Green
6776	A2MG_HUMAN	P01023	Alpha-2-macroglobulin OS=Homo sapiens OX=9606 GN=A2M PE=1 SV=3	Regular	23605.5	0	164717	1041	73	105	56.58	12729380	1172300	3554059	358.348	59.0259	Green	11530 18008
6014	IGKC_HUMAN	P01834	Immunoglobulin kappa constant OS=Homo sapiens OX=9606 GN=IGKC PE=1 SV=2	Regular	22031.8	0	11936.1	113	6	7	80.37	1143308	904348	232181	276.44	3.2996	Green
6872	A1AT_HUMAN	P01009	Alpha-1-antitrypsin OS=Homo sapiens OX=9606 GN=SERPINA1 PE=1 SV=3	Regular	21565	0	46907.7	491	43	37	72.25	6937826	1354683	1810695	414.098	19.4244	Green	6708
11598	IGHA1_HUMAN	P01876	Immunoglobulin heavy constant alpha 1 OS=Homo sapiens OX=9606 GN=IGHA1 PE=1 SV=2	Regular	19190.1	0	38510.1	189	18	23	54.39	2671712	1116196	740916	341.198	13.1396	Green	6194
11404	HEMO_HUMAN	P02790	Hemopexin OS=Homo sapiens OX=9606 GN=HPX PE=1 SV=2	Regular	17787.9	0	52417.8	312	27	38	53.68	4196250	966572	1052962	295.461	15.4874	Green
675	HPTR_HUMAN	P00739	Haptoglobin-related protein OS=Homo sapiens OX=9606 GN=HPR PE=2 SV=2	Regular	16807.5	0	39542.9	295	22	27	56.32	4116612	121502	1375733	37.1406	1.4686	Green	767
6900	A1AG2_HUMAN	P19652	Alpha-1-acid glycoprotein 2 OS=Homo sapiens OX=9606 GN=ORM2 PE=1 SV=2	Regular	16615.9	0	23887.8	106	8	23	39.8	1190605	463729	519074	141.752	3.3861	Green	6733
15996	CO3_HUMAN	P01024	Complement C3 OS=Homo sapiens OX=9606 GN=C3 PE=1 SV=2	Regular	14425.5	0	188688	1068	104	153	64.34	9588332	761509	2107121	232.777	43.9223	Green
908	IGHG3_HUMAN	P01860	Immunoglobulin heavy constant gamma 3 OS=Homo sapiens OX=9606 GN=IGHG3 PE=1 SV=2	Regular	13942	0	42313.5	172	15	24	46.95	1946088	520122	455387	158.991	6.7274	Green	2137 6053 11602
15551	TTHY_HUMAN	P02766	Transthyretin OS=Homo sapiens OX=9606 GN=TTR PE=1 SV=1	Regular	13490.8	0	16001.1	96	10	12	73.47	360294	210829	79276	64.446	1.0312	Green	9216
19371	APOC3_HUMAN	P02656	Apolipoprotein C-III OS=Homo sapiens OX=9606 GN=APOC3 PE=1 SV=1	Regular	12258.8	0	10852.3	40	4	10	55.56	475589	466045	77054	142.46	1.546	Green
6053	IGHG1_HUMAN	P01857	Immunoglobulin heavy constant gamma 1 OS=Homo sapiens OX=9606 GN=IGHG1 PE=1 SV=1	Regular	11428.1	0	36619.2	129	15	21	61.82	1363713	319104	357612	97.5435	3.572	Green	908 2137 11602
6668	AACT_HUMAN	P01011	Alpha-1-antichymotrypsin OS=Homo sapiens OX=9606 GN=SERPINA3 PE=1 SV=2	Regular	10967.6	0	47822.1	181	16	35	34.75	1066399	402754	247367	123.114	5.8875	Green
4346	HBD_HUMAN	P02042	Hemoglobin subunit delta OS=Homo sapiens OX=9606 GN=HBD PE=1 SV=2	Regular	10794.6	0	16169.6	60	8	13	51.02	657187	10518.5	150258	3.2153	0.052	Green	4110 4111 4371 5250
4332	FETUA_HUMAN	P02765	Alpha-2-HS-glycoprotein OS=Homo sapiens OX=9606 GN=AHSG PE=1 SV=2	Regular	8941.37	0	40139.2	150	13	22	45.23	1269865	714007	353729	218.257	8.7607	Green
9431	VTDB_HUMAN	P02774	Vitamin D-binding protein OS=Homo sapiens OX=9606 GN=GC PE=1 SV=2	Regular	8571.56	0	54514.4	267	29	48	61.18	1590471	436527	442826	133.437	7.2742	Green
11602	IGHG2_HUMAN	P01859	Immunoglobulin heavy constant gamma 2 OS=Homo sapiens OX=9606 GN=IGHG2 PE=1 SV=2	Regular	8375.53	0	36528	100	14	20	49.69	1259274	445932	362098	136.312	4.9792	Green	908 2137 6053
2137	IGHG4_HUMAN	P01861	Immunoglobulin heavy constant gamma 4 OS=Homo sapiens OX=9606 GN=IGHG4 PE=1 SV=1	Regular	8309.87	0	36453.8	92	9	20	35.78	1165601	29287.9	306964	8.9527	0.3264	Green	908 6053 11602
17023	C4BPA_HUMAN	P04003	C4b-binding protein alpha chain OS=Homo sapiens OX=9606 GN=C4BPA PE=1 SV=2	Regular	8051.1	0	69086.2	208	26	50	54.77	1202117	333908	236676	102.069	7.0515	Green
4572	HBA_HUMAN	P69905	Hemoglobin subunit alpha OS=Homo sapiens OX=9606 GN=HBA1 PE=1 SV=2	Regular	7248.64	0	15314.6	80	8	9	63.38	595868	443144	121637	135.46	2.0745	Green
10217	ZA2G_HUMAN	P25311	Zinc-alpha-2-glycoprotein OS=Homo sapiens OX=9606 GN=AZGP1 PE=1 SV=2	Regular	7183.79	0	34486.9	127	21	29	60.4	615617	220443	100496	67.3848	2.3239	Green
19501	APOC1_HUMAN	P02654	Apolipoprotein C-I OS=Homo sapiens OX=9606 GN=APOC1 PE=1 SV=1	Regular	6902.57	0	9331.94	37	5	7	26.51	158737	129569	26307	39.6065	0.3696	Green
17924	CERU_HUMAN	P00450	Ceruloplasmin OS=Homo sapiens OX=9606 GN=CP PE=1 SV=1	Regular	6725.57	0	123061	334	41	88	44.32	1937151	438051	381310	133.903	16.4782	Green
19287	A1BG_HUMAN	P04217	Alpha-1B-glycoprotein OS=Homo sapiens OX=9606 GN=A1BG PE=1 SV=4	Regular	6029.23	0	54823.8	149	16	28	38.79	864121	315499	192823	96.4415	5.2873	Green
5958	IGHM_HUMAN	P01871	Immunoglobulin heavy constant mu OS=Homo sapiens OX=9606 GN=IGHM PE=1 SV=4	Regular	6023.48	0	50124.1	165	18	39	40.62	1105036	371905	195874	113.684	5.6983	Green
17770	APOA4_HUMAN	P06727	Apolipoprotein A-IV OS=Homo sapiens OX=9606 GN=APOA4 PE=1 SV=3	Regular	5563.75	0	45399.1	170	27	45	61.36	761774	163721	142810	50.0461	2.272	Green
7118	RET4_HUMAN	P02753	Retinol-binding protein 4 OS=Homo sapiens OX=9606 GN=RBP4 PE=1 SV=3	Regular	5395.21	0	23352.2	64	9	15	60.2	287788	191438	65091	58.5186	1.3665	Green
10914	SAMP_HUMAN	P02743	Serum amyloid P-component OS=Homo sapiens OX=9606 GN=APCS PE=1 SV=2	Regular	5302.3	0	25501.2	69	8	18	32.74	283849	160326	53369	49.0083	1.2498	Green
16550	CO4B_HUMAN	P0C0L5	Complement C4-B OS=Homo sapiens OX=9606 GN=C4B PE=1 SV=2	Regular	5272.44	0	194291	555	67	127	43.35	2855238	265535	596147	81.1686	15.7704	Green	16641
19688	ANT3_HUMAN	P01008	Antithrombin-III OS=Homo sapiens OX=9606 GN=SERPINC1 PE=1 SV=1	Regular	5059.2	0	53058.8	142	22	41	46.55	605876	247440	98367	75.6373	4.0132	Green
16641	CO4A_HUMAN	P0C0L4	Complement C4-A OS=Homo sapiens OX=9606 GN=C4A PE=1 SV=2	Regular	4990.64	0	194383	511	66	127	43.81	2679354	141191	565418	43.1591	8.3894	Green	16550
19722	AMBP_HUMAN	P02760	Protein AMBP OS=Homo sapiens OX=9606 GN=AMBP PE=1 SV=1	Regular	4273.42	0	39912	63	11	27	34.94	276814	207069	44717	63.2967	2.5263	Green
6194	IGHA2_HUMAN	P01877	Immunoglobulin heavy constant alpha 2 OS=Homo sapiens OX=9606 GN=IGHA2 PE=1 SV=4	Regular	4004.94	0	37389.8	60	10	23	50	795650	35041.7	236114	10.7115	0.4005	Green	11598
1967	K2C1_HUMAN	P04264	Keratin_ type II cytoskeletal 1 OS=Homo sapiens OX=9606 GN=KRT1 PE=1 SV=6	Regular	3741.26	0	66209.9	182	30	50	48.76	697176	198984	149551	60.8252	4.0272	Green	991 993 1604 1605 15692
2041	KNG1_HUMAN	P01042	Kininogen-1 OS=Homo sapiens OX=9606 GN=KNG1 PE=1 SV=2	Regular	3564.86	0	73041	128	20	65	31.06	588726	244735	122527	74.8104	5.4642	Green
925	HV323_HUMAN	P01764	Immunoglobulin heavy variable 3-23 OS=Homo sapiens OX=9606 GN=IGHV3-23 PE=1 SV=2	Regular	3539.03	0	12753.4	19	3	8	26.5	37562	0	9646			Green	648 740 746 748 778 833 845 937
778	HV330_HUMAN	P01768	Immunoglobulin heavy variable 3-30 OS=Homo sapiens OX=9606 GN=IGHV3-30 PE=1 SV=2	Regular	3539.03	0	13117.9	19	3	9	26.5	37562	0	9646			Green	648 740 746 748 833 845 925 937
740	HV335_HUMAN	P0DP03	Immunoglobulin heavy variable 3-30-5 OS=Homo sapiens OX=9606 GN=IGHV3-30-5 PE=3 SV=1	Regular	3539.03	0	13117.9	19	3	9	26.5	37562	37562	9646	11.4819	0.1506	Green	648 746 748 778 833 845 925 937
16738	CLUS_HUMAN	P10909	Clusterin OS=Homo sapiens OX=9606 GN=CLU PE=1 SV=1	Regular	3526.62	0	53065	132	20	40	44.32	584363	246593	134459	75.3783	3.9999	Green
11624	ITIH2_HUMAN	P19823	Inter-alpha-trypsin inhibitor heavy chain H2 OS=Homo sapiens OX=9606 GN=ITIH2 PE=1 SV=2	Regular	3480.98	0	106920	209	26	75	30.44	1181039	361348	233893	110.457	11.81	Green
19373	APOD_HUMAN	P05090	Apolipoprotein D OS=Homo sapiens OX=9606 GN=APOD PE=1 SV=1	Regular	3475.22	0	21560.7	49	8	13	30.69	461711	314390	84793	96.1025	2.072	Green
6217	IGJ_HUMAN	P01591	Immunoglobulin J chain OS=Homo sapiens OX=9606 GN=JCHAIN PE=1 SV=4	Regular	2976.57	0	18554.8	29	5	12	29.56	91014	75556	12345	23.0959	0.4285	Green
7081	PON1_HUMAN	P27169	Serum paraoxonase/arylesterase 1 OS=Homo sapiens OX=9606 GN=PON1 PE=1 SV=3	Regular	2933.9	0	39902.4	76	13	22	41.97	322122	147767	49335	45.1693	1.8024	Green	7109
11034	HEP2_HUMAN	P05546	Heparin cofactor 2 OS=Homo sapiens OX=9606 GN=SERPIND1 PE=1 SV=3	Regular	2827.58	0	57241.8	106	21	39	41.08	454042	155808	111629	47.6273	2.7263	Green
15658	ITIH1_HUMAN	P19827	Inter-alpha-trypsin inhibitor heavy chain H1 OS=Homo sapiens OX=9606 GN=ITIH1 PE=1 SV=3	Regular	2598.48	0	101846	131	17	59	22.28	683926	261332	122818	79.8837	8.1358	Green
19479	ANGT_HUMAN	P01019	Angiotensinogen OS=Homo sapiens OX=9606 GN=AGT PE=1 SV=1	Regular	2361.56	0	53439.4	88	11	26	27.84	292557	135736	43890	41.4917	2.2173	Green
981	K1C10_HUMAN	P13645	Keratin_ type I cytoskeletal 10 OS=Homo sapiens OX=9606 GN=KRT10 PE=1 SV=6	Regular	2297.45	0	59055.3	118	22	37	38.7	354016	89782	79021	27.4445	1.6207	Green	982 985 986 987 988 1599 1600 1601 11651 15685 15686 15690
18241	CFAB_HUMAN	P00751	Complement factor B OS=Homo sapiens OX=9606 GN=CFB PE=1 SV=2	Regular	2281.84	0	86901.6	139	27	69	36.39	479947	128168	92803	39.1783	3.4047	Green
11530	PZP_HUMAN	P20742	Pregnancy zone protein OS=Homo sapiens OX=9606 GN=PZP PE=1 SV=4	Regular	2224.91	0	165346	102	19	95	15.99	1310610	18707.8	500755	5.7186	0.9455	Green	6776 18008
14810	SAA4_HUMAN	P35542	Serum amyloid A-4 protein OS=Homo sapiens OX=9606 GN=SAA4 PE=1 SV=2	Regular	2119.53	0	14860.7	31	6	11	36.92	103900	72057	23421	22.0263	0.3273	Green
2162	ITIH4_HUMAN	Q14624	Inter-alpha-trypsin inhibitor heavy chain H4 OS=Homo sapiens OX=9606 GN=ITIH4 PE=1 SV=4	Regular	2061.14	0	103586	162	28	67	36.02	677726	197256	112361	60.2971	6.2459	Green
2048	KV401_HUMAN	P06312	Immunoglobulin kappa variable 4-1 OS=Homo sapiens OX=9606 GN=IGKV4-1 PE=1 SV=1	Regular	2014.51	0	13494.1	22	3	9	29.75	72107	71061	17413	21.7219	0.2931	Green
13941	THRB_HUMAN	P00734	Prothrombin OS=Homo sapiens OX=9606 GN=F2 PE=1 SV=2	Regular	1969.15	0	71519.7	113	21	51	44.21	371515	182047	68670	55.648	3.9799	Green
19512	AFAM_HUMAN	P43652	Afamin OS=Homo sapiens OX=9606 GN=AFM PE=1 SV=1	Regular	1909.47	0	71008.1	137	28	67	44.24	556092	187524	113637	57.3222	4.0703	Green
19376	APOM_HUMAN	O95445	Apolipoprotein M OS=Homo sapiens OX=9606 GN=APOM PE=1 SV=2	Regular	1637.69	0	21595.5	31	8	18	41.49	100527	54297	22269	16.5975	0.3584	Green
2410	KV311_HUMAN	P04433	Immunoglobulin kappa variable 3-11 OS=Homo sapiens OX=9606 GN=IGKV3-11 PE=1 SV=1	Regular	1595.95	0	12689.2	8	1	7	7.83	30804	0	8448			Green	2052
2052	KVD11_HUMAN	A0A0A0MRZ8	Immunoglobulin kappa variable 3D-11 OS=Homo sapiens OX=9606 GN=IGKV3D-11 PE=3 SV=6	Regular	1595.95	0	12739.3	8	1	7	7.83	30804	92412	8448	28.2484	0.3599	Green	2410
937	HV366_HUMAN	A0A0C4DH42	Immunoglobulin heavy variable 3-66 OS=Homo sapiens OX=9606 GN=IGHV3-66 PE=3 SV=1	Regular	1571.22	0	12926.6	15	3	8	26.72	76616	0	9061			Green	648 680 691 740 746 748 778 830 833 845 924 925 5510
833	HV333_HUMAN	P01772	Immunoglobulin heavy variable 3-33 OS=Homo sapiens OX=9606 GN=IGHV3-33 PE=1 SV=2	Regular	1571.22	0	13245	15	3	9	26.5	76616	0	9061			Green	648 680 691 740 746 748 778 830 845 924 925 937 5510
746	HV353_HUMAN	P01767	Immunoglobulin heavy variable 3-53 OS=Homo sapiens OX=9606 GN=IGHV3-53 PE=1 SV=2	Regular	1571.22	0	12940.6	15	3	8	26.72	76616	60454	9061	18.4795	0.2391	Green	648 680 691 740 748 778 830 833 845 924 925 937 5510
648	HVC33_HUMAN	P0DP02	Immunoglobulin heavy variable 3-30-3 OS=Homo sapiens OX=9606 GN=IGHV3-30-3 PE=3 SV=1	Regular	1571.22	0	13159.9	15	3	9	26.5	76616	0	9061			Green	680 691 740 746 748 778 830 833 845 924 925 937 5510
19273	APOC2_HUMAN	P02655	Apolipoprotein C-II OS=Homo sapiens OX=9606 GN=APOC2 PE=1 SV=1	Regular	1542.42	0	11283.9	17	5	7	56.44	121848	118514	13611	36.2273	0.4088	Green
748	HV374_HUMAN	A0A0B4J1X5	Immunoglobulin heavy variable 3-74 OS=Homo sapiens OX=9606 GN=IGHV3-74 PE=3 SV=1	Regular	1472.05	0	13010.7	14	2	9	18.8	76234	0	8975			Green	648 680 691 740 746 778 830 833 924 925 937 5510
17335	C1QB_HUMAN	P02746	Complement C1q subcomponent subunit B OS=Homo sapiens OX=9606 GN=C1QB PE=1 SV=3	Regular	1449.07	0	26949.9	28	4	16	18.18	61657	56513	11736	17.2749	0.4656	Green
6902	A2GL_HUMAN	P02750	Leucine-rich alpha-2-glycoprotein OS=Homo sapiens OX=9606 GN=LRG1 PE=1 SV=2	Regular	1369.55	0	38406.1	50	11	29	36.02	130864	60477	19257	18.4866	0.71	Green
9216	P63_HUMAN	Q9H3D4	Tumor protein 63 OS=Homo sapiens OX=9606 GN=TP63 PE=1 SV=1	Regular	1360.09	0	77698.1	14	5	55	8.38	151479	2398.14	17687	0.7331	0.057	Green	15551
991	K22E_HUMAN	P35908	Keratin_ type II cytoskeletal 2 epidermal OS=Homo sapiens OX=9606 GN=KRT2 PE=1 SV=2	Regular	1330.96	0	65718.1	76	22	58	36.62	243603	39503	44855	12.0752	0.7936	Green	993 1604 1605 1967 15692
806	IC1_HUMAN	P05155	Plasma protease C1 inhibitor OS=Homo sapiens OX=9606 GN=SERPING1 PE=1 SV=2	Regular	1215.52	0	55382.4	52	11	30	21.4	164561	92081	26328	28.1472	1.5589	Green
14578	TM198_HUMAN	Q66K66	Transmembrane protein 198 OS=Homo sapiens OX=9606 GN=TMEM198 PE=1 SV=1	Regular	1099.37	0	40102.1	23	3	23	7.22	347188	401968	189900	122.873	4.9275	Green
4110	HBE_HUMAN	P02100	Hemoglobin subunit epsilon OS=Homo sapiens OX=9606 GN=HBE1 PE=1 SV=2	Regular	1094.3	0	16259.9	11	2	14	13.61	208648	11088.6	48973	3.3895	0.0551	Green	4111 4346 4371 5250
5250	HBG1_HUMAN	P69891	Hemoglobin subunit gamma-1 OS=Homo sapiens OX=9606 GN=HBG1 PE=1 SV=2	Regular	1090.18	0	16197.5	9	1	14	6.8	205738	0	47668			Green	4110 4111 4346 4371
4111	HBG2_HUMAN	P69892	Hemoglobin subunit gamma-2 OS=Homo sapiens OX=9606 GN=HBG2 PE=1 SV=2	Regular	1090.18	0	16183.5	9	1	14	6.8	205738	0	47668			Green	4110 4346 4371 5250
1599	K1C16_HUMAN	P08779	Keratin_ type I cytoskeletal 16 OS=Homo sapiens OX=9606 GN=KRT16 PE=1 SV=4	Regular	1040.8	0	51610.1	47	16	47	32.14	153604	19229.7	38933	5.8781	0.3034	Green	981 982 985 986 987 988 1600 1601 11651 15685 15686 15690
15686	K1C14_HUMAN	P02533	Keratin_ type I cytoskeletal 14 OS=Homo sapiens OX=9606 GN=KRT14 PE=1 SV=4	Regular	1036.05	0	51903.7	46	13	47	21.4	139232	1525	40691	0.4662	0.0242	Green	981 982 985 986 987 988 1599 1600 1601 11651 15685 15690
17094	C1S_HUMAN	P09871	Complement C1s subcomponent OS=Homo sapiens OX=9606 GN=C1S PE=1 SV=1	Regular	1008.8	0	78224.3	72	19	46	30.67	135037	44521	25198	13.6091	1.0646	Green
680	HV307_HUMAN	P01780	Immunoglobulin heavy variable 3-7 OS=Homo sapiens OX=9606 GN=IGHV3-7 PE=1 SV=2	Regular	1007.16	0	13113.8	16	4	9	32.48	80639	72383.6	7430	22.1262	0.2902	Green	648 691 746 748 830 833 845 924 937 5510
6760	A2AP_HUMAN	P08697	Alpha-2-antiplasmin OS=Homo sapiens OX=9606 GN=SERPINF2 PE=1 SV=3	Regular	999.403	0	54908	46	8	35	24.24	114939	74618	20312	22.8092	1.2524	Green
2530	LV39_HUMAN	A0A075B6K5	Immunoglobulin lambda variable 3-9 OS=Homo sapiens OX=9606 GN=IGLV3-9 PE=3 SV=1	Regular	936.192	0	12445.8	12	2	8	23.48	33855	50782.5	7709	15.5232	0.1932	Green	1409 2527
1409	LV321_HUMAN	P80748	Immunoglobulin lambda variable 3-21 OS=Homo sapiens OX=9606 GN=IGLV3-21 PE=1 SV=2	Regular	936.192	0	12616.8	12	2	6	23.08	33855	0	7709			Green	2527 2530
17162	C1QC_HUMAN	P02747	Complement C1q subcomponent subunit C OS=Homo sapiens OX=9606 GN=C1QC PE=1 SV=3	Regular	925.685	0	26001.8	28	5	16	25.31	128905	107420	17775	32.8361	0.8538	Green
19592	APOE_HUMAN	P02649	Apolipoprotein E OS=Homo sapiens OX=9606 GN=APOE PE=1 SV=1	Regular	883.036	0	36268.2	47	12	33	41.01	84232	36519	19988	11.1631	0.4049	Green
17332	C4BPB_HUMAN	P20851	C4b-binding protein beta chain OS=Homo sapiens OX=9606 GN=C4BPB PE=1 SV=1	Regular	878.644	0	29327	29	8	23	34.13	52428	37495	11674	11.4614	0.3361	Green
17071	CBG_HUMAN	P08185	Corticosteroid-binding globulin OS=Homo sapiens OX=9606 GN=SERPINA6 PE=1 SV=1	Regular	869.062	0	45312.1	35	6	23	16.54	114052	85589	24391	26.1628	1.1855	Green
20252	VTNC_HUMAN	P04004	Vitronectin OS=Homo sapiens OX=9606 GN=VTN PE=1 SV=1	Regular	867.293	0	55104	38	9	31	23.22	58470	31317	8168	9.573	0.5275	Green
19595	APOL1_HUMAN	O14791	Apolipoprotein L1 OS=Homo sapiens OX=9606 GN=APOL1 PE=1 SV=5	Regular	828.899	0	44031.3	29	8	29	20.35	117313	77591	16596	23.718	1.0443	Green
988	K1C28_HUMAN	Q7Z3Y7	Keratin_ type I cytoskeletal 28 OS=Homo sapiens OX=9606 GN=KRT28 PE=1 SV=2	Regular	785.353	0	51194.8	26	8	36	13.58	86949	10702.7	21058	3.2716	0.1675	Green	981 982 985 986 987 1599 1600 1601 11651 15685 15686
15690	K1C9_HUMAN	P35527	Keratin_ type I cytoskeletal 9 OS=Homo sapiens OX=9606 GN=KRT9 PE=1 SV=3	Regular	770.794	0	62292.5	56	15	44	30.98	189542	56345	35575	17.2235	1.0729	Green	981 982 1599 1600 11651 15686
993	K2C1B_HUMAN	Q7Z794	Keratin_ type II cytoskeletal 1b OS=Homo sapiens OX=9606 GN=KRT77 PE=2 SV=3	Regular	752.307	0	62186.6	21	3	47	4.67	93738	0	13693			Green	991 1604 1605 1967 15692
2053	KVD20_HUMAN	A0A0C4DH25	Immunoglobulin kappa variable 3D-20 OS=Homo sapiens OX=9606 GN=IGKV3D-20 PE=3 SV=1	Regular	765.912	0	12629.1	12	2	7	19.83	31641	0	3267			Green	1799
1799	KV320_HUMAN	P01619	Immunoglobulin kappa variable 3-20 OS=Homo sapiens OX=9606 GN=IGKV3-20 PE=1 SV=2	Regular	765.912	0	12671.2	14	2	8	19.83	36452	47461.5	4637	14.508	0.1838	Green	2053
6987	PROS_HUMAN	P07225	Vitamin K-dependent protein S OS=Homo sapiens OX=9606 GN=PROS1 PE=1 SV=1	Regular	765.236	0	77175.7	66	18	58	33.14	170371	72083	31417	22.0343	1.7005	Green
15692	K2C6B_HUMAN	P04259	Keratin_ type II cytoskeletal 6B OS=Homo sapiens OX=9606 GN=KRT6B PE=1 SV=5	Regular	692.594	0	60352.2	41	15	50	23.4	101971	16186	23746	4.9477	0.2986	Green	991 993 1604 1605 1967
1400	LV147_HUMAN	P01700	Immunoglobulin lambda variable 1-47 OS=Homo sapiens OX=9606 GN=IGLV1-47 PE=1 SV=2	Regular	671.615	0	12454.7	9	1	6	11.11	20212	60636	4255	18.5352	0.2308	Green
16465	CO9_HUMAN	P02748	Complement component C9 OS=Homo sapiens OX=9606 GN=C9 PE=1 SV=2	Regular	667.005	0	64656.2	54	16	46	31.48	159576	83926	26955	25.6544	1.6587	Green
5510	HV348_HUMAN	P01763	Immunoglobulin heavy variable 3-48 OS=Homo sapiens OX=9606 GN=IGHV3-48 PE=1 SV=2	Regular	597.129	0	13040.7	10	2	7	18.8	68780	0	5124			Green	648 680 691 746 748 830 833 845 924 937
924	HV321_HUMAN	A0A0B4J1V1	Immunoglobulin heavy variable 3-21 OS=Homo sapiens OX=9606 GN=IGHV3-21 PE=1 SV=1	Regular	597.129	0	13010.7	10	2	7	18.8	68780	0	5124			Green	648 680 691 746 748 830 833 845 937 5510
830	HV311_HUMAN	P01762	Immunoglobulin heavy variable 3-11 OS=Homo sapiens OX=9606 GN=IGHV3-11 PE=1 SV=2	Regular	597.129	0	13079.8	10	2	8	18.8	68780	0	5124			Green	648 680 691 746 748 833 845 924 937 5510
5119	FBX8_HUMAN	Q9NRD0	F-box only protein 8 OS=Homo sapiens OX=9606 GN=FBXO8 PE=2 SV=1	Regular	585.665	0	37524.6	11	3	29	11.29	167996	247926	17169	75.7858	2.8438	Green
17258	C1R_HUMAN	P00736	Complement C1r subcomponent OS=Homo sapiens OX=9606 GN=C1R PE=1 SV=2	Regular	545.259	0	81658.4	50	18	53	30.21	136787	54371	22351	16.6201	1.3572	Green
844	HV434_HUMAN	P06331	Immunoglobulin heavy variable 4-34 OS=Homo sapiens OX=9606 GN=IGHV4-34 PE=1 SV=2	Regular	579.948	0	13928.9	11	2	7	20.33	23599	0	5193			Green	650 690 737 738 784
784	HV439_HUMAN	P01824	Immunoglobulin heavy variable 4-39 OS=Homo sapiens OX=9606 GN=IGHV4-39 PE=1 SV=2	Regular	579.948	0	14088.2	11	2	8	20	23599	0	5193			Green	650 690 737 738 844
738	HVD82_HUMAN	P0DP08	Immunoglobulin heavy variable 4-38-2 OS=Homo sapiens OX=9606 GN=IGHV4-38-2 PE=3 SV=1	Regular	579.948	0	13130	11	2	6	21.37	23599	0	5193			Green	650 690 737 784 844
737	HVD34_HUMAN	P0DP06	Immunoglobulin heavy variable 4-30-4 OS=Homo sapiens OX=9606 GN=IGHV4-30-4 PE=3 SV=1	Regular	579.948	0	13270.1	11	2	6	21.19	23599	0	5193			Green	650 690 738 784 844
690	HV459_HUMAN	P01825	Immunoglobulin heavy variable 4-59 OS=Homo sapiens OX=9606 GN=IGHV4-59 PE=1 SV=2	Regular	579.948	0	13049.9	11	2	6	21.55	23599	35398.5	5193	10.8206	0.1412	Green	650 737 738 784 844
650	HV461_HUMAN	A0A0C4DH41	Immunoglobulin heavy variable 4-61 OS=Homo sapiens OX=9606 GN=IGHV4-61 PE=3 SV=1	Regular	579.948	0	13180	11	2	6	21.19	23599	0	5193			Green	690 737 738 784 844
1600	K1C17_HUMAN	Q04695	Keratin_ type I cytoskeletal 17 OS=Homo sapiens OX=9606 GN=KRT17 PE=1 SV=2	Regular	577.679	0	48390.9	27	10	48	21.76	89410	3237.34	27826	0.9896	0.0479	Green	981 982 988 1599 1601 11651 15685 15686 15690
15685	K1C13_HUMAN	P13646	Keratin_ type I cytoskeletal 13 OS=Homo sapiens OX=9606 GN=KRT13 PE=1 SV=4	Regular	571.921	0	49930.5	21	9	44	17.69	71471	18913.7	15761	5.7815	0.2887	Green	981 982 988 1599 1600 1601 11651 15686
4592	GPX3_HUMAN	P22352	Glutathione peroxidase 3 OS=Homo sapiens OX=9606 GN=GPX3 PE=1 SV=2	Regular	559.518	0	25630.5	22	8	16	38.05	31969	21670	5680	6.6241	0.1698	Green
691	HV741_HUMAN	A0A0J9YVY3	Immunoglobulin heavy variable 7-4-1 OS=Homo sapiens OX=9606 GN=IGHV7-4-1 PE=3 SV=1	Regular	557.571	0	13019.7	6	1	8	9.4	60454	0	4336			Green	648 680 746 748 830 833 924 937 5510
982	K1C19_HUMAN	P08727	Keratin_ type I cytoskeletal 19 OS=Homo sapiens OX=9606 GN=KRT19 PE=1 SV=4	Regular	554.673	0	44106.1	26	11	45	25.5	94271	5134.5	27333	1.5695	0.0692	Green	981 988 1599 1600 1601 11651 15685 15686 15690
286	ENOG_HUMAN	P09104	Gamma-enolase OS=Homo sapiens OX=9606 GN=ENO2 PE=1 SV=3	Regular	539.567	0	47610.8	20	5	38	11.75	486545	6750.96	253648	2.0636	0.0983	Green	16 266 20397
11651	K1C15_HUMAN	P19012	Keratin_ type I cytoskeletal 15 OS=Homo sapiens OX=9606 GN=KRT15 PE=1 SV=3	Regular	512.077	0	49439.9	22	6	46	10.31	78006	0	25376			Green	981 982 988 1599 1600 1601 15685 15686 15690
17098	C1QA_HUMAN	P02745	Complement C1q subcomponent subunit A OS=Homo sapiens OX=9606 GN=C1QA PE=1 SV=2	Regular	508.231	0	26301.7	10	3	20	14.29	33144	33144	8725	10.1314	0.2665	Green
16	ENOB_HUMAN	P13929	Beta-enolase OS=Homo sapiens OX=9606 GN=ENO3 PE=1 SV=5	Regular	507.429	0	47329.1	23	3	37	6.45	506252	0	259802			Green	266 286 20397
266	ENOA_HUMAN	P06733	Alpha-enolase OS=Homo sapiens OX=9606 GN=ENO1 PE=1 SV=2	Regular	494.391	0	47511.2	12	1	39	1.38	438328	0	250886			Green	16 286 20397
987	K1C27_HUMAN	Q7Z3Y8	Keratin_ type I cytoskeletal 27 OS=Homo sapiens OX=9606 GN=KRT27 PE=1 SV=2	Regular	490.484	0	50449.7	19	7	35	15.69	58915	2793.46	12187	0.8539	0.0431	Green	981 985 986 988 1599 15686
16720	CHMP3_HUMAN	Q9Y3E7	Charged multivesicular body protein 3 OS=Homo sapiens OX=9606 GN=CHMP3 PE=1 SV=3	Regular	477.988	0	25130.2	9	2	24	5.86	239970	359955	10953	110.031	2.7651	Green
985	K1C25_HUMAN	Q7Z3Z0	Keratin_ type I cytoskeletal 25 OS=Homo sapiens OX=9606 GN=KRT25 PE=1 SV=1	Regular	460.238	0	49888.3	16	3	39	4	55369	0	11611			Green	981 986 987 988 1599 15686
7109	PON3_HUMAN	Q15166	Serum paraoxonase/lactonase 3 OS=Homo sapiens OX=9606 GN=PON3 PE=1 SV=3	Regular	457.273	0	39835.7	14	2	30	4.52	74259	0	10623			Green	7081
986	K1C26_HUMAN	Q7Z3Y9	Keratin_ type I cytoskeletal 26 OS=Homo sapiens OX=9606 GN=KRT26 PE=1 SV=2	Regular	442.407	0	52652.1	16	4	38	4.06	72374	25445	12194	7.778	0.4095	Green	981 985 987 988 1599 15686
3215	MTAP2_HUMAN	P11137	Microtubule-associated protein 2 OS=Homo sapiens OX=9606 GN=MAP2 PE=1 SV=4	Regular	432.548	0	199983	15	12	208	7.06	173938	21235.3	38565	6.4912	1.2981	Green	120 423 705 12377 13608 17982
13608	SVIL_HUMAN	O95425	Supervillin OS=Homo sapiens OX=9606 GN=SVIL PE=1 SV=2	Regular	425.639	0	249572	21	14	208	7.5	178061	5466.24	38551	1.6709	0.417	Green	120 423 705 3215 12377 17982
705	IF172_HUMAN	Q9UG01	Intraflagellar transport protein 172 homolog OS=Homo sapiens OX=9606 GN=IFT172 PE=1 SV=2	Regular	423.355	0	199344	20	13	162	7.6	223543	139160	55954	42.5383	8.4797	Green	120 423 3215 12377 13608 17982
17982	CEBPZ_HUMAN	Q03701	CCAAT/enhancer-binding protein zeta OS=Homo sapiens OX=9606 GN=CEBPZ PE=1 SV=3	Regular	422.437	0	121601	11	8	92	4.65	178369	73418.6	38974	22.4425	2.729	Green	120 423 705 3215 12377 13608
120	GRK5_HUMAN	P34947	G protein-coupled receptor kinase 5 OS=Homo sapiens OX=9606 GN=GRK5 PE=1 SV=1	Regular	419.609	0	68756.2	10	3	54	4.92	347178	0	101168			Green	423 705 3215 12377 13608 17982
12377	PIM3_HUMAN	Q86V86	Serine/threonine-protein kinase pim-3 OS=Homo sapiens OX=9606 GN=PIM3 PE=1 SV=3	Regular	411.174	0	36347.4	5	1	26	1.23	143942	0	33807			Green	120 423 705 3215 13608 17982
423	GRK6_HUMAN	P43250	G protein-coupled receptor kinase 6 OS=Homo sapiens OX=9606 GN=GRK6 PE=1 SV=2	Regular	411.174	0	67245.7	5	1	52	0.69	143942	0	33807			Green	120 705 3215 12377 13608 17982
1605	K2C6C_HUMAN	P48668	Keratin_ type II cytoskeletal 6C OS=Homo sapiens OX=9606 GN=KRT6C PE=1 SV=3	Regular	380.61	0	60310.2	34	15	50	23.23	81307	0	14314			Green	991 993 1604 1967 15692
1604	K2C6A_HUMAN	P02538	Keratin_ type II cytoskeletal 6A OS=Homo sapiens OX=9606 GN=KRT6A PE=1 SV=3	Regular	380.61	0	60330.2	34	15	50	23.23	81307	4771	14314	1.4584	0.088	Green	991 993 1605 1967 15692
18448	CFAI_HUMAN	P05156	Complement factor I OS=Homo sapiens OX=9606 GN=CFI PE=1 SV=2	Regular	406.803	0	68145.5	28	12	51	22.13	81573	60052	13161	18.3567	1.2509	Green
8264	PLF4_HUMAN	P02776	Platelet factor 4 OS=Homo sapiens OX=9606 GN=PF4 PE=1 SV=2	Regular	402.894	0	11130.1	14	4	7	35.64	21044	17716	3105	5.4154	0.0603	Green
1241	LUM_HUMAN	P51884	Lumican OS=Homo sapiens OX=9606 GN=LUM PE=1 SV=2	Regular	396.226	0	38771.2	20	6	20	18.93	30163	25648	6245	7.8401	0.304	Green
15933	CPN2_HUMAN	P22792	Carboxypeptidase N subunit 2 OS=Homo sapiens OX=9606 GN=CPN2 PE=1 SV=3	Regular	383.704	0	61412.1	33	8	30	16.33	42353	25373	12862	7.756	0.4763	Green
2527	LV312_HUMAN	A0A075B6K2	Immunoglobulin lambda variable 3-12 OS=Homo sapiens OX=9606 GN=IGLV3-12 PE=3 SV=2	Regular	384.712	0.67	12557.8	3	1	6	9.57	11457	0	645			Green	1409 2530
6166	IFT20_HUMAN	Q8IY31	Intraflagellar transport protein 20 homolog OS=Homo sapiens OX=9606 GN=IFT20 PE=1 SV=1	Regular	373.886	0.67	15394.7	12	5	15	44.7	27821	25978	14653	7.9409	0.1222	Green
13138	SAA1_HUMAN	P0DJI8	Serum amyloid A-1 protein OS=Homo sapiens OX=9606 GN=SAA1 PE=1 SV=1	Regular	357.011	0.66	13589.1	12	5	13	54.92	9626	7901	2060	2.4152	0.0328	Green
1601	K1C18_HUMAN	P05783	Keratin_ type I cytoskeletal 18 OS=Homo sapiens OX=9606 GN=KRT18 PE=1 SV=2	Regular	350.796	0.66	48057.9	14	5	43	10.47	94838	70421.3	14254	21.5263	1.0345	Green	981 982 988 1599 1600 11651 15685 15686
845	HV43D_HUMAN	P0DP04	Immunoglobulin heavy variable 3-43D OS=Homo sapiens OX=9606 GN=IGHV3-43D PE=3 SV=1	Regular	347.823	0.65	13187.9	13	5	9	42.37	15051	8579.37	1688	2.6225	0.0346	Green	648 680 740 746 778 830 833 924 925 937 5510
6708	A1ATR_HUMAN	P20848	Putative alpha-1-antitrypsin-related protein OS=Homo sapiens OX=9606 GN=SERPINA2 PE=1 SV=1	Regular	344.922	0.65	48119.2	18	7	40	10	41194	13763.4	5441	4.2072	0.2024	Green	6872
2592	MYH16_HUMAN	Q9H6N6	Putative uncharacterized protein MYH16 OS=Homo sapiens OX=9606 GN=MYH16 PE=1 SV=2	Regular	192.364	0.65	128518	25	14	119	13.31	302670	9099.26	41142	2.7815	0.3575	Green	20397
18008	CGT_HUMAN	Q16880	2-hydroxyacylsphingosine 1-beta-galactosyltransferase OS=Homo sapiens OX=9606 GN=UGT8 PE=2 SV=2	Regular	335.673	0.64	61666	6	1	36	1.29	81235	0	30615			Green	6776 11530

## Sheet: P2_REP2
protein.key	protein.Entry	protein.Accession	protein.Description	protein.dataBaseType	protein.score	protein.falsePositiveRate	protein.avgMass	protein.MatchedProducts	protein.matchedPeptides	protein.digestPeps	protein.seqCover(%)	protein.MatchedPeptideIntenSum	protein.top3MatchedPeptideIntenSum	protein.MatchedProductIntenSum	protein.fmolOnColumn	protein.ngramOnColumn	protein.AutoCurate	protein.Key_ForHomologs
19652	ALBU_HUMAN	P02768	Serum albumin OS=Homo sapiens OX=9606 GN=ALB PE=1 SV=2	Regular	55834.7	0	71362.7	1429	82	61	86.7	31510940	4308191	12290570	1327.12	94.7071	Green
15577	TRFE_HUMAN	P02787	Serotransferrin OS=Homo sapiens OX=9606 GN=TF PE=1 SV=3	Regular	47672.5	0	79345.1	872	56	79	64.18	14198720	1674369	4420999	515.783	40.9249	Green
19499	APOA1_HUMAN	P02647	Apolipoprotein A-I OS=Homo sapiens OX=9606 GN=APOA1 PE=1 SV=1	Regular	43820	0	30777.9	423	29	35	74.91	7340803	1824431	2521492	562.009	17.2975	Green
4371	HBB_HUMAN	P68871	Hemoglobin subunit beta OS=Homo sapiens OX=9606 GN=HBB PE=1 SV=2	Regular	28927.3	0	16112.5	126	13	13	78.91	1228518	516202	254398	159.014	2.5621	Green	4346
6733	A1AG1_HUMAN	P02763	Alpha-1-acid glycoprotein 1 OS=Homo sapiens OX=9606 GN=ORM1 PE=1 SV=1	Regular	28264.5	0	23739.7	128	10	21	41.29	2154435	1065645	739773	328.268	7.793	Green	6900
6203	IGLL5_HUMAN	B9A064	Immunoglobulin lambda-like polypeptide 5 OS=Homo sapiens OX=9606 GN=IGLL5 PE=2 SV=2	Regular	26775.5	0	23405.4	66	5	12	30.37	948093	888394	168837	273.666	6.4053	Green	2139 2281 6080 6113 6218
6218	IGLC1_HUMAN	P0CG04	Immunoglobulin lambda constant 1 OS=Homo sapiens OX=9606 GN=IGLC1 PE=1 SV=1	Regular	26651.5	0	11518.8	62	4	7	53.77	913231	0	158567			Green	2139 2281 6080 6113 6203
6113	IGLC3_HUMAN	P0DOY3	Immunoglobulin lambda constant 3 OS=Homo sapiens OX=9606 GN=IGLC3 PE=1 SV=1	Regular	26651.4	0	11436.6	59	4	7	53.77	942693	0	151945			Green	2139 2281 6080 6203 6218
6080	IGLC2_HUMAN	P0DOY2	Immunoglobulin lambda constant 2 OS=Homo sapiens OX=9606 GN=IGLC2 PE=1 SV=1	Regular	26651.4	0	11464.7	61	4	7	53.77	947661	39176	152385	12.068	0.1384	Green	2139 2281 6113 6203 6218
20397	ENO1_YEAST	P00924	Enolase 1 OS=Saccharomyces cerevisiae (strain ATCC 204508 / S288c) GN=ENO1 PE=1 SV=3	Regular	26536.5	0	47976.3	309	25	37	63.7	5521222	1623132	2160104	500	23.9882	Green	16 266 286
767	HPT_HUMAN	P00738	Haptoglobin OS=Homo sapiens OX=9606 GN=HP PE=1 SV=1	Regular	25942.1	0	45889.7	423	36	30	59.36	7874423	2111252	2267428	650.364	29.845	Green	675
2281	IGLC6_HUMAN	P0CF74	Immunoglobulin lambda constant 6 OS=Homo sapiens OX=9606 GN=IGLC6 PE=1 SV=1	Regular	24479	0	11447.6	49	5	6	70.75	775482	54299.2	131895	16.7267	0.1915	Green	2139 6080 6113 6203 6218
6872	A1AT_HUMAN	P01009	Alpha-1-antitrypsin OS=Homo sapiens OX=9606 GN=SERPINA1 PE=1 SV=3	Regular	24348.5	0	46907.7	490	39	37	65.79	6658240	1264921	1737497	389.654	18.2778	Green
11598	IGHA1_HUMAN	P01876	Immunoglobulin heavy constant alpha 1 OS=Homo sapiens OX=9606 GN=IGHA1 PE=1 SV=2	Regular	22884.5	0	38510.1	192	13	23	43.34	2644512	1149364	757502	354.057	13.6348	Green	6194
6776	A2MG_HUMAN	P01023	Alpha-2-macroglobulin OS=Homo sapiens OX=9606 GN=A2M PE=1 SV=3	Regular	22526.6	0	164717	1039	75	105	55.63	12706440	1178414	3397076	363.006	59.7933	Green	11530 18008
19241	APOA2_HUMAN	P02652	Apolipoprotein A-II OS=Homo sapiens OX=9606 GN=APOA2 PE=1 SV=1	Regular	20615.9	0	11289.1	107	8	11	47	1955867	1150115	653885	354.289	3.9996	Green
6014	IGKC_HUMAN	P01834	Immunoglobulin kappa constant OS=Homo sapiens OX=9606 GN=IGKC PE=1 SV=2	Regular	19140.1	0	11936.1	88	5	7	79.44	918207	816537	173582	251.531	3.0023	Green
2139	IGLC7_HUMAN	A0M8Q6	Immunoglobulin lambda constant 7 OS=Homo sapiens OX=9606 GN=IGLC7 PE=1 SV=3	Regular	18239.9	0	11424.7	31	2	7	32.08	407764	0	89244			Green	2281 6080 6113 6203 6218
15551	TTHY_HUMAN	P02766	Transthyretin OS=Homo sapiens OX=9606 GN=TTR PE=1 SV=1	Regular	17762.3	0	16001.1	86	10	12	60.54	367230	216037	81178	66.5494	1.0649	Green
11404	HEMO_HUMAN	P02790	Hemopexin OS=Homo sapiens OX=9606 GN=HPX PE=1 SV=2	Regular	16232.1	0	52417.8	323	28	38	53.46	4038464	969671	1003599	298.704	15.6574	Green
15996	CO3_HUMAN	P01024	Complement C3 OS=Homo sapiens OX=9606 GN=C3 PE=1 SV=2	Regular	15895.5	0	188688	1037	101	153	62.72	9385189	807055	2179620	248.61	46.9098	Green
675	HPTR_HUMAN	P00739	Haptoglobin-related protein OS=Homo sapiens OX=9606 GN=HPR PE=2 SV=2	Regular	15200.6	0	39542.9	301	23	27	54.89	4538111	152557	1408068	46.9947	1.8583	Green	767
6900	A1AG2_HUMAN	P19652	Alpha-1-acid glycoprotein 2 OS=Homo sapiens OX=9606 GN=ORM2 PE=1 SV=2	Regular	13959.2	0	23887.8	97	8	23	39.8	1126849	431296	497862	132.859	3.1737	Green	6733
19371	APOC3_HUMAN	P02656	Apolipoprotein C-III OS=Homo sapiens OX=9606 GN=APOC3 PE=1 SV=1	Regular	13389.5	0	10852.3	43	4	10	55.56	474678	465545	70860	143.41	1.5563	Green
4346	HBD_HUMAN	P02042	Hemoglobin subunit delta OS=Homo sapiens OX=9606 GN=HBD PE=1 SV=2	Regular	12380.4	0	16169.6	62	7	13	42.86	685916	39832.1	127626	12.2701	0.1984	Green	4371
908	IGHG3_HUMAN	P01860	Immunoglobulin heavy constant gamma 3 OS=Homo sapiens OX=9606 GN=IGHG3 PE=1 SV=2	Regular	11825.6	0	42313.5	164	13	24	45.62	1826714	513802	529292	158.275	6.6972	Green	2137 6053 11602
6053	IGHG1_HUMAN	P01857	Immunoglobulin heavy constant gamma 1 OS=Homo sapiens OX=9606 GN=IGHG1 PE=1 SV=1	Regular	11225.6	0	36619.2	129	13	21	60.3	1369653	342486	449277	105.502	3.8634	Green	908 2137 11602
6668	AACT_HUMAN	P01011	Alpha-1-antichymotrypsin OS=Homo sapiens OX=9606 GN=SERPINA3 PE=1 SV=2	Regular	10085.5	0	47822.1	178	19	35	34.75	1108813	420515	222397	129.538	6.1948	Green
11602	IGHG2_HUMAN	P01859	Immunoglobulin heavy constant gamma 2 OS=Homo sapiens OX=9606 GN=IGHG2 PE=1 SV=2	Regular	9093.07	0	36528	104	12	20	53.68	1281256	453578	283735	139.723	5.1038	Green	908 2137 6053
2137	IGHG4_HUMAN	P01861	Immunoglobulin heavy constant gamma 4 OS=Homo sapiens OX=9606 GN=IGHG4 PE=1 SV=1	Regular	8998.85	0	36453.8	87	8	20	35.17	1179570	21133.6	382951	6.5101	0.2373	Green	908 6053 11602
4332	FETUA_HUMAN	P02765	Alpha-2-HS-glycoprotein OS=Homo sapiens OX=9606 GN=AHSG PE=1 SV=2	Regular	8650.83	0	40139.2	127	11	22	39.24	1183338	689733	336361	212.47	8.5284	Green
4572	HBA_HUMAN	P69905	Hemoglobin subunit alpha OS=Homo sapiens OX=9606 GN=HBA1 PE=1 SV=2	Regular	7919.88	0	15314.6	71	8	9	63.38	601950	440857	105473	135.804	2.0798	Green	4518
19501	APOC1_HUMAN	P02654	Apolipoprotein C-I OS=Homo sapiens OX=9606 GN=APOC1 PE=1 SV=1	Regular	7556.41	0	9331.94	35	6	7	39.76	169213	138331	27574	42.6124	0.3977	Green
17023	C4BPA_HUMAN	P04003	C4b-binding protein alpha chain OS=Homo sapiens OX=9606 GN=C4BPA PE=1 SV=2	Regular	6787.66	0	69086.2	202	24	50	49.41	1179262	356327	222247	109.765	7.5833	Green
5958	IGHM_HUMAN	P01871	Immunoglobulin heavy constant mu OS=Homo sapiens OX=9606 GN=IGHM PE=1 SV=4	Regular	6778.31	0	50124.1	166	19	39	40.62	1148642	379502	226878	116.904	5.8597	Green
9431	VTDB_HUMAN	P02774	Vitamin D-binding protein OS=Homo sapiens OX=9606 GN=GC PE=1 SV=2	Regular	6752.66	0	54514.4	246	24	48	54.85	1444251	409731	409235	126.216	6.8806	Green
10217	ZA2G_HUMAN	P25311	Zinc-alpha-2-glycoprotein OS=Homo sapiens OX=9606 GN=AZGP1 PE=1 SV=2	Regular	6590.72	0	34486.9	120	16	29	57.72	547500	215631	89883	66.4244	2.2908	Green
19287	A1BG_HUMAN	P04217	Alpha-1B-glycoprotein OS=Homo sapiens OX=9606 GN=A1BG PE=1 SV=4	Regular	6505.76	0	54823.8	139	14	28	37.98	795746	311589	220581	95.9839	5.2622	Green
17924	CERU_HUMAN	P00450	Ceruloplasmin OS=Homo sapiens OX=9606 GN=CP PE=1 SV=1	Regular	6017.36	0	123061	320	38	88	42.25	1945616	468631	404663	144.36	17.7651	Green
10914	SAMP_HUMAN	P02743	Serum amyloid P-component OS=Homo sapiens OX=9606 GN=APCS PE=1 SV=2	Regular	5993.27	0	25501.2	73	9	18	35.87	312858	174508	60607	53.7566	1.3709	Green
16550	CO4B_HUMAN	P0C0L5	Complement C4-B OS=Homo sapiens OX=9606 GN=C4B PE=1 SV=2	Regular	5932.94	0	194291	537	61	127	38.19	2849507	268142	575529	82.6003	16.0485	Green	16641
17770	APOA4_HUMAN	P06727	Apolipoprotein A-IV OS=Homo sapiens OX=9606 GN=APOA4 PE=1 SV=3	Regular	5782.15	0	45399.1	162	26	45	60.61	698179	141221	113322	43.5026	1.975	Green	10920
16641	CO4A_HUMAN	P0C0L4	Complement C4-A OS=Homo sapiens OX=9606 GN=C4A PE=1 SV=2	Regular	5615.64	0	194383	515	62	127	39.45	2763673	145408	555667	44.7923	8.7068	Green	16550
7118	RET4_HUMAN	P02753	Retinol-binding protein 4 OS=Homo sapiens OX=9606 GN=RBP4 PE=1 SV=3	Regular	5056.83	0	23352.2	65	9	15	45.77	291580	195575	73015	60.2462	1.4069	Green
6194	IGHA2_HUMAN	P01877	Immunoglobulin heavy constant alpha 2 OS=Homo sapiens OX=9606 GN=IGHA2 PE=1 SV=4	Regular	4986.71	0	37389.8	48	5	23	18.24	780642	58482.2	233283	18.0152	0.6736	Green	11598
19688	ANT3_HUMAN	P01008	Antithrombin-III OS=Homo sapiens OX=9606 GN=SERPINC1 PE=1 SV=1	Regular	3899.48	0	53058.8	135	25	41	50	615304	241281	80528	74.3257	3.9436	Green
1967	K2C1_HUMAN	P04264	Keratin_ type II cytoskeletal 1 OS=Homo sapiens OX=9606 GN=KRT1 PE=1 SV=6	Regular	3837.67	0	66209.9	157	25	50	40.84	689043	228873	150710	70.5034	4.668	Green	991 992 993 1604 1605 15692
937	HV366_HUMAN	A0A0C4DH42	Immunoglobulin heavy variable 3-66 OS=Homo sapiens OX=9606 GN=IGHV3-66 PE=3 SV=1	Regular	3389.2	0	12926.6	22	3	8	23.28	145226	0	36873			Green	648 680 688 691 739 740 746 747 748 776 778 781 830 831 833 845 922 924 925 936 5509 5510
833	HV333_HUMAN	P01772	Immunoglobulin heavy variable 3-33 OS=Homo sapiens OX=9606 GN=IGHV3-33 PE=1 SV=2	Regular	3389.2	0	13245	22	3	9	23.08	145226	0	36873			Green	648 680 688 691 739 740 746 747 748 776 778 781 830 831 845 922 924 925 936 937 5509 5510
748	HV374_HUMAN	A0A0B4J1X5	Immunoglobulin heavy variable 3-74 OS=Homo sapiens OX=9606 GN=IGHV3-74 PE=3 SV=1	Regular	3389.2	0	13010.7	22	3	9	23.08	145226	0	36873			Green	648 680 688 691 739 740 746 747 776 778 781 830 831 833 845 922 924 925 936 937 5509 5510
746	HV353_HUMAN	P01767	Immunoglobulin heavy variable 3-53 OS=Homo sapiens OX=9606 GN=IGHV3-53 PE=1 SV=2	Regular	3389.2	0	12940.6	22	3	8	23.28	145226	0	36873			Green	648 680 688 691 739 740 747 748 776 778 781 830 831 833 845 922 924 925 936 937 5509 5510
648	HVC33_HUMAN	P0DP02	Immunoglobulin heavy variable 3-30-3 OS=Homo sapiens OX=9606 GN=IGHV3-30-3 PE=3 SV=1	Regular	3389.2	0	13159.9	32	4	9	41.88	252085	145226	67405	44.7364	0.5887	Green	680 688 691 739 740 746 747 748 776 778 781 830 831 833 845 922 924 925 936 937 5509 5510
14810	SAA4_HUMAN	P35542	Serum amyloid A-4 protein OS=Homo sapiens OX=9606 GN=SAA4 PE=1 SV=2	Regular	3319.98	0	14860.7	28	6	11	43.08	104407	63937	27773	19.6956	0.2927	Green
16738	CLUS_HUMAN	P10909	Clusterin OS=Homo sapiens OX=9606 GN=CLU PE=1 SV=1	Regular	3318.36	0	53065	117	15	40	30.96	559949	247126	119357	76.1263	4.0396	Green
11624	ITIH2_HUMAN	P19823	Inter-alpha-trypsin inhibitor heavy chain H2 OS=Homo sapiens OX=9606 GN=ITIH2 PE=1 SV=2	Regular	3281.6	0	106920	206	29	75	36.15	1172970	347909	259753	107.172	11.4588	Green
925	HV323_HUMAN	P01764	Immunoglobulin heavy variable 3-23 OS=Homo sapiens OX=9606 GN=IGHV3-23 PE=1 SV=2	Regular	3172.13	0	12753.4	23	3	8	23.08	124070	0	33587			Green	648 680 688 739 740 746 747 748 776 778 781 830 831 833 845 922 924 936 937 5509 5510
778	HV330_HUMAN	P01768	Immunoglobulin heavy variable 3-30 OS=Homo sapiens OX=9606 GN=IGHV3-30 PE=1 SV=2	Regular	3172.13	0	13117.9	23	3	9	23.08	124070	0	33587			Green	648 680 688 739 740 746 747 748 776 781 830 831 833 845 922 924 925 936 937 5509 5510
740	HV335_HUMAN	P0DP03	Immunoglobulin heavy variable 3-30-5 OS=Homo sapiens OX=9606 GN=IGHV3-30-5 PE=3 SV=1	Regular	3172.13	0	13117.9	23	3	9	23.08	124070	25657	33587	7.9035	0.1037	Green	648 680 688 739 746 747 748 776 778 781 830 831 833 845 922 924 925 936 937 5509 5510
2041	KNG1_HUMAN	P01042	Kininogen-1 OS=Homo sapiens OX=9606 GN=KNG1 PE=1 SV=2	Regular	3144.25	0	73041	122	23	65	29.19	639822	264891	113691	81.5987	5.9601	Green
19722	AMBP_HUMAN	P02760	Protein AMBP OS=Homo sapiens OX=9606 GN=AMBP PE=1 SV=1	Regular	3134.22	0	39912	63	12	27	40.63	244584	181557	43540	55.928	2.2322	Green
18241	CFAB_HUMAN	P00751	Complement factor B OS=Homo sapiens OX=9606 GN=CFB PE=1 SV=2	Regular	3117.41	0	86901.6	138	23	69	33.12	443990	144298	87928	44.4505	3.8628	Green
19373	APOD_HUMAN	P05090	Apolipoprotein D OS=Homo sapiens OX=9606 GN=APOD PE=1 SV=1	Regular	2962.27	0	21560.7	42	6	13	30.69	461228	318616	73451	98.1485	2.1162	Green
15658	ITIH1_HUMAN	P19827	Inter-alpha-trypsin inhibitor heavy chain H1 OS=Homo sapiens OX=9606 GN=ITIH1 PE=1 SV=3	Regular	2901.28	0	101846	151	20	59	22.83	644028	250919	101233	77.2947	7.8721	Green
680	HV307_HUMAN	P01780	Immunoglobulin heavy variable 3-7 OS=Homo sapiens OX=9606 GN=IGHV3-7 PE=1 SV=2	Regular	2813.45	0	13113.8	20	4	9	27.35	141877	114242	34092	35.1919	0.4615	Green	648 688 691 739 740 746 747 748 776 778 781 830 831 833 845 922 924 925 936 937 5509 5510
6217	IGJ_HUMAN	P01591	Immunoglobulin J chain OS=Homo sapiens OX=9606 GN=JCHAIN PE=1 SV=4	Regular	2800.93	0	18554.8	32	5	12	37.11	81105	64831	15746	19.971	0.3706	Green
19479	ANGT_HUMAN	P01019	Angiotensinogen OS=Homo sapiens OX=9606 GN=AGT PE=1 SV=1	Regular	2765.93	0	53439.4	84	11	26	28.45	265964	121435	41966	37.4076	1.999	Green
11530	PZP_HUMAN	P20742	Pregnancy zone protein OS=Homo sapiens OX=9606 GN=PZP PE=1 SV=4	Regular	2733.1	0	165346	114	18	95	12.21	1561518	5678.82	574633	1.7493	0.2892	Green	6776 18008
7081	PON1_HUMAN	P27169	Serum paraoxonase/arylesterase 1 OS=Homo sapiens OX=9606 GN=PON1 PE=1 SV=3	Regular	2618.84	0	39902.4	74	12	22	41.97	318044	133461	46067	41.1122	1.6405	Green	7109
11034	HEP2_HUMAN	P05546	Heparin cofactor 2 OS=Homo sapiens OX=9606 GN=SERPIND1 PE=1 SV=3	Regular	2610.49	0	57241.8	90	16	39	31.46	432541	153384	102779	47.2494	2.7046	Green
19273	APOC2_HUMAN	P02655	Apolipoprotein C-II OS=Homo sapiens OX=9606 GN=APOC2 PE=1 SV=1	Regular	2460.24	0	11283.9	19	4	7	35.64	154242	153055	18737	47.148	0.532	Green
5510	HV348_HUMAN	P01763	Immunoglobulin heavy variable 3-48 OS=Homo sapiens OX=9606 GN=IGHV3-48 PE=1 SV=2	Regular	2383.41	0	13040.7	13	2	7	13.68	128177	0	31865			Green	648 680 688 691 739 740 746 747 748 776 778 781 830 831 833 845 922 924 925 936 937 5509
924	HV321_HUMAN	A0A0B4J1V1	Immunoglobulin heavy variable 3-21 OS=Homo sapiens OX=9606 GN=IGHV3-21 PE=1 SV=1	Regular	2383.41	0	13010.7	13	2	7	13.68	128177	0	31865			Green	648 680 688 691 739 740 746 747 748 776 778 781 830 831 833 845 922 925 936 937 5509 5510
830	HV311_HUMAN	P01762	Immunoglobulin heavy variable 3-11 OS=Homo sapiens OX=9606 GN=IGHV3-11 PE=1 SV=2	Regular	2383.41	0	13079.8	13	2	8	13.68	128177	0	31865			Green	648 680 688 691 739 740 746 747 748 776 778 781 831 833 845 922 924 925 936 937 5509 5510
2048	KV401_HUMAN	P06312	Immunoglobulin kappa variable 4-1 OS=Homo sapiens OX=9606 GN=IGKV4-1 PE=1 SV=1	Regular	2320.49	0	13494.1	18	3	9	29.75	74127	73195	17122	22.5475	0.3043	Green
13941	THRB_HUMAN	P00734	Prothrombin OS=Homo sapiens OX=9606 GN=F2 PE=1 SV=2	Regular	2259.8	0	71519.7	120	21	51	41.96	377698	172200	67750	53.0456	3.7938	Green
2162	ITIH4_HUMAN	Q14624	Inter-alpha-trypsin inhibitor heavy chain H4 OS=Homo sapiens OX=9606 GN=ITIH4 PE=1 SV=4	Regular	2107.69	0	103586	154	30	67	35.16	666982	187001	130427	57.605	5.9671	Green
19512	AFAM_HUMAN	P43652	Afamin OS=Homo sapiens OX=9606 GN=AFM PE=1 SV=1	Regular	2030.69	0	71008.1	128	24	67	36.89	524298	177530	105505	54.6875	3.8833	Green
17162	C1QC_HUMAN	P02747	Complement C1q subcomponent subunit C OS=Homo sapiens OX=9606 GN=C1QC PE=1 SV=3	Regular	1932.69	0	26001.8	43	6	16	36.33	122015	100579	32409	30.983	0.8056	Green
981	K1C10_HUMAN	P13645	Keratin_ type I cytoskeletal 10 OS=Homo sapiens OX=9606 GN=KRT10 PE=1 SV=6	Regular	1799.8	0	59055.3	104	24	37	40.41	355463	96135.9	72677	29.6143	1.7489	Green	982 985 986 987 988 1599 1600 1601 1602 1668 2123 2124 2125 2403 11651 15685 15686 15687 15690 15691
2053	KVD20_HUMAN	A0A0C4DH25	Immunoglobulin kappa variable 3D-20 OS=Homo sapiens OX=9606 GN=IGKV3D-20 PE=3 SV=1	Regular	1774.98	0	12629.1	14	2	7	19.83	33437	0	8970			Green	1799
1799	KV320_HUMAN	P01619	Immunoglobulin kappa variable 3-20 OS=Homo sapiens OX=9606 GN=IGKV3-20 PE=1 SV=2	Regular	1774.98	0	12671.2	17	2	8	19.83	43744	50155.5	11622	15.4502	0.1958	Green	2053
691	HV741_HUMAN	A0A0J9YVY3	Immunoglobulin heavy variable 7-4-1 OS=Homo sapiens OX=9606 GN=IGHV7-4-1 PE=3 SV=1	Regular	1728.22	0	13019.7	8	1	8	9.4	46813	0	9491			Green	648 680 746 748 830 833 924 937 5510
991	K22E_HUMAN	P35908	Keratin_ type II cytoskeletal 2 epidermal OS=Homo sapiens OX=9606 GN=KRT2 PE=1 SV=2	Regular	1505.28	0	65718.1	86	23	58	35.37	275374	30167.4	62557	9.293	0.6107	Green	992 993 1604 1605 1612 1967 1968 15692
688	HV373_HUMAN	A0A0B4J1V6	Immunoglobulin heavy variable 3-73 OS=Homo sapiens OX=9606 GN=IGHV3-73 PE=3 SV=1	Regular	1386.03	0	13028.8	14	3	9	19.33	94838	9639	25680	2.9693	0.0387	Green	648 680 739 740 746 747 748 776 778 781 830 831 833 845 922 924 925 936 937 5509 5510
6902	A2GL_HUMAN	P02750	Leucine-rich alpha-2-glycoprotein OS=Homo sapiens OX=9606 GN=LRG1 PE=1 SV=2	Regular	1359.14	0	38406.1	39	10	29	32.56	102283	53362	15733	16.438	0.6313	Green
781	HV372_HUMAN	A0A0B4J1Y9	Immunoglobulin heavy variable 3-72 OS=Homo sapiens OX=9606 GN=IGHV3-72 PE=3 SV=1	Regular	1344.41	0	13374	11	2	8	10.08	90265	0	24670			Green	648 680 688 739 740 746 747 748 776 778 830 831 833 845 922 924 925 936 937 5509 5510
776	HV315_HUMAN	A0A0B4J1V0	Immunoglobulin heavy variable 3-15 OS=Homo sapiens OX=9606 GN=IGHV3-15 PE=3 SV=1	Regular	1344.41	0	13096.9	11	2	9	10.08	90265	0	24670			Green	648 680 688 739 740 746 747 748 778 781 830 831 833 845 922 924 925 936 937 5509 5510
1400	LV147_HUMAN	P01700	Immunoglobulin lambda variable 1-47 OS=Homo sapiens OX=9606 GN=IGLV1-47 PE=1 SV=2	Regular	1277.41	0	12454.7	12	3	6	49.57	20858	30559.5	4867	9.4137	0.1172	Green	1111
652	HV601_HUMAN	A0A0B4J1U7	Immunoglobulin heavy variable 6-1 OS=Homo sapiens OX=9606 GN=IGHV6-1 PE=3 SV=1	Regular	1276.67	0	13595.3	9	1	6	5.79	23256	53538	5599	16.4922	0.2242	Green
17335	C1QB_HUMAN	P02746	Complement C1q subcomponent subunit B OS=Homo sapiens OX=9606 GN=C1QB PE=1 SV=3	Regular	1263.76	0	26949.9	24	5	16	19.37	74455	67253	9422	20.717	0.5583	Green
15692	K2C6B_HUMAN	P04259	Keratin_ type II cytoskeletal 6B OS=Homo sapiens OX=9606 GN=KRT6B PE=1 SV=5	Regular	1239.2	0	60352.2	54	15	50	26.6	98481	15588	28684	4.8018	0.2898	Green	991 992 993 1604 1605 1612 1967 1968
19376	APOM_HUMAN	O95445	Apolipoprotein M OS=Homo sapiens OX=9606 GN=APOM PE=1 SV=2	Regular	1255.72	0	21595.5	22	6	18	27.66	84188	53618	18103	16.5168	0.3567	Green
844	HV434_HUMAN	P06331	Immunoglobulin heavy variable 4-34 OS=Homo sapiens OX=9606 GN=IGHV4-34 PE=1 SV=2	Regular	1222.27	0	13928.9	14	2	7	20.33	24975	0	6050			Green	650 689 690 737 738 783 784 843
784	HV439_HUMAN	P01824	Immunoglobulin heavy variable 4-39 OS=Homo sapiens OX=9606 GN=IGHV4-39 PE=1 SV=2	Regular	1222.27	0	14088.2	14	2	8	20	24975	0	6050			Green	650 689 690 737 738 783 843 844
738	HVD82_HUMAN	P0DP08	Immunoglobulin heavy variable 4-38-2 OS=Homo sapiens OX=9606 GN=IGHV4-38-2 PE=3 SV=1	Regular	1222.27	0	13130	14	2	6	21.37	24975	0	6050			Green	650 689 690 737 783 784 843 844
737	HVD34_HUMAN	P0DP06	Immunoglobulin heavy variable 4-30-4 OS=Homo sapiens OX=9606 GN=IGHV4-30-4 PE=3 SV=1	Regular	1222.27	0	13270.1	14	2	6	21.19	24975	0	6050			Green	650 689 690 738 783 784 843 844
690	HV459_HUMAN	P01825	Immunoglobulin heavy variable 4-59 OS=Homo sapiens OX=9606 GN=IGHV4-59 PE=1 SV=2	Regular	1222.27	0	13049.9	14	2	6	21.55	24975	37462.5	6050	11.5402	0.1506	Green	650 689 737 738 783 784 843 844
650	HV461_HUMAN	A0A0C4DH41	Immunoglobulin heavy variable 4-61 OS=Homo sapiens OX=9606 GN=IGHV4-61 PE=3 SV=1	Regular	1222.27	0	13180	14	2	6	21.19	25750	0	6050			Green	689 690 737 738 783 784 843 844
6760	A2AP_HUMAN	P08697	Alpha-2-antiplasmin OS=Homo sapiens OX=9606 GN=SERPINF2 PE=1 SV=3	Regular	1081.29	0	54908	61	12	35	30.55	149817	83281	26851	25.6544	1.4086	Green
17071	CBG_HUMAN	P08185	Corticosteroid-binding globulin OS=Homo sapiens OX=9606 GN=SERPINA6 PE=1 SV=1	Regular	974.918	0	45312.1	33	6	23	16.05	109844	86509	22885	26.6488	1.2075	Green
3586	KVD26_HUMAN	A0A0A0MRZ7	Immunoglobulin kappa variable 2D-26 OS=Homo sapiens OX=9606 GN=IGKV2D-26 PE=3 SV=1	Regular	971.21	0	13411.2	12	1	6	10.83	81069	0	17299			Green	1178 1181 1182 1184 1762 1797 2469 2476
2476	KVD29_HUMAN	A0A075B6S2	Immunoglobulin kappa variable 2D-29 OS=Homo sapiens OX=9606 GN=IGKV2D-29 PE=3 SV=1	Regular	971.21	0	13257.2	12	1	6	10.83	81069	0	17299			Green	1178 1181 1182 1184 1762 1797 2469 3586
2469	KV229_HUMAN	A2NJV5	Immunoglobulin kappa variable 2-29 OS=Homo sapiens OX=9606 GN=IGKV2-29 PE=3 SV=2	Regular	971.21	0	13199.1	12	1	6	10.83	81069	0	17299			Green	1178 1181 1182 1184 1762 1797 2476 3586
1797	KV230_HUMAN	P06310	Immunoglobulin kappa variable 2-30 OS=Homo sapiens OX=9606 GN=IGKV2-30 PE=3 SV=2	Regular	971.21	0	13299.1	12	1	7	10.83	81069	0	17299			Green	1178 1181 1182 1184 1762 2469 2476 3586
1762	KV228_HUMAN	A0A075B6P5	Immunoglobulin kappa variable 2-28 OS=Homo sapiens OX=9606 GN=IGKV2-28 PE=3 SV=1	Regular	971.21	0	13070.8	12	1	5	10.83	81069	0	17299			Green	1178 1181 1182 1184 1797 2469 2476 3586
1184	KVD40_HUMAN	P01614	Immunoglobulin kappa variable 2D-40 OS=Homo sapiens OX=9606 GN=IGKV2D-40 PE=1 SV=2	Regular	971.21	0	13424.2	12	1	5	10.74	81069	0	17299			Green	1178 1181 1182 1762 1797 2469 2476 3586
1182	KVD30_HUMAN	A0A075B6S6	Immunoglobulin kappa variable 2D-30 OS=Homo sapiens OX=9606 GN=IGKV2D-30 PE=3 SV=1	Regular	971.21	0	13329.1	12	1	6	10.83	81069	0	17299			Green	1178 1181 1184 1762 1797 2469 2476 3586
1181	KVD28_HUMAN	P01615	Immunoglobulin kappa variable 2D-28 OS=Homo sapiens OX=9606 GN=IGKV2D-28 PE=1 SV=2	Regular	971.21	0	13070.8	12	1	5	10.83	81069	243207	17299	74.919	0.9793	Green	1178 1182 1184 1762 1797 2469 2476 3586
1178	KV240_HUMAN	A0A087WW87	Immunoglobulin kappa variable 2-40 OS=Homo sapiens OX=9606 GN=IGKV2-40 PE=3 SV=2	Regular	971.21	0	13424.2	12	1	5	10.74	81069	0	17299			Green	1181 1182 1184 1762 1797 2469 2476 3586
2410	KV311_HUMAN	P04433	Immunoglobulin kappa variable 3-11 OS=Homo sapiens OX=9606 GN=IGKV3-11 PE=1 SV=1	Regular	937.938	0	12689.2	8	1	7	7.83	27092	0	8800			Green	2052
2052	KVD11_HUMAN	A0A0A0MRZ8	Immunoglobulin kappa variable 3D-11 OS=Homo sapiens OX=9606 GN=IGKV3D-11 PE=3 SV=6	Regular	937.938	0	12739.3	10	1	7	7.83	29382	81276	9109	25.0368	0.319	Green	2410
19592	APOE_HUMAN	P02649	Apolipoprotein E OS=Homo sapiens OX=9606 GN=APOE PE=1 SV=1	Regular	927.039	0	36268.2	43	15	33	46.69	99372	46399	14640	14.2931	0.5184	Green
1599	K1C16_HUMAN	P08779	Keratin_ type I cytoskeletal 16 OS=Homo sapiens OX=9606 GN=KRT16 PE=1 SV=4	Regular	924.504	0	51610.1	44	14	47	32.98	130499	15487.1	39176	4.7707	0.2462	Green	981 982 985 986 987 988 1600 1601 1602 1668 2123 2124 2125 2403 11651 15685 15686 15687 15690 15691
922	HV309_HUMAN	P01782	Immunoglobulin heavy variable 3-9 OS=Homo sapiens OX=9606 GN=IGHV3-9 PE=1 SV=2	Regular	906.81	0	13115.9	12	3	9	29.66	87587	0	23171			Green	648 680 688 739 740 746 747 748 776 778 781 830 831 833 845 924 925 936 937 5509 5510
845	HV43D_HUMAN	P0DP04	Immunoglobulin heavy variable 3-43D OS=Homo sapiens OX=9606 GN=IGHV3-43D PE=3 SV=1	Regular	906.81	0	13187.9	12	3	9	29.66	87587	6223	23171	1.917	0.0253	Green	648 680 688 739 740 746 747 748 776 778 781 830 831 833 922 924 925 936 937 5509 5510
15686	K1C14_HUMAN	P02533	Keratin_ type I cytoskeletal 14 OS=Homo sapiens OX=9606 GN=KRT14 PE=1 SV=4	Regular	857.006	0	51903.7	38	9	47	15.04	118027	0	36391			Green	981 982 985 986 987 988 1599 1600 1601 1602 1668 2123 2124 2125 2403 11651 15685 15687 15690 15691
936	HV349_HUMAN	A0A0A0MS15	Immunoglobulin heavy variable 3-49 OS=Homo sapiens OX=9606 GN=IGHV3-49 PE=3 SV=1	Regular	850.393	0	13227	10	4	9	30.25	84714	23969.7	23038	7.3838	0.0977	Green	648 680 688 739 740 746 747 748 776 778 781 830 831 833 845 922 924 925 937 5509 5510
993	K2C1B_HUMAN	Q7Z794	Keratin_ type II cytoskeletal 1b OS=Homo sapiens OX=9606 GN=KRT77 PE=2 SV=3	Regular	823.523	0	62186.6	26	8	47	13.32	131658	8523.42	16728	2.6256	0.1633	Green	991 992 1604 1605 1612 1967 1968 15692
17258	C1R_HUMAN	P00736	Complement C1r subcomponent OS=Homo sapiens OX=9606 GN=C1R PE=1 SV=2	Regular	790.103	0	81658.4	58	17	53	30.21	143287	51993	25217	16.0163	1.3079	Green
6987	PROS_HUMAN	P07225	Vitamin K-dependent protein S OS=Homo sapiens OX=9606 GN=PROS1 PE=1 SV=1	Regular	803.06	0	77175.7	60	15	58	29.29	162762	69152	33962	21.302	1.644	Green
15690	K1C9_HUMAN	P35527	Keratin_ type I cytoskeletal 9 OS=Homo sapiens OX=9606 GN=KRT9 PE=1 SV=3	Regular	802.504	0	62292.5	67	19	44	39.97	271033	115083	36996	35.4509	2.2083	Green	981 982 1599 1600 11651 15686
4592	GPX3_HUMAN	P22352	Glutathione peroxidase 3 OS=Homo sapiens OX=9606 GN=GPX3 PE=1 SV=2	Regular	791.479	0	25630.5	27	8	16	39.38	35666	22045	6115	6.7909	0.1741	Green
806	IC1_HUMAN	P05155	Plasma protease C1 inhibitor OS=Homo sapiens OX=9606 GN=SERPING1 PE=1 SV=2	Regular	771.604	0	55382.4	37	8	30	16.6	184247	112825	26201	34.7553	1.9248	Green
5056	FCN3_HUMAN	O75636	Ficolin-3 OS=Homo sapiens OX=9606 GN=FCN3 PE=1 SV=2	Regular	741.148	0	33416.3	18	4	25	11.37	22322	20600	4164	6.3458	0.2121	Green
19595	APOL1_HUMAN	O14791	Apolipoprotein L1 OS=Homo sapiens OX=9606 GN=APOL1 PE=1 SV=5	Regular	733.785	0	44031.3	28	9	29	22.61	112364	70750	17615	21.7943	0.9596	Green
286	ENOG_HUMAN	P09104	Gamma-enolase OS=Homo sapiens OX=9606 GN=ENO2 PE=1 SV=3	Regular	733.324	0	47610.8	20	4	38	8.06	498689	3386.39	310838	1.0432	0.0497	Green	16 266 20397
16	ENOB_HUMAN	P13929	Beta-enolase OS=Homo sapiens OX=9606 GN=ENO3 PE=1 SV=5	Regular	713.603	0	47329.1	15	5	37	6.68	485827	1899.39	309863	0.5851	0.0277	Green	266 286 20397
17094	C1S_HUMAN	P09871	Complement C1s subcomponent OS=Homo sapiens OX=9606 GN=C1S PE=1 SV=1	Regular	699.989	0	78224.3	59	19	46	30.67	120863	43459	22522	13.3874	1.0472	Green
266	ENOA_HUMAN	P06733	Alpha-enolase OS=Homo sapiens OX=9606 GN=ENO1 PE=1 SV=2	Regular	687.551	0	47511.2	10	1	39	1.38	458878	0	307839			Green	16 286 20397
843	HV404_HUMAN	A0A075B6R2	Immunoglobulin heavy variable 4-4 OS=Homo sapiens OX=9606 GN=IGHV4-4 PE=3 SV=2	Regular	657.709	0	12961.8	8	1	6	13.68	13515	0	2225			Green	650 689 690 737 738 783 784 844
783	HV431_HUMAN	P0DP07	Immunoglobulin heavy variable 4-31 OS=Homo sapiens OX=9606 GN=IGHV4-31 PE=3 SV=1	Regular	657.709	0	13209.1	8	1	6	13.56	13515	0	2225			Green	650 689 690 737 738 784 843 844
689	HV432_HUMAN	A0A087WSY4	Immunoglobulin heavy variable 4-30-2 OS=Homo sapiens OX=9606 GN=IGHV4-30-2 PE=3 SV=1	Regular	657.709	0	13139	8	1	6	13.56	13515	0	2225			Green	650 690 737 738 783 784 843 844
5509	HV343_HUMAN	A0A0B4J1X8	Immunoglobulin heavy variable 3-43 OS=Homo sapiens OX=9606 GN=IGHV3-43 PE=3 SV=1	Regular	655.19	0	13247.9	5	1	9	4.24	81364	0	22374			Green	648 680 688 739 740 746 747 748 776 778 781 830 831 833 845 922 924 925 936 937 5510
831	HV313_HUMAN	P01766	Immunoglobulin heavy variable 3-13 OS=Homo sapiens OX=9606 GN=IGHV3-13 PE=1 SV=2	Regular	655.19	0	12677.3	5	1	7	4.31	81364	0	22374			Green	648 680 688 739 740 746 747 748 776 778 781 830 833 845 922 924 925 936 937 5509 5510
747	HV364_HUMAN	A0A075B6Q5	Immunoglobulin heavy variable 3-64 OS=Homo sapiens OX=9606 GN=IGHV3-64 PE=3 SV=1	Regular	655.19	0	13061.8	5	1	8	4.24	81364	0	22374			Green	648 680 688 739 740 746 748 776 778 781 830 831 833 845 922 924 925 936 937 5509 5510
739	HV320_HUMAN	A0A0C4DH32	Immunoglobulin heavy variable 3-20 OS=Homo sapiens OX=9606 GN=IGHV3-20 PE=3 SV=2	Regular	655.19	0	12844.5	5	1	8	4.27	81364	0	22374			Green	648 680 688 740 746 747 748 776 778 781 830 831 833 845 922 924 925 936 937 5509 5510
988	K1C28_HUMAN	Q7Z3Y7	Keratin_ type I cytoskeletal 28 OS=Homo sapiens OX=9606 GN=KRT28 PE=1 SV=2	Regular	651.264	0	51194.8	19	4	36	5.39	75207	0	21388			Green	981 982 985 986 987 1599 1600 1601 1602 1668 2123 2124 2125 2403 11651 15685 15686 15687 15691
1604	K2C6A_HUMAN	P02538	Keratin_ type II cytoskeletal 6A OS=Homo sapiens OX=9606 GN=KRT6A PE=1 SV=3	Regular	614.425	0	60330.2	48	17	50	31.38	81350	16511	18543	5.0862	0.3068	Green	991 992 993 1605 1612 1967 1968 15692
1605	K2C6C_HUMAN	P48668	Keratin_ type II cytoskeletal 6C OS=Homo sapiens OX=9606 GN=KRT6C PE=1 SV=3	Regular	603.984	0	60310.2	41	14	50	23.58	64755	0	15445			Green	991 992 993 1604 1612 1967 1968 15692
17332	C4BPB_HUMAN	P20851	C4b-binding protein beta chain OS=Homo sapiens OX=9606 GN=C4BPB PE=1 SV=1	Regular	602.666	0	29327	19	6	23	29.37	53263	36812	9475	11.3398	0.3326	Green
16465	CO9_HUMAN	P02748	Complement component C9 OS=Homo sapiens OX=9606 GN=C9 PE=1 SV=2	Regular	601.966	0	64656.2	41	8	46	16.99	139228	90444	18685	27.861	1.8014	Green
20252	VTNC_HUMAN	P04004	Vitronectin OS=Homo sapiens OX=9606 GN=VTN PE=1 SV=1	Regular	543.098	0	55104	34	9	31	18.83	72594	41488	8562	12.7802	0.7042	Green
10920	SART3_HUMAN	Q15020	Squamous cell carcinoma antigen recognized by T-cells 3 OS=Homo sapiens OX=9606 GN=SART3 PE=1 SV=1	Regular	457.386	0	110790	18	9	82	7.27	143422	7956.42	45746	2.4509	0.2715	Green	4871 7010 7640 8191 8798 16945 17725 17770
651	HV551_HUMAN	A0A0C4DH38	Immunoglobulin heavy variable 5-51 OS=Homo sapiens OX=9606 GN=IGHV5-51 PE=3 SV=1	Regular	495.976	0	12845.7	9	2	9	23.08	12616	18924	2180	5.8295	0.0749	Green	786
4871	FA13A_HUMAN	O94988	Protein FAM13A OS=Homo sapiens OX=9606 GN=FAM13A PE=1 SV=2	Regular	488.281	0	117673	31	14	96	11.34	495262	253980	129054	78.2375	9.2064	Green	7010 7640 8191 8798 10920 16945 17725
18008	CGT_HUMAN	Q16880	2-hydroxyacylsphingosine 1-beta-galactosyltransferase OS=Homo sapiens OX=9606 GN=UGT8 PE=2 SV=2	Regular	480.526	0	61666	7	1	36	1.29	87776	0	28606			Green	6776 11530
18859	CD5L_HUMAN	O43866	CD5 antigen-like OS=Homo sapiens OX=9606 GN=CD5L PE=1 SV=1	Regular	467.119	0	39627.6	15	6	36	21.04	34579	27592	7071	8.4996	0.3368	Green
1241	LUM_HUMAN	P51884	Lumican OS=Homo sapiens OX=9606 GN=LUM PE=1 SV=2	Regular	461.441	0	38771.2	19	6	20	21.89	26322	20958	4306	6.456	0.2503	Green
8264	PLF4_HUMAN	P02776	Platelet factor 4 OS=Homo sapiens OX=9606 GN=PF4 PE=1 SV=2	Regular	457.433	0	11130.1	13	3	7	34.65	19637	19637	3781	6.0491	0.0673	Green	12161
1113	LV861_HUMAN	A0A075B6I0	Immunoglobulin lambda variable 8-61 OS=Homo sapiens OX=9606 GN=IGLV8-61 PE=3 SV=7	Regular	454.052	0	12928.5	6	1	4	7.38	12822	38466	4513	11.8493	0.1532	Green
18448	CFAI_HUMAN	P05156	Complement factor I OS=Homo sapiens OX=9606 GN=CFI PE=1 SV=2	Regular	446.096	0	68145.5	29	13	51	22.98	106399	24740	12492	7.6211	0.5193	Green
15685	K1C13_HUMAN	P13646	Keratin_ type I cytoskeletal 13 OS=Homo sapiens OX=9606 GN=KRT13 PE=1 SV=4	Regular	434.432	0	49930.5	19	4	44	6.11	49553	4885	17376	1.5048	0.0751	Green	981 982 988 1599 1600 1601 1602 1668 2123 2124 2125 2403 11651 15686 15687 15691
7109	PON3_HUMAN	Q15166	Serum paraoxonase/lactonase 3 OS=Homo sapiens OX=9606 GN=PON3 PE=1 SV=3	Regular	425.47	0	39835.7	14	5	30	9.04	201165	158179	6899	48.7265	1.9411	Green	7081
17725	ATD2B_HUMAN	Q9ULI0	ATPase family AAA domain-containing protein 2B OS=Homo sapiens OX=9606 GN=ATAD2B PE=1 SV=3	Regular	417.667	0	166454	15	9	127	4.25	141021	18680.8	38822	5.7546	0.9579	Green	4871 7010 7640 8191 8798 10920 16945
16945	C2C2L_HUMAN	O14523	Phospholipid transfer protein C2CD2L OS=Homo sapiens OX=9606 GN=C2CD2L PE=1 SV=3	Regular	416.546	0	76637.6	8	4	47	6.8	121709	829.086	35335	0.2554	0.0196	Green	4871 7010 7640 8191 8798 10920 17725
8191	PK1L3_HUMAN	Q7Z443	Polycystic kidney disease protein 1-like 3 OS=Homo sapiens OX=9606 GN=PKD1L3 PE=1 SV=1	Regular	415.791	0	198175	10	7	122	4.33	133366	17411	36835	5.3634	1.0629	Green	4871 7010 7640 8798 10920 16945 17725
16710	CO5_HUMAN	P01031	Complement C5 OS=Homo sapiens OX=9606 GN=C5 PE=1 SV=4	Regular	336.699	0	190016	87	33	149	21.54	265461	114799	40044	35.3634	6.7196	Green
8798	NXPE1_HUMAN	Q8N323	NXPE family member 1 OS=Homo sapiens OX=9606 GN=NXPE1 PE=2 SV=2	Regular	408.388	0	63748.4	6	1	50	0.73	119812	0	34566			Green	4871 7010 7640 8191 10920 16945 17725
7640	NXPE2_HUMAN	Q96DL1	NXPE family member 2 OS=Homo sapiens OX=9606 GN=NXPE2 PE=1 SV=2	Regular	408.388	0	65642.7	6	1	51	0.72	119812	0	34566			Green	4871 7010 8191 8798 10920 16945 17725
7010	PRDM4_HUMAN	Q9UKN5	PR domain zinc finger protein 4 OS=Homo sapiens OX=9606 GN=PRDM4 PE=1 SV=3	Regular	408.388	0	89345.9	6	1	38	0.5	119812	0	34566			Green	4871 7640 8191 8798 10920 16945 17725
4518	HBAZ_HUMAN	P02008	Hemoglobin subunit zeta OS=Homo sapiens OX=9606 GN=HBZ PE=1 SV=2	Regular	408.183	0	15694.1	7	1	11	4.93	64826	0	5369			Green	4572
982	K1C19_HUMAN	P08727	Keratin_ type I cytoskeletal 19 OS=Homo sapiens OX=9606 GN=KRT19 PE=1 SV=4	Regular	391.528	0	44106.1	17	4	45	10	61429	8927.75	25090	2.7502	0.1213	Green	981 988 1599 1600 1601 1602 1668 2123 2124 2125 2403 11651 15685 15686 15687 15690 15691
11651	K1C15_HUMAN	P19012	Keratin_ type I cytoskeletal 15 OS=Homo sapiens OX=9606 GN=KRT15 PE=1 SV=3	Regular	384.469	0	49439.9	16	3	46	5.04	58675	0	23756			Green	981 982 988 1599 1600 1601 1602 1668 2123 2124 2125 2403 15685 15686 15687 15690 15691
12161	PF4V_HUMAN	P10720	Platelet factor 4 variant OS=Homo sapiens OX=9606 GN=PF4V1 PE=1 SV=1	Regular	382.792	0	11780.8	10	2	9	23.08	16320	0	3277			Green	8264
986	K1C26_HUMAN	Q7Z3Y9	Keratin_ type I cytoskeletal 26 OS=Homo sapiens OX=9606 GN=KRT26 PE=1 SV=2	Regular	381.391	0	52652.1	16	5	38	10.26	63701	22890.1	13387	7.0512	0.3713	Green	981 985 987 988 1599 15686
992	K22O_HUMAN	Q01546	Keratin_ type II cytoskeletal 2 oral OS=Homo sapiens OX=9606 GN=KRT76 PE=1 SV=2	Regular	348.168	0	66411.1	20	7	51	8.15	41508	0	11241			Green	991 993 1604 1605 1612 1967 1968 15692
987	K1C27_HUMAN	Q7Z3Y8	Keratin_ type I cytoskeletal 27 OS=Homo sapiens OX=9606 GN=KRT27 PE=1 SV=2	Regular	371.443	0	50449.7	13	3	35	3.92	52397	0	12977			Green	981 985 986 988 1599 15686
985	K1C25_HUMAN	Q7Z3Z0	Keratin_ type I cytoskeletal 25 OS=Homo sapiens OX=9606 GN=KRT25 PE=1 SV=1	Regular	371.443	0	49888.3	13	3	39	4	52397	0	12977			Green	981 986 987 988 1599 15686
1600	K1C17_HUMAN	Q04695	Keratin_ type I cytoskeletal 17 OS=Homo sapiens OX=9606 GN=KRT17 PE=1 SV=2	Regular	367.848	0	48390.9	12	2	48	3.24	53790	0	20181			Green	981 982 988 1599 1601 1602 1668 2123 2124 2125 2403 11651 15685 15686 15687 15690 15691
15687	K1C24_HUMAN	Q2M2I5	Keratin_ type I cytoskeletal 24 OS=Homo sapiens OX=9606 GN=KRT24 PE=1 SV=1	Regular	360.426	0	55600.7	16	7	45	12	38815	9687.96	10520	2.9843	0.1659	Green	981 982 988 1599 1600 1601 1602 1668 2123 2124 2125 2403 11651 15685 15686 15691
8239	PI42A_HUMAN	P48426	Phosphatidylinositol 5-phosphate 4-kinase type-2 alpha OS=Homo sapiens OX=9606 GN=PIP4K2A PE=1 SV=2	Regular	357.438	0	46452.8	6	3	43	7.64	30980	88227	7136	27.178	1.2625	Green
5119	FBX8_HUMAN	Q9NRD0	F-box only protein 8 OS=Homo sapiens OX=9606 GN=FBXO8 PE=2 SV=1	Regular	326.479	0.58	37524.6	8	4	29	3.76	202559	600228	17041	184.898	6.9382	Green
1111	LV144_HUMAN	P01699	Immunoglobulin lambda variable 1-44 OS=Homo sapiens OX=9606 GN=IGLV1-44 PE=1 SV=2	Regular	323.166	0.57	12372.5	3	1	5	13.68	2148	0	1329			Green	1400
1612	K2C4_HUMAN	P19013	Keratin_ type II cytoskeletal 4 OS=Homo sapiens OX=9606 GN=KRT4 PE=1 SV=4	Regular	293.295	0.57	57684.5	13	2	47	3	23599	0	8973			Green	991 992 993 1604 1605 1968 15692
1602	K1H2_HUMAN	Q14532	Keratin_ type I cuticular Ha2 OS=Homo sapiens OX=9606 GN=KRT32 PE=2 SV=3	Regular	307.513	0.57	51825.8	8	5	39	9.38	28414	1363	9878	0.4199	0.0218	Green	981 982 988 1599 1600 1601 1668 2123 2124 2125 2403 11651 15685 15686 15687 15691
1668	KRT36_HUMAN	O76013	Keratin_ type I cuticular Ha6 OS=Homo sapiens OX=9606 GN=KRT36 PE=2 SV=1	Regular	304.062	0.56	53387.7	9	4	44	8.57	35709	15340.8	8695	4.7257	0.2523	Green	981 982 988 1599 1600 1601 1602 2123 2124 2125 2403 11651 15685 15686 15687 15691
1601	K1C18_HUMAN	P05783	Keratin_ type I cytoskeletal 18 OS=Homo sapiens OX=9606 GN=KRT18 PE=1 SV=2	Regular	297.979	0.56	48057.9	8	3	43	6.98	26160	5542.27	9604	1.7073	0.082	Green	981 982 988 1599 1600 1602 1668 2123 2124 2125 2403 11651 15685 15686 15687 15691
786	HV5X1_HUMAN	A0A0J9YXX1	Immunoglobulin heavy variable 5-10-1 OS=Homo sapiens OX=9606 GN=IGHV5-10-1 PE=3 SV=1	Regular	291.326	0.56	12943.7	6	1	9	9.4	10036	0	1860			Green	651
15691	K1H1_HUMAN	Q15323	Keratin_ type I cuticular Ha1 OS=Homo sapiens OX=9606 GN=KRT31 PE=1 SV=3	Regular	279.821	0.56	48662.8	6	1	39	1.68	22810	0	8411			Green	981 982 988 1599 1600 1601 1602 1668 2123 2124 2125 2403 11651 15685 15686 15687
2403	KT33B_HUMAN	Q14525	Keratin_ type I cuticular Ha3-II OS=Homo sapiens OX=9606 GN=KRT33B PE=1 SV=3	Regular	279.821	0.55	47354.2	6	1	38	1.73	22810	0	8411			Green	981 982 988 1599 1600 1601 1602 1668 2123 2124 2125 11651 15685 15686 15687 15691
2125	KRT38_HUMAN	O76015	Keratin_ type I cuticular Ha8 OS=Homo sapiens OX=9606 GN=KRT38 PE=1 SV=3	Regular	279.821	0.55	52076.8	6	2	31	3.51	23277	0	8464			Green	981 982 988 1599 1600 1601 1602 1668 2123 2124 2403 11651 15685 15686 15687 15691
2124	KRT37_HUMAN	O76014	Keratin_ type I cuticular Ha7 OS=Homo sapiens OX=9606 GN=KRT37 PE=3 SV=3	Regular	279.821	0.55	51115.9	6	2	31	3.56	23277	0	8464			Green	981 982 988 1599 1600 1601 1602 1668 2123 2125 2403 11651 15685 15686 15687 15691
2123	KRT35_HUMAN	Q92764	Keratin_ type I cuticular Ha5 OS=Homo sapiens OX=9606 GN=KRT35 PE=2 SV=5	Regular	279.821	0.54	51672.4	6	1	43	1.54	22810	0	8411			Green	981 982 988 1599 1600 1601 1602 1668 2124 2125 2403 11651 15685 15686 15687 15691
1968	K2C79_HUMAN	Q5XKE5	Keratin_ type II cytoskeletal 79 OS=Homo sapiens OX=9606 GN=KRT79 PE=1 SV=2	Regular	258.583	0.54	58120.8	14	8	46	10.09	39135	24210.8	10453	7.4581	0.4335	Green	991 992 993 1604 1605 1612 15692
19569	ANXA1_HUMAN	P04083	Annexin A1 OS=Homo sapiens OX=9606 GN=ANXA1 PE=1 SV=2	Regular	272.493	0.54	38942.4	9	2	32	2.31	169468	464829	7641	143.189	5.5761	Green
10959	THBG_HUMAN	P05543	Thyroxine-binding globulin OS=Homo sapiens OX=9606 GN=SERPINA7 PE=1 SV=2	Regular	258.953	0.53	46666.8	23	7	30	18.55	37116	21527	5125	6.6313	0.3095	Green
15994	CO2_HUMAN	P06681	Complement C2 OS=Homo sapiens OX=9606 GN=C2 PE=1 SV=2	Regular	258.566	0.53	84636.6	37	13	66	16.76	62482	30318	8836	9.3394	0.7905	Green

## Sheet: P2_REP3
protein.key	protein.Entry	protein.Accession	protein.Description	protein.dataBaseType	protein.score	protein.falsePositiveRate	protein.avgMass	protein.MatchedProducts	protein.matchedPeptides	protein.digestPeps	protein.seqCover(%)	protein.MatchedPeptideIntenSum	protein.top3MatchedPeptideIntenSum	protein.MatchedProductIntenSum	protein.fmolOnColumn	protein.ngramOnColumn	protein.AutoCurate	protein.Key_ForHomologs
19652	ALBU_HUMAN	P02768	Serum albumin OS=Homo sapiens OX=9606 GN=ALB PE=1 SV=2	Regular	56238.3	0	71362.7	1473	81	61	86.54	32990620	4187442	12850630	1277.74	91.1827	Green
15577	TRFE_HUMAN	P02787	Serotransferrin OS=Homo sapiens OX=9606 GN=TF PE=1 SV=3	Regular	47179.3	0	79345.1	923	57	79	66.33	15230680	1790305	4231397	546.285	43.3451	Green
19499	APOA1_HUMAN	P02647	Apolipoprotein A-I OS=Homo sapiens OX=9606 GN=APOA1 PE=1 SV=1	Regular	39272.8	0	30777.9	398	30	35	77.53	7368881	1841528	2395579	561.915	17.2946	Green
4371	HBB_HUMAN	P68871	Hemoglobin subunit beta OS=Homo sapiens OX=9606 GN=HBB PE=1 SV=2	Regular	32225.6	0	16112.5	140	12	13	88.44	1209648	506225	278609	154.467	2.4888	Green	4110 4111 4346 5250
6113	IGLC3_HUMAN	P0DOY3	Immunoglobulin lambda constant 3 OS=Homo sapiens OX=9606 GN=IGLC3 PE=1 SV=1	Regular	29963.6	0	11436.6	55	5	7	63.21	942346	0	140208			Green	2139 2281 6080 6203 6218
6080	IGLC2_HUMAN	P0DOY2	Immunoglobulin lambda constant 2 OS=Homo sapiens OX=9606 GN=IGLC2 PE=1 SV=1	Regular	29963.6	0	11464.7	59	5	7	63.21	947167	904526	140726	276.003	3.1643	Green	2139 2281 6113 6203 6218
6203	IGLL5_HUMAN	B9A064	Immunoglobulin lambda-like polypeptide 5 OS=Homo sapiens OX=9606 GN=IGLL5 PE=2 SV=2	Regular	29702.5	0	23405.4	57	5	12	30.37	949078	904526	150850	276.003	6.46	Green	2139 2281 6080 6113 6218
6218	IGLC1_HUMAN	P0CG04	Immunoglobulin lambda constant 1 OS=Homo sapiens OX=9606 GN=IGLC1 PE=1 SV=1	Regular	29452	0	11518.8	53	4	7	53.77	910624	0	141366			Green	2139 2281 6080 6113 6203
6733	A1AG1_HUMAN	P02763	Alpha-1-acid glycoprotein 1 OS=Homo sapiens OX=9606 GN=ORM1 PE=1 SV=1	Regular	28539.9	0	23739.7	137	10	21	41.29	2160755	1057770	729166	322.763	7.6623	Green	6900
2281	IGLC6_HUMAN	P0CF74	Immunoglobulin lambda constant 6 OS=Homo sapiens OX=9606 GN=IGLC6 PE=1 SV=1	Regular	27701.9	0	11447.6	43	3	6	46.23	761644	0	118202			Green	2139 6080 6113 6203 6218
767	HPT_HUMAN	P00738	Haptoglobin OS=Homo sapiens OX=9606 GN=HP PE=1 SV=1	Regular	27191	0	45889.7	423	34	30	59.36	7814716	2025277	2182812	617.984	28.3591	Green	675
20397	ENO1_YEAST	P00924	Enolase 1 OS=Saccharomyces cerevisiae (strain ATCC 204508 / S288c) GN=ENO1 PE=1 SV=3	Regular	25991.6	0	47976.3	318	25	37	56.79	5815432	1638617	1994838	500	23.9882	Green	16 266 286
6014	IGKC_HUMAN	P01834	Immunoglobulin kappa constant OS=Homo sapiens OX=9606 GN=IGKC PE=1 SV=2	Regular	24481.7	0	11936.1	105	6	7	80.37	934105	726453	192862	221.667	2.6458	Green
2139	IGLC7_HUMAN	A0M8Q6	Immunoglobulin lambda constant 7 OS=Homo sapiens OX=9606 GN=IGLC7 PE=1 SV=3	Regular	22202.7	0	11424.7	29	2	7	32.08	379499	0	75442			Green	2281 6080 6113 6203 6218
6872	A1AT_HUMAN	P01009	Alpha-1-antitrypsin OS=Homo sapiens OX=9606 GN=SERPINA1 PE=1 SV=3	Regular	21261.8	0	46907.7	490	38	37	65.07	6421383	1286115	1877489	392.439	18.4084	Green
6776	A2MG_HUMAN	P01023	Alpha-2-macroglobulin OS=Homo sapiens OX=9606 GN=A2M PE=1 SV=3	Regular	19091.6	0	164717	967	76	105	55.7	12191500	1167716	3444522	356.312	58.6905	Green	11530 18008
11598	IGHA1_HUMAN	P01876	Immunoglobulin heavy constant alpha 1 OS=Homo sapiens OX=9606 GN=IGHA1 PE=1 SV=2	Regular	19088.2	0	38510.1	178	12	23	43.34	2681353	1132856	731184	345.674	13.3119	Green	6194
19241	APOA2_HUMAN	P02652	Apolipoprotein A-II OS=Homo sapiens OX=9606 GN=APOA2 PE=1 SV=1	Regular	18619.5	0	11289.1	101	6	11	42	1880977	1119604	666041	341.631	3.8567	Green
19371	APOC3_HUMAN	P02656	Apolipoprotein C-III OS=Homo sapiens OX=9606 GN=APOC3 PE=1 SV=1	Regular	16802.6	0	10852.3	42	4	10	55.56	442942	434274	74579	132.512	1.4381	Green
11404	HEMO_HUMAN	P02790	Hemopexin OS=Homo sapiens OX=9606 GN=HPX PE=1 SV=2	Regular	16098.7	0	52417.8	310	27	38	50	4081844	918257	882235	280.193	14.6871	Green	851
6900	A1AG2_HUMAN	P19652	Alpha-1-acid glycoprotein 2 OS=Homo sapiens OX=9606 GN=ORM2 PE=1 SV=2	Regular	15101.5	0	23887.8	87	8	23	39.8	1091402	398367	468883	121.556	2.9037	Green	6733
675	HPTR_HUMAN	P00739	Haptoglobin-related protein OS=Homo sapiens OX=9606 GN=HPR PE=2 SV=2	Regular	14873.4	0	39542.9	291	23	27	57.47	4279344	142040	1292365	43.3413	1.7138	Green	767
15996	CO3_HUMAN	P01024	Complement C3 OS=Homo sapiens OX=9606 GN=C3 PE=1 SV=2	Regular	13555.8	0	188688	1001	103	153	62.36	9314740	719525	2216736	219.553	41.4269	Green	3112
6668	AACT_HUMAN	P01011	Alpha-1-antichymotrypsin OS=Homo sapiens OX=9606 GN=SERPINA3 PE=1 SV=2	Regular	12548	0	47822.1	192	21	35	43.97	1081144	384695	230362	117.384	5.6135	Green
908	IGHG3_HUMAN	P01860	Immunoglobulin heavy constant gamma 3 OS=Homo sapiens OX=9606 GN=IGHG3 PE=1 SV=2	Regular	12394.7	0	42313.5	164	14	24	44.03	1896216	531448	538365	162.164	6.8617	Green	2137 6053 11602
4346	HBD_HUMAN	P02042	Hemoglobin subunit delta OS=Homo sapiens OX=9606 GN=HBD PE=1 SV=2	Regular	12318.1	0	16169.6	64	6	13	41.5	651859	0	156551			Green	4110 4111 4371 5250
15551	TTHY_HUMAN	P02766	Transthyretin OS=Homo sapiens OX=9606 GN=TTR PE=1 SV=1	Regular	10088.1	0	16001.1	71	7	12	56.46	294709	177102	57129	54.0401	0.8647	Green
2137	IGHG4_HUMAN	P01861	Immunoglobulin heavy constant gamma 4 OS=Homo sapiens OX=9606 GN=IGHG4 PE=1 SV=1	Regular	9523.36	0	36453.8	85	9	20	30.58	1151928	18142.8	345348	5.536	0.2018	Green	908 6053 11602
4332	FETUA_HUMAN	P02765	Alpha-2-HS-glycoprotein OS=Homo sapiens OX=9606 GN=AHSG PE=1 SV=2	Regular	9320.74	0	40139.2	137	11	22	33.24	1249153	734606	317132	224.154	8.9974	Green
4572	HBA_HUMAN	P69905	Hemoglobin subunit alpha OS=Homo sapiens OX=9606 GN=HBA1 PE=1 SV=2	Regular	9181.77	0	15314.6	79	8	9	63.38	543763	412480	110456	125.862	1.9275	Green	4518
11602	IGHG2_HUMAN	P01859	Immunoglobulin heavy constant gamma 2 OS=Homo sapiens OX=9606 GN=IGHG2 PE=1 SV=2	Regular	8787.84	0	36528	99	11	20	40.8	1196308	397812	315657	121.386	4.434	Green	908 2137 6053
6053	IGHG1_HUMAN	P01857	Immunoglobulin heavy constant gamma 1 OS=Homo sapiens OX=9606 GN=IGHG1 PE=1 SV=1	Regular	8544	0	36619.2	108	12	21	45.45	1312507	355841	340864	108.58	3.9761	Green	908 2137 11602
9431	VTDB_HUMAN	P02774	Vitamin D-binding protein OS=Homo sapiens OX=9606 GN=GC PE=1 SV=2	Regular	7872.33	0	54514.4	268	28	48	57.38	1477698	392060	422277	119.631	6.5216	Green
17023	C4BPA_HUMAN	P04003	C4b-binding protein alpha chain OS=Homo sapiens OX=9606 GN=C4BPA PE=1 SV=2	Regular	6568.19	0	69086.2	179	23	50	49.25	1171619	354860	213694	108.28	7.4807	Green
10217	ZA2G_HUMAN	P25311	Zinc-alpha-2-glycoprotein OS=Homo sapiens OX=9606 GN=AZGP1 PE=1 SV=2	Regular	6452.77	0	34486.9	116	15	29	52.35	530680	210421	90362	64.2069	2.2143	Green
7118	RET4_HUMAN	P02753	Retinol-binding protein 4 OS=Homo sapiens OX=9606 GN=RBP4 PE=1 SV=3	Regular	6197.6	0	23352.2	66	9	15	45.77	290485	203378	68578	62.0578	1.4492	Green
17770	APOA4_HUMAN	P06727	Apolipoprotein A-IV OS=Homo sapiens OX=9606 GN=APOA4 PE=1 SV=3	Regular	5951.17	0	45399.1	174	28	45	62.88	759950	152932	142980	46.665	2.1185	Green	10920 11416
16550	CO4B_HUMAN	P0C0L5	Complement C4-B OS=Homo sapiens OX=9606 GN=C4B PE=1 SV=2	Regular	5640.23	0	194291	522	64	127	39.97	2740064	259992	594500	79.3327	15.4137	Green	16641
10914	SAMP_HUMAN	P02743	Serum amyloid P-component OS=Homo sapiens OX=9606 GN=APCS PE=1 SV=2	Regular	5599.76	0	25501.2	75	9	18	35.87	298690	160723	57588	49.0423	1.2506	Green
5958	IGHM_HUMAN	P01871	Immunoglobulin heavy constant mu OS=Homo sapiens OX=9606 GN=IGHM PE=1 SV=4	Regular	5519.05	0	50124.1	145	15	39	37.97	1041712	390459	202825	119.143	5.9719	Green
17924	CERU_HUMAN	P00450	Ceruloplasmin OS=Homo sapiens OX=9606 GN=CP PE=1 SV=1	Regular	5117.25	0	123061	316	37	88	39.53	1844445	482771	386355	147.31	18.1281	Green
16641	CO4A_HUMAN	P0C0L4	Complement C4-A OS=Homo sapiens OX=9606 GN=C4A PE=1 SV=2	Regular	5111.66	0	194383	498	64	127	41.23	2658880	146432	577564	44.6816	8.6853	Green	16550
19373	APOD_HUMAN	P05090	Apolipoprotein D OS=Homo sapiens OX=9606 GN=APOD PE=1 SV=1	Regular	4769.45	0	21560.7	45	8	13	31.75	447770	300815	86130	91.7893	1.979	Green
19501	APOC1_HUMAN	P02654	Apolipoprotein C-I OS=Homo sapiens OX=9606 GN=APOC1 PE=1 SV=1	Regular	4674.28	0	9331.94	32	5	7	37.35	150712	120604	26210	36.8005	0.3434	Green
19287	A1BG_HUMAN	P04217	Alpha-1B-glycoprotein OS=Homo sapiens OX=9606 GN=A1BG PE=1 SV=4	Regular	4572.75	0	54823.8	119	13	28	36.77	800721	292644	134536	89.296	4.8956	Green
19688	ANT3_HUMAN	P01008	Antithrombin-III OS=Homo sapiens OX=9606 GN=SERPINC1 PE=1 SV=1	Regular	4503.53	0	53058.8	131	20	41	40.95	579726	248576	91679	75.8493	4.0245	Green
1967	K2C1_HUMAN	P04264	Keratin_ type II cytoskeletal 1 OS=Homo sapiens OX=9606 GN=KRT1 PE=1 SV=6	Regular	3796.53	0	66209.9	164	26	50	41.93	657662	189690	135963	57.8811	3.8323	Green	991 992 993 1604 1605 15692
11624	ITIH2_HUMAN	P19823	Inter-alpha-trypsin inhibitor heavy chain H2 OS=Homo sapiens OX=9606 GN=ITIH2 PE=1 SV=2	Regular	3794.73	0	106920	205	26	75	29.7	1171697	331188	243126	101.057	10.805	Green
6194	IGHA2_HUMAN	P01877	Immunoglobulin heavy constant alpha 2 OS=Homo sapiens OX=9606 GN=IGHA2 PE=1 SV=4	Regular	3515.86	0	37389.8	55	8	23	39.41	771881	36303	226610	11.0773	0.4142	Green	11598
6217	IGJ_HUMAN	P01591	Immunoglobulin J chain OS=Homo sapiens OX=9606 GN=JCHAIN PE=1 SV=4	Regular	3024.41	0	18554.8	33	5	12	37.11	95786	77513	15655	23.652	0.4389	Green
833	HV333_HUMAN	P01772	Immunoglobulin heavy variable 3-33 OS=Homo sapiens OX=9606 GN=IGHV3-33 PE=1 SV=2	Regular	2970.14	0	13245	24	5	9	29.06	140541	0	33992			Green	648 680 691 739 740 746 748 778 830 831 845 922 924 925 937 5509 5510
648	HVC33_HUMAN	P0DP02	Immunoglobulin heavy variable 3-30-3 OS=Homo sapiens OX=9606 GN=IGHV3-30-3 PE=3 SV=1	Regular	2970.14	0	13159.9	29	5	9	29.06	195685	137539	51066	41.968	0.5523	Green	680 691 739 740 746 748 778 830 831 833 845 922 924 925 937 5509 5510
680	HV307_HUMAN	P01780	Immunoglobulin heavy variable 3-7 OS=Homo sapiens OX=9606 GN=IGHV3-7 PE=1 SV=2	Regular	2968.93	0	13113.8	28	6	9	40.17	143620	129503	33355	39.516	0.5182	Green	648 691 739 740 746 748 778 830 831 833 845 922 924 925 937 5509 5510
16738	CLUS_HUMAN	P10909	Clusterin OS=Homo sapiens OX=9606 GN=CLU PE=1 SV=1	Regular	2966.99	0	53065	99	16	40	35.63	504051	214277	106439	65.3835	3.4696	Green
937	HV366_HUMAN	A0A0C4DH42	Immunoglobulin heavy variable 3-66 OS=Homo sapiens OX=9606 GN=IGHV3-66 PE=3 SV=1	Regular	2949.47	0	12926.6	23	4	8	23.28	139452	0	33739			Green	648 680 691 739 740 746 748 778 830 831 833 845 922 924 925 5509 5510
748	HV374_HUMAN	A0A0B4J1X5	Immunoglobulin heavy variable 3-74 OS=Homo sapiens OX=9606 GN=IGHV3-74 PE=3 SV=1	Regular	2949.47	0	13010.7	23	4	9	23.08	139452	0	33739			Green	648 680 691 739 740 746 778 830 831 833 845 922 924 925 937 5509 5510
746	HV353_HUMAN	P01767	Immunoglobulin heavy variable 3-53 OS=Homo sapiens OX=9606 GN=IGHV3-53 PE=1 SV=2	Regular	2949.47	0	12940.6	23	4	8	23.28	139452	0	33739			Green	648 680 691 739 740 748 778 830 831 833 845 922 924 925 937 5509 5510
7081	PON1_HUMAN	P27169	Serum paraoxonase/arylesterase 1 OS=Homo sapiens OX=9606 GN=PON1 PE=1 SV=3	Regular	2929.62	0	39902.4	78	12	22	39.15	328117	154340	50549	47.0946	1.8792	Green	7109
15658	ITIH1_HUMAN	P19827	Inter-alpha-trypsin inhibitor heavy chain H1 OS=Homo sapiens OX=9606 GN=ITIH1 PE=1 SV=3	Regular	2774.26	0	101846	136	17	59	20.31	616516	252492	124235	77.0442	7.8466	Green
778	HV330_HUMAN	P01768	Immunoglobulin heavy variable 3-30 OS=Homo sapiens OX=9606 GN=IGHV3-30 PE=1 SV=2	Regular	2745.38	0	13117.9	25	5	9	29.06	112195	0	27397			Green	648 680 739 740 746 748 830 831 833 845 922 924 925 937 5509 5510
740	HV335_HUMAN	P0DP03	Immunoglobulin heavy variable 3-30-5 OS=Homo sapiens OX=9606 GN=IGHV3-30-5 PE=3 SV=1	Regular	2745.38	0	13117.9	25	5	9	29.06	112195	23000	27397	7.0181	0.0921	Green	648 680 739 746 748 778 830 831 833 845 922 924 925 937 5509 5510
13941	THRB_HUMAN	P00734	Prothrombin OS=Homo sapiens OX=9606 GN=F2 PE=1 SV=2	Regular	2735.52	0	71519.7	116	22	51	42.12	392854	192039	65631	58.5979	4.1909	Green
925	HV323_HUMAN	P01764	Immunoglobulin heavy variable 3-23 OS=Homo sapiens OX=9606 GN=IGHV3-23 PE=1 SV=2	Regular	2724.71	0	12753.4	24	4	8	23.08	111106	0	27144			Green	648 680 739 740 746 748 778 830 831 833 845 922 924 937 5509 5510
19512	AFAM_HUMAN	P43652	Afamin OS=Homo sapiens OX=9606 GN=AFM PE=1 SV=1	Regular	2711.7	0	71008.1	137	29	67	43.07	504609	162473	92688	49.5763	3.5203	Green
14810	SAA4_HUMAN	P35542	Serum amyloid A-4 protein OS=Homo sapiens OX=9606 GN=SAA4 PE=1 SV=2	Regular	2692.31	0	14860.7	23	3	11	26.92	58669	58669	16457	17.902	0.266	Green
5510	HV348_HUMAN	P01763	Immunoglobulin heavy variable 3-48 OS=Homo sapiens OX=9606 GN=IGHV3-48 PE=1 SV=2	Regular	2574.54	0	13040.7	21	4	7	26.5	130415	0	30825			Green	648 680 691 739 740 746 748 778 830 831 833 845 922 924 925 937 5509
924	HV321_HUMAN	A0A0B4J1V1	Immunoglobulin heavy variable 3-21 OS=Homo sapiens OX=9606 GN=IGHV3-21 PE=1 SV=1	Regular	2574.54	0	13010.7	21	4	7	26.5	130415	0	30825			Green	648 680 691 739 740 746 748 778 830 831 833 845 922 925 937 5509 5510
830	HV311_HUMAN	P01762	Immunoglobulin heavy variable 3-11 OS=Homo sapiens OX=9606 GN=IGHV3-11 PE=1 SV=2	Regular	2574.54	0	13079.8	21	4	8	26.5	130415	0	30825			Green	648 680 691 739 740 746 748 778 831 833 845 922 924 925 937 5509 5510
2053	KVD20_HUMAN	A0A0C4DH25	Immunoglobulin kappa variable 3D-20 OS=Homo sapiens OX=9606 GN=IGKV3D-20 PE=3 SV=1	Regular	2548	0	12629.1	15	2	7	19.83	31889	0	6892			Green	1799
1799	KV320_HUMAN	P01619	Immunoglobulin kappa variable 3-20 OS=Homo sapiens OX=9606 GN=IGKV3-20 PE=1 SV=2	Regular	2548	0	12671.2	16	2	8	19.83	33174	47833.5	7083	14.5957	0.1849	Green	2053
11034	HEP2_HUMAN	P05546	Heparin cofactor 2 OS=Homo sapiens OX=9606 GN=SERPIND1 PE=1 SV=3	Regular	2449.42	0	57241.8	91	16	39	29.06	403157	151864	103555	46.3391	2.6525	Green
2162	ITIH4_HUMAN	Q14624	Inter-alpha-trypsin inhibitor heavy chain H4 OS=Homo sapiens OX=9606 GN=ITIH4 PE=1 SV=4	Regular	2424.26	0	103586	163	26	67	28.82	672617	191982	115583	58.5805	6.0681	Green
2041	KNG1_HUMAN	P01042	Kininogen-1 OS=Homo sapiens OX=9606 GN=KNG1 PE=1 SV=2	Regular	2366.3	0	73041	107	19	65	27.95	574301	227675	106737	69.4717	5.0743	Green
19479	ANGT_HUMAN	P01019	Angiotensinogen OS=Homo sapiens OX=9606 GN=AGT PE=1 SV=1	Regular	2364.27	0	53439.4	81	10	26	24.95	261682	117998	45717	36.0054	1.9241	Green
11530	PZP_HUMAN	P20742	Pregnancy zone protein OS=Homo sapiens OX=9606 GN=PZP PE=1 SV=4	Regular	2272.3	0	165346	87	14	95	9.11	1193337	2954.83	462652	0.9016	0.1491	Green	6776 18008
981	K1C10_HUMAN	P13645	Keratin_ type I cytoskeletal 10 OS=Homo sapiens OX=9606 GN=KRT10 PE=1 SV=6	Regular	2231.46	0	59055.3	105	20	37	35.79	348439	101837	72699	31.0742	1.8351	Green	982 985 986 987 988 1599 1600 11651 15686 15690
19722	AMBP_HUMAN	P02760	Protein AMBP OS=Homo sapiens OX=9606 GN=AMBP PE=1 SV=1	Regular	2233.24	0	39912	58	14	27	34.66	249361	184448	38876	56.2816	2.2463	Green
18241	CFAB_HUMAN	P00751	Complement factor B OS=Homo sapiens OX=9606 GN=CFB PE=1 SV=2	Regular	2182.32	0	86901.6	140	21	69	32.59	450896	131894	83388	40.2455	3.4974	Green
691	HV741_HUMAN	A0A0J9YVY3	Immunoglobulin heavy variable 7-4-1 OS=Homo sapiens OX=9606 GN=IGHV7-4-1 PE=3 SV=1	Regular	1921.81	0	13019.7	10	1	8	9.4	51346	0	12012			Green	648 680 746 748 830 833 924 937 5510
17162	C1QC_HUMAN	P02747	Complement C1q subcomponent subunit C OS=Homo sapiens OX=9606 GN=C1QC PE=1 SV=3	Regular	1851.48	0	26001.8	33	5	16	25.31	118832	98711	29603	30.1202	0.7832	Green
2048	KV401_HUMAN	P06312	Immunoglobulin kappa variable 4-1 OS=Homo sapiens OX=9606 GN=IGKV4-1 PE=1 SV=1	Regular	1444.6	0	13494.1	18	4	9	35.54	71296	70063	18553	21.3787	0.2885	Green
14578	TM198_HUMAN	Q66K66	Transmembrane protein 198 OS=Homo sapiens OX=9606 GN=TMEM198 PE=1 SV=1	Regular	1414.16	0	40102.1	31	3	23	6.67	350323	423777	229481	129.309	5.1856	Green
991	K22E_HUMAN	P35908	Keratin_ type II cytoskeletal 2 epidermal OS=Homo sapiens OX=9606 GN=KRT2 PE=1 SV=2	Regular	1296.39	0	65718.1	75	25	58	44.13	260090	27859.2	53482	8.5008	0.5587	Green	992 993 1604 1605 1612 1967 15692
19592	APOE_HUMAN	P02649	Apolipoprotein E OS=Homo sapiens OX=9606 GN=APOE PE=1 SV=1	Regular	1296.77	0	36268.2	57	16	33	48.58	89499	37000	16138	11.29	0.4095	Green
17335	C1QB_HUMAN	P02746	Complement C1q subcomponent subunit B OS=Homo sapiens OX=9606 GN=C1QB PE=1 SV=3	Regular	1134.49	0	26949.9	39	6	16	26.48	106529	64033	19764	19.5387	0.5266	Green
652	HV601_HUMAN	A0A0B4J1U7	Immunoglobulin heavy variable 6-1 OS=Homo sapiens OX=9606 GN=IGHV6-1 PE=3 SV=1	Regular	1121.45	0	13595.3	6	1	6	5.79	18966	56898	4846	17.3616	0.236	Green
6902	A2GL_HUMAN	P02750	Leucine-rich alpha-2-glycoprotein OS=Homo sapiens OX=9606 GN=LRG1 PE=1 SV=2	Regular	1105.15	0	38406.1	38	9	29	29.11	101709	47863	19815	14.6047	0.5609	Green
19273	APOC2_HUMAN	P02655	Apolipoprotein C-II OS=Homo sapiens OX=9606 GN=APOC2 PE=1 SV=1	Regular	1098.16	0	11283.9	15	3	7	28.71	153995	153995	15455	46.9893	0.5302	Green
1599	K1C16_HUMAN	P08779	Keratin_ type I cytoskeletal 16 OS=Homo sapiens OX=9606 GN=KRT16 PE=1 SV=4	Regular	1069.45	0	51610.1	55	21	47	36.36	359987	12777.2	46219	3.8988	0.2012	Green	981 982 985 986 987 988 1600 11651 15686 15690
15686	K1C14_HUMAN	P02533	Keratin_ type I cytoskeletal 14 OS=Homo sapiens OX=9606 GN=KRT14 PE=1 SV=4	Regular	1044.91	0	51903.7	51	19	47	30.93	352870	8656.17	43604	2.6413	0.1371	Green	981 982 985 986 987 988 1599 1600 11651 15690
806	IC1_HUMAN	P05155	Plasma protease C1 inhibitor OS=Homo sapiens OX=9606 GN=SERPING1 PE=1 SV=2	Regular	1022.53	0	55382.4	58	11	30	21.4	186205	93987	27750	28.6788	1.5883	Green
1400	LV147_HUMAN	P01700	Immunoglobulin lambda variable 1-47 OS=Homo sapiens OX=9606 GN=IGLV1-47 PE=1 SV=2	Regular	1012.27	0	12454.7	10	1	6	11.11	19439	58317	3120	17.7946	0.2216	Green
3586	KVD26_HUMAN	A0A0A0MRZ7	Immunoglobulin kappa variable 2D-26 OS=Homo sapiens OX=9606 GN=IGKV2D-26 PE=3 SV=1	Regular	1007.9	0	13411.2	10	1	6	10.83	84225	0	18551			Green	1178 1181 1182 1184 1762 1797 2469 2476
2476	KVD29_HUMAN	A0A075B6S2	Immunoglobulin kappa variable 2D-29 OS=Homo sapiens OX=9606 GN=IGKV2D-29 PE=3 SV=1	Regular	1007.9	0	13257.2	10	1	6	10.83	84225	0	18551			Green	1178 1181 1182 1184 1762 1797 2469 3586
2469	KV229_HUMAN	A2NJV5	Immunoglobulin kappa variable 2-29 OS=Homo sapiens OX=9606 GN=IGKV2-29 PE=3 SV=2	Regular	1007.9	0	13199.1	10	1	6	10.83	84225	0	18551			Green	1178 1181 1182 1184 1762 1797 2476 3586
1797	KV230_HUMAN	P06310	Immunoglobulin kappa variable 2-30 OS=Homo sapiens OX=9606 GN=IGKV2-30 PE=3 SV=2	Regular	1007.9	0	13299.1	10	1	7	10.83	84225	0	18551			Green	1178 1181 1182 1184 1762 2469 2476 3586
1762	KV228_HUMAN	A0A075B6P5	Immunoglobulin kappa variable 2-28 OS=Homo sapiens OX=9606 GN=IGKV2-28 PE=3 SV=1	Regular	1007.9	0	13070.8	10	1	5	10.83	84225	0	18551			Green	1178 1181 1182 1184 1797 2469 2476 3586
1184	KVD40_HUMAN	P01614	Immunoglobulin kappa variable 2D-40 OS=Homo sapiens OX=9606 GN=IGKV2D-40 PE=1 SV=2	Regular	1007.9	0	13424.2	11	2	5	24.79	84468	0	18658			Green	1178 1181 1182 1762 1797 2469 2476 3586
1182	KVD30_HUMAN	A0A075B6S6	Immunoglobulin kappa variable 2D-30 OS=Homo sapiens OX=9606 GN=IGKV2D-30 PE=3 SV=1	Regular	1007.9	0	13329.1	10	1	6	10.83	84225	0	18551			Green	1178 1181 1184 1762 1797 2469 2476 3586
1181	KVD28_HUMAN	P01615	Immunoglobulin kappa variable 2D-28 OS=Homo sapiens OX=9606 GN=IGKV2D-28 PE=1 SV=2	Regular	1007.9	0	13070.8	10	1	5	10.83	84225	0	18551			Green	1178 1182 1184 1762 1797 2469 2476 3586
1178	KV240_HUMAN	A0A087WW87	Immunoglobulin kappa variable 2-40 OS=Homo sapiens OX=9606 GN=IGKV2-40 PE=3 SV=2	Regular	1007.9	0	13424.2	11	2	5	24.79	84468	252675	18658	77.1001	1.035	Green	1181 1182 1184 1762 1797 2469 2476 3586
15690	K1C9_HUMAN	P35527	Keratin_ type I cytoskeletal 9 OS=Homo sapiens OX=9606 GN=KRT9 PE=1 SV=3	Regular	927.223	0	62292.5	67	14	44	29.53	176721	52856	39710	16.1282	1.0047	Green	981 982 1599 1600 11651 15686
17258	C1R_HUMAN	P00736	Complement C1r subcomponent OS=Homo sapiens OX=9606 GN=C1R PE=1 SV=2	Regular	891.736	0	81658.4	61	17	53	25.82	130987	48530	22123	14.8082	1.2092	Green
4518	HBAZ_HUMAN	P02008	Hemoglobin subunit zeta OS=Homo sapiens OX=9606 GN=HBZ PE=1 SV=2	Regular	902.947	0	15694.1	9	3	11	19.72	64960	1759.89	6553	0.537	0.0084	Green	4572
17071	CBG_HUMAN	P08185	Corticosteroid-binding globulin OS=Homo sapiens OX=9606 GN=SERPINA6 PE=1 SV=1	Regular	898.923	0	45312.1	40	7	23	21.23	141336	94761	22818	28.9149	1.3102	Green
19376	APOM_HUMAN	O95445	Apolipoprotein M OS=Homo sapiens OX=9606 GN=APOM PE=1 SV=2	Regular	890.113	0	21595.5	34	10	18	46.81	109754	58481	19367	17.8446	0.3854	Green
6760	A2AP_HUMAN	P08697	Alpha-2-antiplasmin OS=Homo sapiens OX=9606 GN=SERPINF2 PE=1 SV=3	Regular	864.395	0	54908	49	12	35	33.81	113812	70023	25268	21.3665	1.1732	Green
16	ENOB_HUMAN	P13929	Beta-enolase OS=Homo sapiens OX=9606 GN=ENO3 PE=1 SV=5	Regular	812.688	0	47329.1	25	5	37	12.44	522924	6439	265995	1.9648	0.093	Green	266 286 20397
651	HV551_HUMAN	A0A0C4DH38	Immunoglobulin heavy variable 5-51 OS=Homo sapiens OX=9606 GN=IGHV5-51 PE=3 SV=1	Regular	810.988	0	12845.7	11	2	9	23.08	17946	26919	3297	8.2139	0.1055	Green	786
286	ENOG_HUMAN	P09104	Gamma-enolase OS=Homo sapiens OX=9606 GN=ENO2 PE=1 SV=3	Regular	809.886	0	47610.8	17	4	38	9.22	436274	0	257012			Green	16 266 20397
19595	APOL1_HUMAN	O14791	Apolipoprotein L1 OS=Homo sapiens OX=9606 GN=APOL1 PE=1 SV=5	Regular	806.93	0	44031.3	30	8	29	19.35	119724	70023	15758	21.3665	0.9408	Green
2530	LV39_HUMAN	A0A075B6K5	Immunoglobulin lambda variable 3-9 OS=Homo sapiens OX=9606 GN=IGLV3-9 PE=3 SV=1	Regular	806.442	0	12445.8	11	2	8	23.48	31803	47704.5	2147	14.5563	0.1812	Green	1409
1409	LV321_HUMAN	P80748	Immunoglobulin lambda variable 3-21 OS=Homo sapiens OX=9606 GN=IGLV3-21 PE=1 SV=2	Regular	806.442	0	12616.8	11	2	6	23.08	31803	0	2147			Green	2530
4592	GPX3_HUMAN	P22352	Glutathione peroxidase 3 OS=Homo sapiens OX=9606 GN=GPX3 PE=1 SV=2	Regular	800.809	0	25630.5	25	6	16	24.34	372463	362334	22143	110.561	2.8337	Green
15692	K2C6B_HUMAN	P04259	Keratin_ type II cytoskeletal 6B OS=Homo sapiens OX=9606 GN=KRT6B PE=1 SV=5	Regular	776.967	0	60352.2	41	17	50	26.06	110383	14467	24279	4.4144	0.2664	Green	991 992 993 1604 1605 1612 1967
266	ENOA_HUMAN	P06733	Alpha-enolase OS=Homo sapiens OX=9606 GN=ENO1 PE=1 SV=2	Regular	761.739	0	47511.2	12	1	39	1.38	429835	0	255405			Green	16 286 20397
17094	C1S_HUMAN	P09871	Complement C1s subcomponent OS=Homo sapiens OX=9606 GN=C1S PE=1 SV=1	Regular	736.972	0	78224.3	55	12	46	20.06	106441	43753	21882	13.3506	1.0443	Green
922	HV309_HUMAN	P01782	Immunoglobulin heavy variable 3-9 OS=Homo sapiens OX=9606 GN=IGHV3-9 PE=1 SV=2	Regular	730.106	0	13115.9	15	5	9	42.37	84734	5665	19334	1.7286	0.0227	Green	648 680 739 740 746 748 778 830 831 833 845 924 925 937 5509 5510
845	HV43D_HUMAN	P0DP04	Immunoglobulin heavy variable 3-43D OS=Homo sapiens OX=9606 GN=IGHV3-43D PE=3 SV=1	Regular	730.106	0	13187.9	15	4	9	38.98	83822	0	19279			Green	648 680 739 740 746 748 778 830 831 833 922 924 925 937 5509 5510
993	K2C1B_HUMAN	Q7Z794	Keratin_ type II cytoskeletal 1b OS=Homo sapiens OX=9606 GN=KRT77 PE=2 SV=3	Regular	696.049	0	62186.6	22	4	47	5.02	97656	0	12906			Green	991 992 1604 1605 1612 1967 15692
988	K1C28_HUMAN	Q7Z3Y7	Keratin_ type I cytoskeletal 28 OS=Homo sapiens OX=9606 GN=KRT28 PE=1 SV=2	Regular	660.493	0	51194.8	13	3	36	3.45	73289	0	21051			Green	981 982 985 986 987 1599 1600 11651 15686
20252	VTNC_HUMAN	P04004	Vitronectin OS=Homo sapiens OX=9606 GN=VTN PE=1 SV=1	Regular	658.565	0	55104	34	9	31	19.87	60629	32191	9325	9.8226	0.5413	Green
5509	HV343_HUMAN	A0A0B4J1X8	Immunoglobulin heavy variable 3-43 OS=Homo sapiens OX=9606 GN=IGHV3-43 PE=3 SV=1	Regular	652.729	0	13247.9	11	2	9	13.56	78157	0	18758			Green	648 680 739 740 746 748 778 830 831 833 845 922 924 925 937 5510
831	HV313_HUMAN	P01766	Immunoglobulin heavy variable 3-13 OS=Homo sapiens OX=9606 GN=IGHV3-13 PE=1 SV=2	Regular	652.729	0	12677.3	11	2	7	13.79	78157	0	18758			Green	648 680 739 740 746 748 778 830 833 845 922 924 925 937 5509 5510
739	HV320_HUMAN	A0A0C4DH32	Immunoglobulin heavy variable 3-20 OS=Homo sapiens OX=9606 GN=IGHV3-20 PE=3 SV=2	Regular	652.729	0	12844.5	11	3	8	17.09	79069	0	18813			Green	648 680 740 746 748 778 830 831 833 845 922 924 925 937 5509 5510
844	HV434_HUMAN	P06331	Immunoglobulin heavy variable 4-34 OS=Homo sapiens OX=9606 GN=IGHV4-34 PE=1 SV=2	Regular	630.581	0	13928.9	11	3	7	20.33	20931	0	5758			Green	650 690 737 738 784
784	HV439_HUMAN	P01824	Immunoglobulin heavy variable 4-39 OS=Homo sapiens OX=9606 GN=IGHV4-39 PE=1 SV=2	Regular	630.581	0	14088.2	11	3	8	20	20931	0	5758			Green	650 690 737 738 844
738	HVD82_HUMAN	P0DP08	Immunoglobulin heavy variable 4-38-2 OS=Homo sapiens OX=9606 GN=IGHV4-38-2 PE=3 SV=1	Regular	630.581	0	13130	11	3	6	21.37	20931	0	5758			Green	650 690 737 784 844
737	HVD34_HUMAN	P0DP06	Immunoglobulin heavy variable 4-30-4 OS=Homo sapiens OX=9606 GN=IGHV4-30-4 PE=3 SV=1	Regular	630.581	0	13270.1	11	3	6	21.19	20931	0	5758			Green	650 690 738 784 844
690	HV459_HUMAN	P01825	Immunoglobulin heavy variable 4-59 OS=Homo sapiens OX=9606 GN=IGHV4-59 PE=1 SV=2	Regular	630.581	0	13049.9	11	3	6	21.55	20931	30654	5758	9.3536	0.1221	Green	650 737 738 784 844
650	HV461_HUMAN	A0A0C4DH41	Immunoglobulin heavy variable 4-61 OS=Homo sapiens OX=9606 GN=IGHV4-61 PE=3 SV=1	Regular	630.581	0	13180	11	3	6	21.19	20931	0	5758			Green	690 737 738 784 844
2410	KV311_HUMAN	P04433	Immunoglobulin kappa variable 3-11 OS=Homo sapiens OX=9606 GN=IGKV3-11 PE=1 SV=1	Regular	599.775	0	12689.2	6	1	7	7.83	22859	0	7776			Green	2052
2052	KVD11_HUMAN	A0A0A0MRZ8	Immunoglobulin kappa variable 3D-11 OS=Homo sapiens OX=9606 GN=IGKV3D-11 PE=3 SV=6	Regular	599.775	0	12739.3	6	1	7	7.83	22859	68577	7776	20.9253	0.2666	Green	2410
6987	PROS_HUMAN	P07225	Vitamin K-dependent protein S OS=Homo sapiens OX=9606 GN=PROS1 PE=1 SV=1	Regular	595.088	0	77175.7	66	19	58	27.96	178832	64993	33240	19.8317	1.5305	Green
16720	CHMP3_HUMAN	Q9Y3E7	Charged multivesicular body protein 3 OS=Homo sapiens OX=9606 GN=CHMP3 PE=1 SV=3	Regular	576.801	0	25130.2	9	1	24	3.15	163197	489591	11388	149.392	3.7542	Green
4110	HBE_HUMAN	P02100	Hemoglobin subunit epsilon OS=Homo sapiens OX=9606 GN=HBE1 PE=1 SV=2	Regular	554.786	0	16259.9	9	2	14	14.97	221734	1924.36	49457	0.5872	0.0095	Green	4111 4346 4371 5250
1605	K2C6C_HUMAN	P48668	Keratin_ type II cytoskeletal 6C OS=Homo sapiens OX=9606 GN=KRT6C PE=1 SV=3	Regular	515.274	0	60310.2	40	18	50	28.01	99151	15037	17286	4.5883	0.2767	Green	991 992 993 1604 1612 1967 15692
4111	HBG2_HUMAN	P69892	Hemoglobin subunit gamma-2 OS=Homo sapiens OX=9606 GN=HBG2 PE=1 SV=2	Regular	527.436	0	16183.5	9	3	14	16.33	238284	62344.7	49743	19.0236	0.3079	Green	4110 4346 4371 5250
987	K1C27_HUMAN	Q7Z3Y8	Keratin_ type I cytoskeletal 27 OS=Homo sapiens OX=9606 GN=KRT27 PE=1 SV=2	Regular	521.915	0	50449.7	13	4	35	6.54	51399	2343.07	13552	0.715	0.0361	Green	981 985 986 988 1599 15686
1604	K2C6A_HUMAN	P02538	Keratin_ type II cytoskeletal 6A OS=Homo sapiens OX=9606 GN=KRT6A PE=1 SV=3	Regular	496.937	0	60330.2	39	18	50	28.9	97779	0	16948			Green	991 992 993 1605 1612 1967 15692
986	K1C26_HUMAN	Q7Z3Y9	Keratin_ type I cytoskeletal 26 OS=Homo sapiens OX=9606 GN=KRT26 PE=1 SV=2	Regular	514.279	0	52652.1	16	8	38	11.75	73839	13206.1	14746	4.0297	0.2122	Green	981 985 987 988 1599 15686
16465	CO9_HUMAN	P02748	Complement component C9 OS=Homo sapiens OX=9606 GN=C9 PE=1 SV=2	Regular	499.293	0	64656.2	52	13	46	25.04	212557	66686	31543	20.3483	1.3156	Green
5250	HBG1_HUMAN	P69891	Hemoglobin subunit gamma-1 OS=Homo sapiens OX=9606 GN=HBG1 PE=1 SV=2	Regular	498.786	0	16197.5	8	1	14	6.8	221216	0	49388			Green	4110 4111 4346 4371
786	HV5X1_HUMAN	A0A0J9YXX1	Immunoglobulin heavy variable 5-10-1 OS=Homo sapiens OX=9606 GN=IGHV5-10-1 PE=3 SV=1	Regular	490.921	0	12943.7	8	1	9	9.4	14765	0	2535			Green	651
985	K1C25_HUMAN	Q7Z3Z0	Keratin_ type I cytoskeletal 25 OS=Homo sapiens OX=9606 GN=KRT25 PE=1 SV=1	Regular	488.849	0	49888.3	8	2	39	2	49971	0	12874			Green	981 986 987 988 1599 15686
8264	PLF4_HUMAN	P02776	Platelet factor 4 OS=Homo sapiens OX=9606 GN=PF4 PE=1 SV=2	Regular	487.384	0	11130.1	12	4	7	35.64	22244	18950	3763	5.7823	0.0644	Green
16710	CO5_HUMAN	P01031	Complement C5 OS=Homo sapiens OX=9606 GN=C5 PE=1 SV=4	Regular	341.991	0	190016	97	36	149	18.62	301631	130987	52773	39.9688	7.5947	Green
18008	CGT_HUMAN	Q16880	2-hydroxyacylsphingosine 1-beta-galactosyltransferase OS=Homo sapiens OX=9606 GN=UGT8 PE=2 SV=2	Regular	456.962	0	61666	6	1	36	1.29	79745	0	26890			Green	6776 11530
1241	LUM_HUMAN	P51884	Lumican OS=Homo sapiens OX=9606 GN=LUM PE=1 SV=2	Regular	423.046	0	38771.2	28	8	20	27.81	34500	25460	6961	7.7687	0.3012	Green
1112	LV151_HUMAN	P01701	Immunoglobulin lambda variable 1-51 OS=Homo sapiens OX=9606 GN=IGLV1-51 PE=1 SV=2	Regular	415.458	0	12476.8	6	1	7	6.84	9068	27204	3078	8.3009	0.1036	Green
982	K1C19_HUMAN	P08727	Keratin_ type I cytoskeletal 19 OS=Homo sapiens OX=9606 GN=KRT19 PE=1 SV=4	Regular	393.952	0	44106.1	29	10	45	22.5	85482	1186.92	26337	0.3622	0.016	Green	981 988 1599 1600 11651 15686 15690
18448	CFAI_HUMAN	P05156	Complement factor I OS=Homo sapiens OX=9606 GN=CFI PE=1 SV=2	Regular	396.11	0	68145.5	24	8	51	16.47	40442	25263	6092	7.7086	0.5253	Green
992	K22O_HUMAN	Q01546	Keratin_ type II cytoskeletal 2 oral OS=Homo sapiens OX=9606 GN=KRT76 PE=1 SV=2	Regular	375.245	0	66411.1	37	18	51	20.22	103573	31555.6	14034	9.6287	0.6395	Green	991 993 1604 1605 1612 1967 15692
10959	THBG_HUMAN	P05543	Thyroxine-binding globulin OS=Homo sapiens OX=9606 GN=SERPINA7 PE=1 SV=2	Regular	394.596	0	46666.8	26	7	30	15.18	100516	21804	34221	6.6532	0.3105	Green
15933	CPN2_HUMAN	P22792	Carboxypeptidase N subunit 2 OS=Homo sapiens OX=9606 GN=CPN2 PE=1 SV=3	Regular	393.769	0	61412.1	31	11	30	24.22	47665	25971	9328	7.9247	0.4867	Green
7109	PON3_HUMAN	Q15166	Serum paraoxonase/lactonase 3 OS=Homo sapiens OX=9606 GN=PON3 PE=1 SV=3	Regular	365.101	0	39835.7	14	2	30	4.52	85280	0	11910			Green	7081
18859	CD5L_HUMAN	O43866	CD5 antigen-like OS=Homo sapiens OX=9606 GN=CD5L PE=1 SV=1	Regular	363.183	0	39627.6	13	7	36	23.63	115801	101455	10356	30.9575	1.2268	Green
1600	K1C17_HUMAN	Q04695	Keratin_ type I cytoskeletal 17 OS=Homo sapiens OX=9606 GN=KRT17 PE=1 SV=2	Regular	350.152	0	48390.9	22	6	48	9.49	78880	0	24149			Green	981 982 988 1599 11651 15686 15690
17332	C4BPB_HUMAN	P20851	C4b-binding protein beta chain OS=Homo sapiens OX=9606 GN=C4BPB PE=1 SV=1	Regular	348.032	0.63	29327	21	9	23	37.3	53831	38941	8577	11.8823	0.3485	Green
11651	K1C15_HUMAN	P19012	Keratin_ type I cytoskeletal 15 OS=Homo sapiens OX=9606 GN=KRT15 PE=1 SV=3	Regular	339.762	0.62	49439.9	19	4	46	7.02	72893	0	23936			Green	981 982 988 1599 1600 15686 15690
10026	ZFYV1_HUMAN	Q9HBF4	Zinc finger FYVE domain-containing protein 1 OS=Homo sapiens OX=9606 GN=ZFYVE1 PE=1 SV=1	Regular	331.588	0.62	89514	13	7	63	11.45	25443	11497.2	2826	3.5082	0.314	Green	1204 1282 2896 7826 8821 9328 12861 14078 14286 14418 15700 16302 18398
1204	LMNB2_HUMAN	Q03252	Lamin-B2 OS=Homo sapiens OX=9606 GN=LMNB2 PE=1 SV=4	Regular	329.213	0.61	70062.6	15	10	72	16.45	58432	28276	11727	8.628	0.6045	Green	1282 2896 7826 8821 9328 10026 12861 14078 14286 14418 15700 16302 18398
2896	M3K4_HUMAN	Q9Y6R4	Mitogen-activated protein kinase kinase kinase 4 OS=Homo sapiens OX=9606 GN=MAP3K4 PE=1 SV=2	Regular	323.563	0.61	183396	23	12	149	5.41	39841	13403.2	10774	4.0898	0.7501	Green	1204 1282 7826 8821 9328 10026 12861 14078 14286 14418 15700 16302 18398
5056	FCN3_HUMAN	O75636	Ficolin-3 OS=Homo sapiens OX=9606 GN=FCN3 PE=1 SV=2	Regular	323.155	0.61	33416.3	18	6	25	16.05	29029	22466	4759	6.8552	0.2291	Green
8821	PRP6_HUMAN	O94906	Pre-mRNA-processing factor 6 OS=Homo sapiens OX=9606 GN=PRPF6 PE=1 SV=1	Regular	322.52	0.6	107724	12	10	95	7.12	40726	3209	2345	0.9792	0.1055	Green	1204 1282 2896 7826 9328 10026 12861 14078 14286 14418 15700 16302 18398
851	HYI_HUMAN	Q5T013	Putative hydroxypyruvate isomerase OS=Homo sapiens OX=9606 GN=HYI PE=1 SV=2	Regular	319.254	0.6	30519.7	11	3	21	8.66	175819	0	71483			Green	11404
5119	FBX8_HUMAN	Q9NRD0	F-box only protein 8 OS=Homo sapiens OX=9606 GN=FBXO8 PE=2 SV=1	Regular	316.109	0.6	37524.6	9	2	29	5.64	186281	558072	17664	170.287	6.39	Green
10920	SART3_HUMAN	Q15020	Squamous cell carcinoma antigen recognized by T-cells 3 OS=Homo sapiens OX=9606 GN=SART3 PE=1 SV=1	Regular	239.654	0.59	110790	19	9	82	7.06	323415	119224	124417	36.3793	4.0305	Green	11416 17770
7826	RBGPR_HUMAN	Q9H2M9	Rab3 GTPase-activating protein non-catalytic subunit OS=Homo sapiens OX=9606 GN=RAB3GAP2 PE=1 SV=1	Regular	306.508	0.59	157582	9	4	116	2.3	16873	4559	1442	1.3911	0.2192	Green	1204 1282 2896 8821 9328 10026 12861 14078 14286 14418 15700 16302 18398
1282	MAGI2_HUMAN	Q86UL8	Membrane-associated guanylate kinase_ WW and PDZ domain-containing protein 2 OS=Homo sapiens OX=9606 GN=MAGI2 PE=1 SV=3	Regular	306.247	0.58	159553	16	9	119	7.7	69199	57144.1	12410	17.4367	2.7821	Green	1204 2896 7826 8821 9328 10026 12861 14078 14286 14418 15700 16302 18398
14418	SNH28_HUMAN	P0DPA3	Putative uncharacterized protein SNHG28 OS=Homo sapiens OX=9606 GN=SNHG28 PE=5 SV=1	Regular	305.912	0.58	25656.2	9	2	16	8.09	32160	32653.6	8454	9.9638	0.2556	Green	1204 1282 2896 7826 8821 9328 10026 12861 14078 14286 15700 16302 18398
9328	RIPR1_HUMAN	Q6ZS17	Rho family-interacting cell polarization regulator 1 OS=Homo sapiens OX=9606 GN=RIPOR1 PE=1 SV=1	Regular	303.706	0.58	133505	13	6	82	5.89	17536	1624.34	2486	0.4956	0.0662	Green	1204 1282 2896 7826 8821 10026 12861 14078 14286 14418 15700 16302 18398
18398	CCD73_HUMAN	Q6ZRK6	Coiled-coil domain-containing protein 73 OS=Homo sapiens OX=9606 GN=CCDC73 PE=2 SV=2	Regular	299.343	0.57	125124	5	1	138	0.37	12314	0	1067			Green	1204 1282 2896 7826 8821 9328 10026 12861 14078 14286 14418 15700 16302
16302	CSR2B_HUMAN	Q9H8E8	Cysteine-rich protein 2-binding protein OS=Homo sapiens OX=9606 GN=KAT14 PE=1 SV=3	Regular	299.343	0.57	89585.3	5	1	65	0.51	12314	0	1067			Green	1204 1282 2896 7826 8821 9328 10026 12861 14078 14286 14418 15700 18398
15700	KAD9_HUMAN	Q5TCS8	Adenylate kinase 9 OS=Homo sapiens OX=9606 GN=AK9 PE=1 SV=2	Regular	299.343	0.57	222839	5	1	166	0.21	12314	0	1067			Green	1204 1282 2896 7826 8821 9328 10026 12861 14078 14286 14418 16302 18398
14286	TNI3K_HUMAN	Q59H18	Serine/threonine-protein kinase TNNI3K OS=Homo sapiens OX=9606 GN=TNNI3K PE=1 SV=3	Regular	299.343	0.56	94219.4	5	1	62	0.48	12314	0	1067			Green	1204 1282 2896 7826 8821 9328 10026 12861 14078 14418 15700 16302 18398
14078	TNNI1_HUMAN	P19237	Troponin I_ slow skeletal muscle OS=Homo sapiens OX=9606 GN=TNNI1 PE=1 SV=3	Regular	299.343	0.56	21863.5	5	1	30	2.14	12314	0	1067			Green	1204 1282 2896 7826 8821 9328 10026 12861 14286 14418 15700 16302 18398
12861	TMC5A_HUMAN	Q8N6Q1	Transmembrane and coiled-coil domain-containing protein 5A OS=Homo sapiens OX=9606 GN=TMCO5A PE=2 SV=2	Regular	299.343	0.56	34516.7	5	1	28	1.39	12314	0	1067			Green	1204 1282 2896 7826 8821 9328 10026 14078 14286 14418 15700 16302 18398
1612	K2C4_HUMAN	P19013	Keratin_ type II cytoskeletal 4 OS=Homo sapiens OX=9606 GN=KRT4 PE=1 SV=4	Regular	250.045	0.56	57684.5	13	2	47	3	26547	0	7828			Green	991 992 993 1604 1605 15692
3112	MET18_HUMAN	O95568	Histidine protein methyltransferase 1 homolog OS=Homo sapiens OX=9606 GN=METTL18 PE=1 SV=1	Regular	263.947	0.55	42490.3	9	2	34	1.88	131644	0	18162			Green	15996
11416	GCC2_HUMAN	Q8IWJ2	GRIP and coiled-coil domain-containing protein 2 OS=Homo sapiens OX=9606 GN=GCC2 PE=1 SV=4	Regular	145.91	0.55	196993	23	18	233	6.89	60960	33693	8723	10.2809	2.0253	Green	10920 17770

## Sheet: P2_SW_REP1
protein.key	protein.Entry	protein.Accession	protein.Description	protein.dataBaseType	protein.score	protein.falsePositiveRate	protein.avgMass	protein.MatchedProducts	protein.matchedPeptides	protein.digestPeps	protein.seqCover(%)	protein.MatchedPeptideIntenSum	protein.top3MatchedPeptideIntenSum	protein.MatchedProductIntenSum	protein.fmolOnColumn	protein.ngramOnColumn	protein.AutoCurate	protein.Key_ForHomologs
19652	ALBU_HUMAN	P02768	Serum albumin OS=Homo sapiens OX=9606 GN=ALB PE=1 SV=2	Regular	48937	0	71362.7	1353	75	61	83.91	22969270	2997949	9274634	1339.23	95.571	Green
6113	IGLC3_HUMAN	P0DOY3	Immunoglobulin lambda constant 3 OS=Homo sapiens OX=9606 GN=IGLC3 PE=1 SV=1	Regular	45606.9	0	11436.6	67	5	7	72.64	930562	0	191202			Green	2139 2281 6080 6203 6218
6080	IGLC2_HUMAN	P0DOY2	Immunoglobulin lambda constant 2 OS=Homo sapiens OX=9606 GN=IGLC2 PE=1 SV=1	Regular	45606.9	0	11464.7	70	5	7	72.64	936437	886184	191630	395.872	4.5385	Green	2139 2281 6113 6203 6218
15577	TRFE_HUMAN	P02787	Serotransferrin OS=Homo sapiens OX=9606 GN=TF PE=1 SV=3	Regular	44442.4	0	79345.1	965	57	79	76.5	12206070	1492779	4186036	666.847	52.911	Green	10597 10598
6203	IGLL5_HUMAN	B9A064	Immunoglobulin lambda-like polypeptide 5 OS=Homo sapiens OX=9606 GN=IGLL5 PE=2 SV=2	Regular	44361.4	0	23405.4	71	6	12	39.72	931182	886184	192923	395.872	9.2655	Green	2139 2281 6080 6113 6218
6218	IGLC1_HUMAN	P0CG04	Immunoglobulin lambda constant 1 OS=Homo sapiens OX=9606 GN=IGLC1 PE=1 SV=1	Regular	44027	0	11518.8	64	5	7	72.64	904968	0	184635			Green	2139 2281 6080 6113 6203
2281	IGLC6_HUMAN	P0CF74	Immunoglobulin lambda constant 6 OS=Homo sapiens OX=9606 GN=IGLC6 PE=1 SV=1	Regular	43020.4	0	11447.6	52	3	6	46.23	792201	0	179827			Green	2139 6080 6113 6203 6218
19499	APOA1_HUMAN	P02647	Apolipoprotein A-I OS=Homo sapiens OX=9606 GN=APOA1 PE=1 SV=1	Regular	36652.8	0	30777.9	476	34	35	76.03	6421006	1367940	2167142	611.079	18.8077	Green
2139	IGLC7_HUMAN	A0M8Q6	Immunoglobulin lambda constant 7 OS=Homo sapiens OX=9606 GN=IGLC7 PE=1 SV=3	Regular	35203.1	0	11424.7	36	2	7	32.08	383410	0	103820			Green	2281 6080 6113 6203 6218
6014	IGKC_HUMAN	P01834	Immunoglobulin kappa constant OS=Homo sapiens OX=9606 GN=IGKC PE=1 SV=2	Regular	31535.3	0	11936.1	118	7	7	80.37	1223090	933637	322800	417.07	4.9782	Green
767	HPT_HUMAN	P00738	Haptoglobin OS=Homo sapiens OX=9606 GN=HP PE=1 SV=1	Regular	26585.6	0	45889.7	421	28	30	54.19	5536722	1440360	1858810	643.43	29.5268	Green	675
6872	A1AT_HUMAN	P01009	Alpha-1-antitrypsin OS=Homo sapiens OX=9606 GN=SERPINA1 PE=1 SV=3	Regular	23420.6	0	46907.7	444	38	37	65.31	4691590	869503	1360709	388.42	18.2199	Green
20397	ENO1_YEAST	P00924	Enolase 1 OS=Saccharomyces cerevisiae (strain ATCC 204508 / S288c) GN=ENO1 PE=1 SV=3	Regular	21716.2	0	47976.3	270	20	37	54.12	3486345	1119282	1557734	500	23.9882	Green	16 266 286
6733	A1AG1_HUMAN	P02763	Alpha-1-acid glycoprotein 1 OS=Homo sapiens OX=9606 GN=ORM1 PE=1 SV=1	Regular	20710	0	23739.7	126	10	21	41.29	1349181	729056	552892	325.68	7.7315	Green	6900
6776	A2MG_HUMAN	P01023	Alpha-2-macroglobulin OS=Homo sapiens OX=9606 GN=A2M PE=1 SV=3	Regular	17702.4	0	164717	871	71	105	54.48	7695738	819766	2108531	366.202	60.3196	Green	11530
11598	IGHA1_HUMAN	P01876	Immunoglobulin heavy constant alpha 1 OS=Homo sapiens OX=9606 GN=IGHA1 PE=1 SV=2	Regular	17392.8	0	38510.1	180	15	23	54.39	1924230	851854	570729	380.536	14.6545	Green	6194
19371	APOC3_HUMAN	P02656	Apolipoprotein C-III OS=Homo sapiens OX=9606 GN=APOC3 PE=1 SV=1	Regular	17176	0	10852.3	36	3	10	34.34	283787	275971	66567	123.28	1.3379	Green
4371	HBB_HUMAN	P68871	Hemoglobin subunit beta OS=Homo sapiens OX=9606 GN=HBB PE=1 SV=2	Regular	17115.7	0	16112.5	110	11	13	78.23	578490	302708	129907	135.224	2.1788	Green	4110 4111 4346 5250
6668	AACT_HUMAN	P01011	Alpha-1-antichymotrypsin OS=Homo sapiens OX=9606 GN=SERPINA3 PE=1 SV=2	Regular	16939.7	0	47822.1	227	22	35	38.3	1247678	387986	350887	173.319	8.2885	Green
15996	CO3_HUMAN	P01024	Complement C3 OS=Homo sapiens OX=9606 GN=C3 PE=1 SV=2	Regular	16693.6	0	188688	1210	113	153	67.35	10031800	891259	2712048	398.139	75.124	Green	320 2703 7797 8821 11413 15335 19344
6900	A1AG2_HUMAN	P19652	Alpha-1-acid glycoprotein 2 OS=Homo sapiens OX=9606 GN=ORM2 PE=1 SV=2	Regular	15092.3	0	23887.8	93	9	23	40.3	691108	340825	298242	152.251	3.637	Green	6733
675	HPTR_HUMAN	P00739	Haptoglobin-related protein OS=Homo sapiens OX=9606 GN=HPR PE=2 SV=2	Regular	14839.7	0	39542.9	263	19	27	48.56	2758574	70530	980516	31.5068	1.2459	Green	767
19241	APOA2_HUMAN	P02652	Apolipoprotein A-II OS=Homo sapiens OX=9606 GN=APOA2 PE=1 SV=1	Regular	14413	0	11289.1	111	9	11	74	1569748	891798	537721	398.38	4.4973	Green
9431	VTDB_HUMAN	P02774	Vitamin D-binding protein OS=Homo sapiens OX=9606 GN=GC PE=1 SV=2	Regular	12610.5	0	54514.4	297	31	48	68.35	1562296	427157	367868	190.817	10.4023	Green
908	IGHG3_HUMAN	P01860	Immunoglobulin heavy constant gamma 3 OS=Homo sapiens OX=9606 GN=IGHG3 PE=1 SV=2	Regular	12211.9	0	42313.5	152	17	24	48.01	1614278	484214	497285	216.305	9.1526	Green	2137 6053 11602
6053	IGHG1_HUMAN	P01857	Immunoglobulin heavy constant gamma 1 OS=Homo sapiens OX=9606 GN=IGHG1 PE=1 SV=1	Regular	11922.7	0	36619.2	133	16	21	61.82	1388967	454508	428921	203.035	7.435	Green	908 2137 11602
11404	HEMO_HUMAN	P02790	Hemopexin OS=Homo sapiens OX=9606 GN=HPX PE=1 SV=2	Regular	11854.3	0	52417.8	236	27	38	51.52	2346844	702227	636342	313.695	16.4432	Green	851
15551	TTHY_HUMAN	P02766	Transthyretin OS=Homo sapiens OX=9606 GN=TTR PE=1 SV=1	Regular	11688.3	0	16001.1	76	7	12	57.14	269871	175386	55153	78.3476	1.2536	Green
680	HV307_HUMAN	P01780	Immunoglobulin heavy variable 3-7 OS=Homo sapiens OX=9606 GN=IGHV3-7 PE=1 SV=2	Regular	9246.83	0	13113.8	34	5	9	36.75	186425	85485	57624	38.1874	0.5008	Green	648 688 691 739 740 746 748 776 778 781 830 831 833 845 922 924 925 936 937 5509 5510
748	HV374_HUMAN	A0A0B4J1X5	Immunoglobulin heavy variable 3-74 OS=Homo sapiens OX=9606 GN=IGHV3-74 PE=3 SV=1	Regular	9197.11	0	13010.7	32	5	9	41.88	205815	109234	57372	48.7965	0.6349	Green	648 680 688 691 739 740 746 776 778 781 830 831 833 845 922 924 925 936 937 5509 5510
11602	IGHG2_HUMAN	P01859	Immunoglobulin heavy constant gamma 2 OS=Homo sapiens OX=9606 GN=IGHG2 PE=1 SV=2	Regular	9081.54	0	36528	125	16	20	52.76	1336862	502133	441113	224.31	8.1936	Green	908 2137 6053
937	HV366_HUMAN	A0A0C4DH42	Immunoglobulin heavy variable 3-66 OS=Homo sapiens OX=9606 GN=IGHV3-66 PE=3 SV=1	Regular	9002.79	0	12926.6	27	3	8	23.28	185748	0	55632			Green	648 680 688 691 739 740 746 748 776 778 781 830 831 833 845 922 924 925 936 5509 5510
833	HV333_HUMAN	P01772	Immunoglobulin heavy variable 3-33 OS=Homo sapiens OX=9606 GN=IGHV3-33 PE=1 SV=2	Regular	9002.79	0	13245	27	3	9	23.08	185748	0	55632			Green	648 680 688 691 739 740 746 748 776 778 781 830 831 845 922 924 925 936 937 5509 5510
746	HV353_HUMAN	P01767	Immunoglobulin heavy variable 3-53 OS=Homo sapiens OX=9606 GN=IGHV3-53 PE=1 SV=2	Regular	9002.79	0	12940.6	27	3	8	23.28	185748	0	55632			Green	648 680 688 691 739 740 748 776 778 781 830 831 833 845 922 924 925 936 937 5509 5510
648	HVC33_HUMAN	P0DP02	Immunoglobulin heavy variable 3-30-3 OS=Homo sapiens OX=9606 GN=IGHV3-30-3 PE=3 SV=1	Regular	9002.79	0	13159.9	34	3	9	23.08	251366	0	79303			Green	680 688 691 739 740 746 748 776 778 781 830 831 833 845 922 924 925 936 937 5509 5510
5510	HV348_HUMAN	P01763	Immunoglobulin heavy variable 3-48 OS=Homo sapiens OX=9606 GN=IGHV3-48 PE=1 SV=2	Regular	8560.01	0	13040.7	26	3	7	23.08	169765	0	53884			Green	648 680 688 691 739 740 746 748 776 778 781 830 831 833 845 922 924 925 936 937 5509
924	HV321_HUMAN	A0A0B4J1V1	Immunoglobulin heavy variable 3-21 OS=Homo sapiens OX=9606 GN=IGHV3-21 PE=1 SV=1	Regular	8560.01	0	13010.7	26	3	7	23.08	169765	0	53884			Green	648 680 688 691 739 740 746 748 776 778 781 830 831 833 845 922 925 936 937 5509 5510
830	HV311_HUMAN	P01762	Immunoglobulin heavy variable 3-11 OS=Homo sapiens OX=9606 GN=IGHV3-11 PE=1 SV=2	Regular	8560.01	0	13079.8	26	3	8	23.08	169765	0	53884			Green	648 680 688 691 739 740 746 748 776 778 781 831 833 845 922 924 925 936 937 5509 5510
691	HV741_HUMAN	A0A0J9YVY3	Immunoglobulin heavy variable 7-4-1 OS=Homo sapiens OX=9606 GN=IGHV7-4-1 PE=3 SV=1	Regular	7830.3	0	13019.7	14	1	8	9.4	67542	0	24338			Green	648 680 746 748 830 833 924 937 5510
4332	FETUA_HUMAN	P02765	Alpha-2-HS-glycoprotein OS=Homo sapiens OX=9606 GN=AHSG PE=1 SV=2	Regular	7050.22	0	40139.2	137	12	22	41.96	1107192	655262	310739	292.715	11.7493	Green
2137	IGHG4_HUMAN	P01861	Immunoglobulin heavy constant gamma 4 OS=Homo sapiens OX=9606 GN=IGHG4 PE=1 SV=1	Regular	7005.77	0	36453.8	78	8	20	29.05	965973	27797.6	374328	12.4176	0.4527	Green	908 6053 11602
7118	RET4_HUMAN	P02753	Retinol-binding protein 4 OS=Homo sapiens OX=9606 GN=RBP4 PE=1 SV=3	Regular	6711.35	0	23352.2	71	8	15	51.74	262650	161485	57927	72.1378	1.6846	Green
10217	ZA2G_HUMAN	P25311	Zinc-alpha-2-glycoprotein OS=Homo sapiens OX=9606 GN=AZGP1 PE=1 SV=2	Regular	6302.9	0	34486.9	131	22	29	72.15	530347	205223	95020	91.6762	3.1616	Green
18241	CFAB_HUMAN	P00751	Complement factor B OS=Homo sapiens OX=9606 GN=CFB PE=1 SV=2	Regular	5505.79	0	86901.6	187	24	69	32.33	826755	238162	189076	106.391	9.2455	Green
5958	IGHM_HUMAN	P01871	Immunoglobulin heavy constant mu OS=Homo sapiens OX=9606 GN=IGHM PE=1 SV=4	Regular	5470.82	0	50124.1	136	17	39	40.62	656885	234158	131116	104.602	5.2431	Green
17924	CERU_HUMAN	P00450	Ceruloplasmin OS=Homo sapiens OX=9606 GN=CP PE=1 SV=1	Regular	5337.8	0	123061	278	40	88	40.75	1597602	420741	370309	187.951	23.1294	Green
17770	APOA4_HUMAN	P06727	Apolipoprotein A-IV OS=Homo sapiens OX=9606 GN=APOA4 PE=1 SV=3	Regular	5309.89	0	45399.1	184	30	45	64.65	760650	162936	138525	72.786	3.3044	Green
925	HV323_HUMAN	P01764	Immunoglobulin heavy variable 3-23 OS=Homo sapiens OX=9606 GN=IGHV3-23 PE=1 SV=2	Regular	5178.7	0	12753.4	24	3	8	23.08	158023	0	41056			Green	648 680 688 739 740 746 748 776 778 781 830 831 833 845 922 924 936 937 5509 5510
778	HV330_HUMAN	P01768	Immunoglobulin heavy variable 3-30 OS=Homo sapiens OX=9606 GN=IGHV3-30 PE=1 SV=2	Regular	5178.7	0	13117.9	24	3	9	23.08	158023	0	41056			Green	648 680 688 739 740 746 748 776 781 830 831 833 845 922 924 925 936 937 5509 5510
740	HV335_HUMAN	P0DP03	Immunoglobulin heavy variable 3-30-5 OS=Homo sapiens OX=9606 GN=IGHV3-30-5 PE=3 SV=1	Regular	5178.7	0	13117.9	24	3	9	23.08	158023	39817	41056	17.7869	0.2333	Green	648 680 688 739 746 748 776 778 781 830 831 833 845 922 924 925 936 937 5509 5510
4346	HBD_HUMAN	P02042	Hemoglobin subunit delta OS=Homo sapiens OX=9606 GN=HBD PE=1 SV=2	Regular	4937.5	0	16169.6	43	5	13	33.33	272017	0	40544			Green	4110 4111 4371 5250
4572	HBA_HUMAN	P69905	Hemoglobin subunit alpha OS=Homo sapiens OX=9606 GN=HBA1 PE=1 SV=2	Regular	4642.54	0	15314.6	54	8	9	39.44	255772	206168	51430	92.0983	1.4104	Green	4518
1967	K2C1_HUMAN	P04264	Keratin_ type II cytoskeletal 1 OS=Homo sapiens OX=9606 GN=KRT1 PE=1 SV=6	Regular	4592.72	0	66209.9	168	25	50	31.52	619823	198465	127108	88.6573	5.87	Green	991 993 15692
19688	ANT3_HUMAN	P01008	Antithrombin-III OS=Homo sapiens OX=9606 GN=SERPINC1 PE=1 SV=1	Regular	4152.57	0	53058.8	119	23	41	42.46	552013	186870	102977	83.4776	4.4292	Green
16738	CLUS_HUMAN	P10909	Clusterin OS=Homo sapiens OX=9606 GN=CLU PE=1 SV=1	Regular	4147.26	0	53065	122	20	40	41.43	543360	205116	108715	91.6284	4.8623	Green
19373	APOD_HUMAN	P05090	Apolipoprotein D OS=Homo sapiens OX=9606 GN=APOD PE=1 SV=1	Regular	4028.77	0	21560.7	52	8	13	40.21	285109	181834	48403	81.228	1.7513	Green
14810	SAA4_HUMAN	P35542	Serum amyloid A-4 protein OS=Homo sapiens OX=9606 GN=SAA4 PE=1 SV=2	Regular	3973.18	0	14860.7	22	4	11	21.54	75034	66401	17582	29.6623	0.4408	Green
19287	A1BG_HUMAN	P04217	Alpha-1B-glycoprotein OS=Homo sapiens OX=9606 GN=A1BG PE=1 SV=4	Regular	3798.65	0	54823.8	116	15	28	39.39	592001	256074	120417	114.392	6.2714	Green
2041	KNG1_HUMAN	P01042	Kininogen-1 OS=Homo sapiens OX=9606 GN=KNG1 PE=1 SV=2	Regular	3790.95	0	73041	141	20	65	34.01	685001	299651	144292	133.859	9.7772	Green
6194	IGHA2_HUMAN	P01877	Immunoglobulin heavy constant alpha 2 OS=Homo sapiens OX=9606 GN=IGHA2 PE=1 SV=4	Regular	3779.82	0	37389.8	56	7	23	32.65	584467	51621.6	168244	23.0602	0.8622	Green	11598
11624	ITIH2_HUMAN	P19823	Inter-alpha-trypsin inhibitor heavy chain H2 OS=Homo sapiens OX=9606 GN=ITIH2 PE=1 SV=2	Regular	3521.87	0	106920	180	22	75	26.11	762951	276274	171626	123.416	13.1956	Green
19722	AMBP_HUMAN	P02760	Protein AMBP OS=Homo sapiens OX=9606 GN=AMBP PE=1 SV=1	Regular	3392.09	0	39912	55	11	27	33.24	236863	167111	37133	74.651	2.9795	Green
1799	KV320_HUMAN	P01619	Immunoglobulin kappa variable 3-20 OS=Homo sapiens OX=9606 GN=IGKV3-20 PE=1 SV=2	Regular	3177.28	0	12671.2	16	3	8	38.79	39355	36393	5379	16.2573	0.206	Green	2053
16550	CO4B_HUMAN	P0C0L5	Complement C4-B OS=Homo sapiens OX=9606 GN=C4B PE=1 SV=2	Regular	3170.93	0	194291	304	51	127	33.49	940564	131103	175998	58.5658	11.3788	Green	16641
921	HV146_HUMAN	P01743	Immunoglobulin heavy variable 1-46 OS=Homo sapiens OX=9606 GN=IGHV1-46 PE=1 SV=2	Regular	3158.94	0	13103.8	11	1	9	9.4	21332	0	12112			Green	733 735 751 919
919	HV103_HUMAN	A0A0C4DH29	Immunoglobulin heavy variable 1-3 OS=Homo sapiens OX=9606 GN=IGHV1-3 PE=3 SV=1	Regular	3158.94	0	13121.8	11	1	10	9.4	21332	0	12112			Green	733 735 751 921
751	HV69D_HUMAN	A0A0B4J2H0	Immunoglobulin heavy variable 1-69D OS=Homo sapiens OX=9606 GN=IGHV1-69D PE=1 SV=1	Regular	3158.94	0	12774.4	11	1	8	9.4	21332	0	12112			Green	733 735 919 921
735	HV169_HUMAN	P01742	Immunoglobulin heavy variable 1-69 OS=Homo sapiens OX=9606 GN=IGHV1-69 PE=1 SV=2	Regular	3158.94	0	12773.5	11	1	9	9.4	21332	0	12112			Green	733 751 919 921
733	HV108_HUMAN	P0DP01	Immunoglobulin heavy variable 1-8 OS=Homo sapiens OX=9606 GN=IGHV1-8 PE=3 SV=1	Regular	3158.94	0	13105.7	13	2	8	26.5	22197	63996	12688	28.588	0.3747	Green	735 751 919 921
981	K1C10_HUMAN	P13645	Keratin_ type I cytoskeletal 10 OS=Homo sapiens OX=9606 GN=KRT10 PE=1 SV=6	Regular	3060.47	0	59055.3	128	21	37	31.85	466578	130284	109442	58.2001	3.437	Green	982 985 986 987 988 1599 1600 1601 1602 1668 2123 2124 2125 2403 11651 15685 15686 15687 15690 15691
16641	CO4A_HUMAN	P0C0L4	Complement C4-A OS=Homo sapiens OX=9606 GN=C4A PE=1 SV=2	Regular	2847.64	0	194383	299	51	127	34.75	919632	72004.7	174388	32.1656	6.2524	Green	16550
2053	KVD20_HUMAN	A0A0C4DH25	Immunoglobulin kappa variable 3D-20 OS=Homo sapiens OX=9606 GN=IGKV3D-20 PE=3 SV=1	Regular	2736.73	0	12629.1	12	2	7	19.83	35310	0	4240			Green	1799
19479	ANGT_HUMAN	P01019	Angiotensinogen OS=Homo sapiens OX=9606 GN=AGT PE=1 SV=1	Regular	2618.32	0	53439.4	59	10	26	22.47	216889	133620	31726	59.6901	3.1898	Green
2162	ITIH4_HUMAN	Q14624	Inter-alpha-trypsin inhibitor heavy chain H4 OS=Homo sapiens OX=9606 GN=ITIH4 PE=1 SV=4	Regular	2553.94	0	103586	167	27	67	32.9	603000	175864	111179	78.5611	8.1378	Green	11413
2470	KV105_HUMAN	P01602	Immunoglobulin kappa variable 1-5 OS=Homo sapiens OX=9606 GN=IGKV1-5 PE=1 SV=2	Regular	2408.79	0	12952.7	13	2	6	13.68	32191	42678.8	6699	19.0653	0.2469	Green	2216
19273	APOC2_HUMAN	P02655	Apolipoprotein C-II OS=Homo sapiens OX=9606 GN=APOC2 PE=1 SV=1	Regular	2382.25	0	11283.9	22	4	7	35.64	59241	55414	14665	24.7543	0.2793	Green
15658	ITIH1_HUMAN	P19827	Inter-alpha-trypsin inhibitor heavy chain H1 OS=Homo sapiens OX=9606 GN=ITIH1 PE=1 SV=3	Regular	2323.58	0	101846	145	23	59	32.16	556924	199567	105003	89.1496	9.0795	Green
806	IC1_HUMAN	P05155	Plasma protease C1 inhibitor OS=Homo sapiens OX=9606 GN=SERPING1 PE=1 SV=2	Regular	2313.23	0	55382.4	86	16	30	30.2	319085	148956	40184	66.5409	3.6852	Green
7081	PON1_HUMAN	P27169	Serum paraoxonase/arylesterase 1 OS=Homo sapiens OX=9606 GN=PON1 PE=1 SV=3	Regular	2257.01	0	39902.4	61	12	22	42.82	203029	90806	28617	40.5644	1.6186	Green	7109
2048	KV401_HUMAN	P06312	Immunoglobulin kappa variable 4-1 OS=Homo sapiens OX=9606 GN=IGKV4-1 PE=1 SV=1	Regular	2206.74	0	13494.1	19	3	9	29.75	72140	72140	19548	32.226	0.4349	Green
13941	THRB_HUMAN	P00734	Prothrombin OS=Homo sapiens OX=9606 GN=F2 PE=1 SV=2	Regular	2102.66	0	71519.7	99	19	51	41	298787	131685	50404	58.8257	4.2072	Green
19512	AFAM_HUMAN	P43652	Afamin OS=Homo sapiens OX=9606 GN=AFM PE=1 SV=1	Regular	2067.22	0	71008.1	119	26	67	42.24	351287	107430	60433	47.9906	3.4077	Green
6217	IGJ_HUMAN	P01591	Immunoglobulin J chain OS=Homo sapiens OX=9606 GN=JCHAIN PE=1 SV=4	Regular	1866.78	0	18554.8	31	5	12	37.11	74179	64856	14554	28.9722	0.5376	Green
844	HV434_HUMAN	P06331	Immunoglobulin heavy variable 4-34 OS=Homo sapiens OX=9606 GN=IGHV4-34 PE=1 SV=2	Regular	1782.22	0	13928.9	13	3	7	25.2	39806	0	5476			Green	650 689 690 737 738 783 784 843
784	HV439_HUMAN	P01824	Immunoglobulin heavy variable 4-39 OS=Homo sapiens OX=9606 GN=IGHV4-39 PE=1 SV=2	Regular	1782.22	0	14088.2	13	3	8	24.8	39806	0	5476			Green	650 689 690 737 738 783 843 844
738	HVD82_HUMAN	P0DP08	Immunoglobulin heavy variable 4-38-2 OS=Homo sapiens OX=9606 GN=IGHV4-38-2 PE=3 SV=1	Regular	1782.22	0	13130	13	3	6	26.5	39806	0	5476			Green	650 689 690 737 783 784 843 844
737	HVD34_HUMAN	P0DP06	Immunoglobulin heavy variable 4-30-4 OS=Homo sapiens OX=9606 GN=IGHV4-30-4 PE=3 SV=1	Regular	1782.22	0	13270.1	13	3	6	26.27	39806	0	5476			Green	650 689 690 738 783 784 843 844
690	HV459_HUMAN	P01825	Immunoglobulin heavy variable 4-59 OS=Homo sapiens OX=9606 GN=IGHV4-59 PE=1 SV=2	Regular	1782.22	0	13049.9	13	3	6	26.72	39806	39806	5476	17.7819	0.2321	Green	650 689 737 738 783 784 843 844
650	HV461_HUMAN	A0A0C4DH41	Immunoglobulin heavy variable 4-61 OS=Homo sapiens OX=9606 GN=IGHV4-61 PE=3 SV=1	Regular	1782.22	0	13180	15	3	6	26.27	43097	0	5594			Green	689 690 737 738 783 784 843 844
11530	PZP_HUMAN	P20742	Pregnancy zone protein OS=Homo sapiens OX=9606 GN=PZP PE=1 SV=4	Regular	1685.95	0	165346	101	17	95	12.75	834000	150543	322901	67.2497	11.1195	Green	6776
19376	APOM_HUMAN	O95445	Apolipoprotein M OS=Homo sapiens OX=9606 GN=APOM PE=1 SV=2	Regular	1574.2	0	21595.5	25	6	18	27.13	60561	37028	13063	16.541	0.3572	Green
17023	C4BPA_HUMAN	P04003	C4b-binding protein alpha chain OS=Homo sapiens OX=9606 GN=C4BPA PE=1 SV=2	Regular	1563.34	0	69086.2	69	20	50	39.7	190913	71371	35341	31.8825	2.2026	Green
3586	KVD26_HUMAN	A0A0A0MRZ7	Immunoglobulin kappa variable 2D-26 OS=Homo sapiens OX=9606 GN=IGKV2D-26 PE=3 SV=1	Regular	1559.08	0	13411.2	11	1	6	10.83	89588	0	19727			Green	1178 1181 1182 1184 1762 1797 2469 2476
2476	KVD29_HUMAN	A0A075B6S2	Immunoglobulin kappa variable 2D-29 OS=Homo sapiens OX=9606 GN=IGKV2D-29 PE=3 SV=1	Regular	1559.08	0	13257.2	11	1	6	10.83	89588	0	19727			Green	1178 1181 1182 1184 1762 1797 2469 3586
2469	KV229_HUMAN	A2NJV5	Immunoglobulin kappa variable 2-29 OS=Homo sapiens OX=9606 GN=IGKV2-29 PE=3 SV=2	Regular	1559.08	0	13199.1	11	1	6	10.83	89588	0	19727			Green	1178 1181 1182 1184 1762 1797 2476 3586
1797	KV230_HUMAN	P06310	Immunoglobulin kappa variable 2-30 OS=Homo sapiens OX=9606 GN=IGKV2-30 PE=3 SV=2	Regular	1559.08	0	13299.1	11	1	7	10.83	89588	0	19727			Green	1178 1181 1182 1184 1762 2469 2476 3586
1762	KV228_HUMAN	A0A075B6P5	Immunoglobulin kappa variable 2-28 OS=Homo sapiens OX=9606 GN=IGKV2-28 PE=3 SV=1	Regular	1559.08	0	13070.8	11	1	5	10.83	89588	0	19727			Green	1178 1181 1182 1184 1797 2469 2476 3586
1184	KVD40_HUMAN	P01614	Immunoglobulin kappa variable 2D-40 OS=Homo sapiens OX=9606 GN=IGKV2D-40 PE=1 SV=2	Regular	1559.08	0	13424.2	11	1	5	10.74	89588	0	19727			Green	1178 1181 1182 1762 1797 2469 2476 3586
1182	KVD30_HUMAN	A0A075B6S6	Immunoglobulin kappa variable 2D-30 OS=Homo sapiens OX=9606 GN=IGKV2D-30 PE=3 SV=1	Regular	1559.08	0	13329.1	11	1	6	10.83	89588	0	19727			Green	1178 1181 1184 1762 1797 2469 2476 3586
1181	KVD28_HUMAN	P01615	Immunoglobulin kappa variable 2D-28 OS=Homo sapiens OX=9606 GN=IGKV2D-28 PE=1 SV=2	Regular	1559.08	0	13070.8	11	1	5	10.83	89588	268764	19727	120.061	1.5693	Green	1178 1182 1184 1762 1797 2469 2476 3586
1178	KV240_HUMAN	A0A087WW87	Immunoglobulin kappa variable 2-40 OS=Homo sapiens OX=9606 GN=IGKV2-40 PE=3 SV=2	Regular	1559.08	0	13424.2	11	1	5	10.74	89588	0	19727			Green	1181 1182 1184 1762 1797 2469 2476 3586
2410	KV311_HUMAN	P04433	Immunoglobulin kappa variable 3-11 OS=Homo sapiens OX=9606 GN=IGKV3-11 PE=1 SV=1	Regular	1548.58	0	12689.2	7	1	7	7.83	35627	0	8329			Green	2052
2052	KVD11_HUMAN	A0A0A0MRZ8	Immunoglobulin kappa variable 3D-11 OS=Homo sapiens OX=9606 GN=IGKV3D-11 PE=3 SV=6	Regular	1548.58	0	12739.3	7	1	7	7.83	35627	106881	8329	47.7453	0.6082	Green	2410
843	HV404_HUMAN	A0A075B6R2	Immunoglobulin heavy variable 4-4 OS=Homo sapiens OX=9606 GN=IGHV4-4 PE=3 SV=2	Regular	1513.22	0	12961.8	9	2	6	18.8	31011	0	3359			Green	650 689 690 737 738 783 784 844
783	HV431_HUMAN	P0DP07	Immunoglobulin heavy variable 4-31 OS=Homo sapiens OX=9606 GN=IGHV4-31 PE=3 SV=1	Regular	1513.22	0	13209.1	9	2	6	18.64	31011	0	3359			Green	650 689 690 737 738 784 843 844
689	HV432_HUMAN	A0A087WSY4	Immunoglobulin heavy variable 4-30-2 OS=Homo sapiens OX=9606 GN=IGHV4-30-2 PE=3 SV=1	Regular	1513.22	0	13139	9	2	6	18.64	31011	0	3359			Green	650 690 737 738 783 784 843 844
11034	HEP2_HUMAN	P05546	Heparin cofactor 2 OS=Homo sapiens OX=9606 GN=SERPIND1 PE=1 SV=3	Regular	1496.69	0	57241.8	85	15	39	29.46	245516	79607	57672	35.5616	2.0356	Green
15690	K1C9_HUMAN	P35527	Keratin_ type I cytoskeletal 9 OS=Homo sapiens OX=9606 GN=KRT9 PE=1 SV=3	Regular	1287.94	0	62292.5	83	20	44	37.56	260800	62502	55679	27.9206	1.7392	Green	981 982 1599 1600 11651 15686
651	HV551_HUMAN	A0A0C4DH38	Immunoglobulin heavy variable 5-51 OS=Homo sapiens OX=9606 GN=IGHV5-51 PE=3 SV=1	Regular	1275.13	0	12845.7	9	2	9	23.08	11599	17398.5	2735	7.7722	0.0998	Green	786
652	HV601_HUMAN	A0A0B4J1U7	Immunoglobulin heavy variable 6-1 OS=Homo sapiens OX=9606 GN=IGHV6-1 PE=3 SV=1	Regular	1264.82	0	13595.3	9	2	6	14.05	16039	18222	3972	8.14	0.1107	Green
991	K22E_HUMAN	P35908	Keratin_ type II cytoskeletal 2 epidermal OS=Homo sapiens OX=9606 GN=KRT2 PE=1 SV=2	Regular	1225.45	0	65718.1	75	19	58	31.92	239645	38541	50282	17.2169	1.1315	Green	989 993 1604 1605 1967 15692
19501	APOC1_HUMAN	P02654	Apolipoprotein C-I OS=Homo sapiens OX=9606 GN=APOC1 PE=1 SV=1	Regular	1236.88	0	9331.94	13	3	7	24.1	46328	46328	6137	20.6954	0.1931	Green
786	HV5X1_HUMAN	A0A0J9YXX1	Immunoglobulin heavy variable 5-10-1 OS=Homo sapiens OX=9606 GN=IGHV5-10-1 PE=3 SV=1	Regular	1168.39	0	12943.7	7	1	9	9.4	8998	0	2408			Green	651
15692	K2C6B_HUMAN	P04259	Keratin_ type II cytoskeletal 6B OS=Homo sapiens OX=9606 GN=KRT6B PE=1 SV=5	Regular	1090.63	0	60352.2	31	8	50	18.09	53468	3738	16555	1.6698	0.1008	Green	989 991 993 1604 1605 1967
16465	CO9_HUMAN	P02748	Complement component C9 OS=Homo sapiens OX=9606 GN=C9 PE=1 SV=2	Regular	1075.33	0	64656.2	61	15	46	33.45	145768	78340	26022	34.9957	2.2627	Green
1400	LV147_HUMAN	P01700	Immunoglobulin lambda variable 1-47 OS=Homo sapiens OX=9606 GN=IGLV1-47 PE=1 SV=2	Regular	1065.78	0	12454.7	12	2	6	24.79	21751	32534.2	4898	14.5335	0.181	Green	1111
6902	A2GL_HUMAN	P02750	Leucine-rich alpha-2-glycoprotein OS=Homo sapiens OX=9606 GN=LRG1 PE=1 SV=2	Regular	1048.72	0	38406.1	36	12	29	35.16	91885	45822	15340	20.4694	0.7861	Green
15686	K1C14_HUMAN	P02533	Keratin_ type I cytoskeletal 14 OS=Homo sapiens OX=9606 GN=KRT14 PE=1 SV=4	Regular	998.453	0	51903.7	31	6	47	8.69	148410	15111	47793	6.7503	0.3504	Green	981 982 985 986 987 988 1599 1600 1601 1602 1668 2123 2124 2125 2403 11651 15685 15687 15690 15691
1599	K1C16_HUMAN	P08779	Keratin_ type I cytoskeletal 16 OS=Homo sapiens OX=9606 GN=KRT16 PE=1 SV=4	Regular	998.453	0	51610.1	31	6	47	8.67	148410	0	47793			Green	981 982 985 986 987 988 1600 1601 1602 1668 2123 2124 2125 2403 11651 15685 15686 15687 15690 15691
922	HV309_HUMAN	P01782	Immunoglobulin heavy variable 3-9 OS=Homo sapiens OX=9606 GN=IGHV3-9 PE=1 SV=2	Regular	958.542	0	13115.9	17	4	9	38.98	109442	0	30363			Green	648 680 688 739 740 746 748 776 778 781 830 831 833 845 924 925 936 937 5509 5510
845	HV43D_HUMAN	P0DP04	Immunoglobulin heavy variable 3-43D OS=Homo sapiens OX=9606 GN=IGHV3-43D PE=3 SV=1	Regular	958.542	0	13187.9	17	4	9	38.98	109442	7219	30363	3.2248	0.0425	Green	648 680 688 739 740 746 748 776 778 781 830 831 833 922 924 925 936 937 5509 5510
2530	LV39_HUMAN	A0A075B6K5	Immunoglobulin lambda variable 3-9 OS=Homo sapiens OX=9606 GN=IGLV3-9 PE=3 SV=1	Regular	913.113	0	12445.8	9	2	8	23.48	24739	37108.5	6437	16.5769	0.2063	Green	1409 2527
1409	LV321_HUMAN	P80748	Immunoglobulin lambda variable 3-21 OS=Homo sapiens OX=9606 GN=IGLV3-21 PE=1 SV=2	Regular	913.113	0	12616.8	9	2	6	23.08	24739	0	6437			Green	2527 2530
17071	CBG_HUMAN	P08185	Corticosteroid-binding globulin OS=Homo sapiens OX=9606 GN=SERPINA6 PE=1 SV=1	Regular	900.055	0	45312.1	36	9	23	22.22	109524	64603	17584	28.8591	1.3077	Green
688	HV373_HUMAN	A0A0B4J1V6	Immunoglobulin heavy variable 3-73 OS=Homo sapiens OX=9606 GN=IGHV3-73 PE=3 SV=1	Regular	894.337	0	13028.8	10	4	9	38.66	112035	9602.84	29379	4.2897	0.0559	Green	648 680 739 740 746 748 776 778 781 830 831 833 845 922 924 925 936 937 5509 5510
6760	A2AP_HUMAN	P08697	Alpha-2-antiplasmin OS=Homo sapiens OX=9606 GN=SERPINF2 PE=1 SV=3	Regular	871.735	0	54908	40	12	35	30.35	88295	48708	18974	21.7586	1.1947	Green
781	HV372_HUMAN	A0A0B4J1Y9	Immunoglobulin heavy variable 3-72 OS=Homo sapiens OX=9606 GN=IGHV3-72 PE=3 SV=1	Regular	857.817	0	13374	10	2	8	10.08	97650	0	29258			Green	648 680 688 739 740 746 748 776 778 830 831 833 845 922 924 925 936 937 5509 5510
776	HV315_HUMAN	A0A0B4J1V0	Immunoglobulin heavy variable 3-15 OS=Homo sapiens OX=9606 GN=IGHV3-15 PE=3 SV=1	Regular	857.817	0	13096.9	10	2	9	10.08	97650	0	29258			Green	648 680 688 739 740 746 748 778 781 830 831 833 845 922 924 925 936 937 5509 5510
988	K1C28_HUMAN	Q7Z3Y7	Keratin_ type I cytoskeletal 28 OS=Homo sapiens OX=9606 GN=KRT28 PE=1 SV=2	Regular	816.155	0	51194.8	23	7	36	14.44	109839	1905.34	29290	0.8511	0.0436	Green	981 982 985 986 987 1599 1600 1601 1602 1668 2123 2124 2125 2403 11651 15685 15686 15687 15691
8170	PLMN_HUMAN	P00747	Plasminogen OS=Homo sapiens OX=9606 GN=PLG PE=1 SV=2	Regular	805.595	0	93306.4	60	25	67	39.88	142763	61073	17279	27.2822	2.5456	Green	8206
286	ENOG_HUMAN	P09104	Gamma-enolase OS=Homo sapiens OX=9606 GN=ENO2 PE=1 SV=3	Regular	752.519	0	47610.8	15	3	38	4.15	310868	0	251221			Green	16 266 20397
16	ENOB_HUMAN	P13929	Beta-enolase OS=Homo sapiens OX=9606 GN=ENO3 PE=1 SV=5	Regular	752.519	0	47329.1	24	3	37	4.15	384851	3934	261028	1.7574	0.0832	Green	266 286 20397
982	K1C19_HUMAN	P08727	Keratin_ type I cytoskeletal 19 OS=Homo sapiens OX=9606 GN=KRT19 PE=1 SV=4	Regular	717.906	0	44106.1	28	6	45	11.75	96330	15834	40451	7.0733	0.312	Green	981 988 1599 1600 1601 1602 1668 2123 2124 2125 2403 11651 15685 15686 15687 15690 15691
266	ENOA_HUMAN	P06733	Alpha-enolase OS=Homo sapiens OX=9606 GN=ENO1 PE=1 SV=2	Regular	729.95	0	47511.2	17	4	39	10.6	309450	1436.17	251547	0.6416	0.0305	Green	16 286 20397
5509	HV343_HUMAN	A0A0B4J1X8	Immunoglobulin heavy variable 3-43 OS=Homo sapiens OX=9606 GN=IGHV3-43 PE=3 SV=1	Regular	729.71	0	13247.9	12	2	9	13.56	102223	0	29546			Green	648 680 688 739 740 746 748 776 778 781 830 831 833 845 922 924 925 936 937 5510
831	HV313_HUMAN	P01766	Immunoglobulin heavy variable 3-13 OS=Homo sapiens OX=9606 GN=IGHV3-13 PE=1 SV=2	Regular	729.71	0	12677.3	12	2	7	13.79	102223	0	29546			Green	648 680 688 739 740 746 748 776 778 781 830 833 845 922 924 925 936 937 5509 5510
739	HV320_HUMAN	A0A0C4DH32	Immunoglobulin heavy variable 3-20 OS=Homo sapiens OX=9606 GN=IGHV3-20 PE=3 SV=2	Regular	729.71	0	12844.5	12	2	8	13.68	102223	0	29546			Green	648 680 688 740 746 748 776 778 781 830 831 833 845 922 924 925 936 937 5509 5510
11651	K1C15_HUMAN	P19012	Keratin_ type I cytoskeletal 15 OS=Homo sapiens OX=9606 GN=KRT15 PE=1 SV=3	Regular	699.278	0	49439.9	24	4	46	7.02	94350	0	39381			Green	981 982 988 1599 1600 1601 1602 1668 2123 2124 2125 2403 15685 15686 15687 15690 15691
1600	K1C17_HUMAN	Q04695	Keratin_ type I cytoskeletal 17 OS=Homo sapiens OX=9606 GN=KRT17 PE=1 SV=2	Regular	699.278	0	48390.9	24	4	48	7.41	94350	0	39381			Green	981 982 988 1599 1601 1602 1668 2123 2124 2125 2403 11651 15685 15686 15687 15690 15691
19592	APOE_HUMAN	P02649	Apolipoprotein E OS=Homo sapiens OX=9606 GN=APOE PE=1 SV=1	Regular	697.451	0	36268.2	26	12	33	39.12	40983	18912	4918	8.4483	0.3064	Green
2216	KV224_HUMAN	A0A0C4DH68	Immunoglobulin kappa variable 2-24 OS=Homo sapiens OX=9606 GN=IGKV2-24 PE=3 SV=1	Regular	639.842	0	13193.1	13	2	5	15	28259	14525.2	4236	6.4886	0.0856	Green	2470
19595	APOL1_HUMAN	O14791	Apolipoprotein L1 OS=Homo sapiens OX=9606 GN=APOL1 PE=1 SV=5	Regular	632.299	0	44031.3	20	7	29	17.84	53212	38056	8663	17.0002	0.7485	Green
16710	CO5_HUMAN	P01031	Complement C5 OS=Homo sapiens OX=9606 GN=C5 PE=1 SV=4	Regular	630.882	0	190016	88	35	149	24.28	196894	37606.4	36858	16.7994	3.1922	Green	320 1479 2406 2438 11823 13519 15917 17615 19344
14578	TM198_HUMAN	Q66K66	Transmembrane protein 198 OS=Homo sapiens OX=9606 GN=TMEM198 PE=1 SV=1	Regular	623.053	0	40102.1	16	2	23	8.06	322283	743370	241266	332.075	13.3169	Green
15685	K1C13_HUMAN	P13646	Keratin_ type I cytoskeletal 13 OS=Homo sapiens OX=9606 GN=KRT13 PE=1 SV=4	Regular	557.24	0	49930.5	22	4	44	6.99	110179	47439	34276	21.1917	1.0581	Green	981 982 985 988 1599 1600 1601 1602 1668 2123 2124 2125 2403 11651 15686 15687 15691
936	HV349_HUMAN	A0A0A0MS15	Immunoglobulin heavy variable 3-49 OS=Homo sapiens OX=9606 GN=IGHV3-49 PE=3 SV=1	Regular	574.759	0	13227	5	1	9	4.2	90884	0	27179			Green	648 680 688 739 740 746 748 776 778 781 830 831 833 845 922 924 925 937 5509 5510
993	K2C1B_HUMAN	Q7Z794	Keratin_ type II cytoskeletal 1b OS=Homo sapiens OX=9606 GN=KRT77 PE=2 SV=3	Regular	548.471	0	62186.6	24	11	47	20.59	122127	8331.84	16051	3.722	0.2315	Green	989 991 1604 1605 1967 15692
4518	HBAZ_HUMAN	P02008	Hemoglobin subunit zeta OS=Homo sapiens OX=9606 GN=HBZ PE=1 SV=2	Regular	557.84	0	15694.1	5	1	11	4.93	17652	0	5051			Green	4572
17258	C1R_HUMAN	P00736	Complement C1r subcomponent OS=Homo sapiens OX=9606 GN=C1R PE=1 SV=2	Regular	516.162	0	81658.4	35	14	53	22.98	78307	30089	11512	13.4412	1.0976	Green
1601	K1C18_HUMAN	P05783	Keratin_ type I cytoskeletal 18 OS=Homo sapiens OX=9606 GN=KRT18 PE=1 SV=2	Regular	500.111	0	48057.9	14	7	43	14.19	122856	87009.2	21866	38.8683	1.8679	Green	981 982 988 1599 1600 1602 1668 2123 2124 2125 2403 11651 15685 15686 15687 15691
5119	FBX8_HUMAN	Q9NRD0	F-box only protein 8 OS=Homo sapiens OX=9606 GN=FBXO8 PE=2 SV=1	Regular	494.591	0	37524.6	10	2	29	7.84	144114	429909	15878	192.047	7.2065	Green
7109	PON3_HUMAN	Q15166	Serum paraoxonase/lactonase 3 OS=Homo sapiens OX=9606 GN=PON3 PE=1 SV=3	Regular	494.187	0	39835.7	17	7	30	23.16	48274	2198.91	7622	0.9823	0.0391	Green	7081
17094	C1S_HUMAN	P09871	Complement C1s subcomponent OS=Homo sapiens OX=9606 GN=C1S PE=1 SV=1	Regular	485.299	0	78224.3	44	18	46	29.22	105970	29416	11801	13.1406	1.0279	Green
1602	K1H2_HUMAN	Q14532	Keratin_ type I cuticular Ha2 OS=Homo sapiens OX=9606 GN=KRT32 PE=2 SV=3	Regular	461.677	0	51825.8	10	4	39	7.81	43690	4327.84	18290	1.9333	0.1002	Green	981 982 988 1599 1600 1601 1668 2123 2124 2125 2403 11651 15685 15686 15687 15691
15691	K1H1_HUMAN	Q15323	Keratin_ type I cuticular Ha1 OS=Homo sapiens OX=9606 GN=KRT31 PE=1 SV=3	Regular	459.544	0	48662.8	8	3	39	5.77	43079	0	18185			Green	981 982 988 1599 1600 1601 1602 1668 2123 2124 2125 2403 11651 15685 15686 15687
2403	KT33B_HUMAN	Q14525	Keratin_ type I cuticular Ha3-II OS=Homo sapiens OX=9606 GN=KRT33B PE=1 SV=3	Regular	453.729	0	47354.2	8	2	38	3.71	42787	0	18101			Green	981 982 988 1599 1600 1601 1602 1668 2123 2124 2125 11651 15685 15686 15687 15691
2124	KRT37_HUMAN	O76014	Keratin_ type I cuticular Ha7 OS=Homo sapiens OX=9606 GN=KRT37 PE=3 SV=3	Regular	453.729	0	51115.9	8	2	31	3.34	42787	0	18101			Green	981 982 988 1599 1600 1601 1602 1668 2123 2125 2403 11651 15685 15686 15687 15691
8239	PI42A_HUMAN	P48426	Phosphatidylinositol 5-phosphate 4-kinase type-2 alpha OS=Homo sapiens OX=9606 GN=PIP4K2A PE=1 SV=2	Regular	448.64	0	46452.8	10	4	43	8.37	48815	126801	7547	56.6439	2.6313	Green
1668	KRT36_HUMAN	O76013	Keratin_ type I cuticular Ha6 OS=Homo sapiens OX=9606 GN=KRT36 PE=2 SV=1	Regular	439.059	0	53387.7	9	6	44	10.71	93151	62393.8	18864	27.8723	1.488	Green	981 982 988 1599 1600 1601 1602 2123 2124 2125 2403 11651 15685 15686 15687 15691
1112	LV151_HUMAN	P01701	Immunoglobulin lambda variable 1-51 OS=Homo sapiens OX=9606 GN=IGLV1-51 PE=1 SV=2	Regular	422.738	0	12476.8	5	1	7	6.84	8738	24315	2737	10.8619	0.1355	Green
15687	K1C24_HUMAN	Q2M2I5	Keratin_ type I cytoskeletal 24 OS=Homo sapiens OX=9606 GN=KRT24 PE=1 SV=1	Regular	415.345	0	55600.7	6	1	45	1.33	38819	0	17512			Green	981 982 988 1599 1600 1601 1602 1668 2123 2124 2125 2403 11651 15685 15686 15691
2125	KRT38_HUMAN	O76015	Keratin_ type I cuticular Ha8 OS=Homo sapiens OX=9606 GN=KRT38 PE=1 SV=3	Regular	415.345	0	52076.8	6	1	31	1.54	38819	0	17512			Green	981 982 988 1599 1600 1601 1602 1668 2123 2124 2403 11651 15685 15686 15687 15691
2123	KRT35_HUMAN	Q92764	Keratin_ type I cuticular Ha5 OS=Homo sapiens OX=9606 GN=KRT35 PE=2 SV=5	Regular	415.345	0	51672.4	6	1	43	1.54	38819	0	17512			Green	981 982 988 1599 1600 1601 1602 1668 2124 2125 2403 11651 15685 15686 15687 15691
985	K1C25_HUMAN	Q7Z3Z0	Keratin_ type I cytoskeletal 25 OS=Homo sapiens OX=9606 GN=KRT25 PE=1 SV=1	Regular	394.118	0	49888.3	20	7	39	10.44	116219	50527.6	20889	22.5715	1.1261	Green	981 986 987 988 1599 15685 15686
17350	CALB1_HUMAN	P05937	Calbindin OS=Homo sapiens OX=9606 GN=CALB1 PE=1 SV=2	Regular	396.143	0	30310.3	11	3	24	8.81	58588	16598.2	6403	7.4147	0.2247	Green	4983
18859	CD5L_HUMAN	O43866	CD5 antigen-like OS=Homo sapiens OX=9606 GN=CD5L PE=1 SV=1	Regular	395.853	0	39627.6	15	7	36	29.39	23961	15653	7077	6.9924	0.2771	Green
4592	GPX3_HUMAN	P22352	Glutathione peroxidase 3 OS=Homo sapiens OX=9606 GN=GPX3 PE=1 SV=2	Regular	390.004	0	25630.5	15	6	16	21.24	20050	14506	4143	6.48	0.1661	Green
987	K1C27_HUMAN	Q7Z3Y8	Keratin_ type I cytoskeletal 27 OS=Homo sapiens OX=9606 GN=KRT27 PE=1 SV=2	Regular	381.996	0	50449.7	14	4	35	3.92	65616	0	11237			Green	981 985 986 988 1599 15686
4807	FA10_HUMAN	P00742	Coagulation factor X OS=Homo sapiens OX=9606 GN=F10 PE=1 SV=2	Regular	377.691	0	56100.4	24	11	46	21.93	28886	12680	6435	5.6643	0.3178	Green
8821	PRP6_HUMAN	O94906	Pre-mRNA-processing factor 6 OS=Homo sapiens OX=9606 GN=PRPF6 PE=1 SV=1	Regular	324.088	0	107724	16	9	95	9.35	31461	1447	5605	0.6464	0.0696	Green	320 1282 9314 10828 11413 14418 14969 15335 15996 16302 17384 18068 18398 19302 19344
1111	LV144_HUMAN	P01699	Immunoglobulin lambda variable 1-44 OS=Homo sapiens OX=9606 GN=IGLV1-44 PE=1 SV=2	Regular	372.643	0	12372.5	4	2	5	38.46	3202	738.79	1216	0.33	0.0041	Green	1400
10959	THBG_HUMAN	P05543	Thyroxine-binding globulin OS=Homo sapiens OX=9606 GN=SERPINA7 PE=1 SV=2	Regular	366.23	0	46666.8	26	7	30	15.42	121984	104741	8075	46.7894	2.1835	Green
10914	SAMP_HUMAN	P02743	Serum amyloid P-component OS=Homo sapiens OX=9606 GN=APCS PE=1 SV=2	Regular	366.153	0	25501.2	14	7	18	26.46	32243	23389	4499	10.4482	0.2664	Green
18398	CCD73_HUMAN	Q6ZRK6	Coiled-coil domain-containing protein 73 OS=Homo sapiens OX=9606 GN=CCDC73 PE=2 SV=2	Regular	350.005	0	125124	27	14	138	13.99	50304	15425.5	6976	6.8908	0.8622	Green	1282 8821 9314 10828 14418 14969 16302 17384 18068 19302
1113	LV861_HUMAN	A0A075B6I0	Immunoglobulin lambda variable 8-61 OS=Homo sapiens OX=9606 GN=IGLV8-61 PE=3 SV=7	Regular	346.538	0	12928.5	5	1	4	7.38	16603	49809	6013	22.2504	0.2877	Green
986	K1C26_HUMAN	Q7Z3Y9	Keratin_ type I cytoskeletal 26 OS=Homo sapiens OX=9606 GN=KRT26 PE=1 SV=2	Regular	342.15	0	52652.1	11	6	38	14.1	61154	2890	9821	1.291	0.068	Green	981 985 987 988 1599 15686
5056	FCN3_HUMAN	O75636	Ficolin-3 OS=Homo sapiens OX=9606 GN=FCN3 PE=1 SV=2	Regular	339.705	0	33416.3	12	5	25	19.73	19079	15872	3603	7.0903	0.2369	Green
320	GRDN_HUMAN	Q3V6T2	Girdin OS=Homo sapiens OX=9606 GN=CCDC88A PE=1 SV=2	Regular	268.002	0	216726	28	13	212	4.81	86919	44908.1	17317	20.0611	4.3478	Green	1479 2406 2438 8821 11413 11823 13519 15335 15917 15996 16710 17615 19344
4983	FBSL_HUMAN	Q9HCM7	Fibrosin-1-like protein OS=Homo sapiens OX=9606 GN=FBRSL1 PE=1 SV=4	Regular	327.566	0	111249	15	6	93	7.37	73460	53360.8	8580	23.8371	2.6518	Green	17350
6687	AB12B_HUMAN	Q7Z5M8	Protein ABHD12B OS=Homo sapiens OX=9606 GN=ABHD12B PE=2 SV=1	Regular	325.752	0	41346.7	12	3	32	11.05	191881	285850	17839	127.694	5.2797	Green
16548	CO7_HUMAN	P10643	Complement component C7 OS=Homo sapiens OX=9606 GN=C7 PE=1 SV=2	Regular	309.072	0	96711.9	42	15	67	20.64	49822	16069	7919	7.1783	0.6942	Green
19344	ALPK2_HUMAN	Q86TB3	Alpha-protein kinase 2 OS=Homo sapiens OX=9606 GN=ALPK2 PE=2 SV=3	Regular	249.062	0	240035	19	17	185	9.77	75948	2810	13341	1.2553	0.3013	Green	320 1479 2406 2438 8821 11413 11823 13519 15335 15917 15996 16710 17615
851	HYI_HUMAN	Q5T013	Putative hydroxypyruvate isomerase OS=Homo sapiens OX=9606 GN=HYI PE=1 SV=2	Regular	296.245	0	30519.7	13	3	21	9.39	113655	0	61621			Green	11404
15994	CO2_HUMAN	P06681	Complement C2 OS=Homo sapiens OX=9606 GN=C2 PE=1 SV=2	Regular	295.326	0	84636.6	24	12	66	15.69	44049	24079	6205	10.7565	0.9104	Green
17384	CC127_HUMAN	Q96BQ5	Coiled-coil domain-containing protein 127 OS=Homo sapiens OX=9606 GN=CCDC127 PE=1 SV=1	Regular	294.347	0	31005.4	6	2	40	3.85	23998	21843.7	3134	9.7579	0.3025	Green	1282 8821 9314 10828 14418 14969 16302 18068 18398 19302
19198	APOH_HUMAN	P02749	Beta-2-glycoprotein 1 OS=Homo sapiens OX=9606 GN=APOH PE=1 SV=3	Regular	282.009	0	39609.8	19	6	24	24.64	26707	16556	8301	7.3958	0.2929	Green
14969	SLF1_HUMAN	Q9BQI6	SMC5-SMC6 complex localization factor protein 1 OS=Homo sapiens OX=9606 GN=SLF1 PE=1 SV=2	Regular	276.429	0	122533	16	7	102	4.44	352055	347066	202850	155.039	18.9974	Green	1282 8821 9314 10828 14418 16302 17384 18068 18398 19302
16302	CSR2B_HUMAN	Q9H8E8	Cysteine-rich protein 2-binding protein OS=Homo sapiens OX=9606 GN=KAT14 PE=1 SV=3	Regular	276.499	0	89585.3	10	7	65	7.03	16819	3824	2063	1.7082	0.153	Green	1282 8821 9314 10828 14418 14969 17384 18068 18398 19302
8206	PLGB_HUMAN	Q02325	Plasminogen-like protein B OS=Homo sapiens OX=9606 GN=PLGLB1 PE=3 SV=1	Regular	274.684	0	11198.8	5	1	15	11.46	5751	0	874			Green	8170
1282	MAGI2_HUMAN	Q86UL8	Membrane-associated guanylate kinase_ WW and PDZ domain-containing protein 2 OS=Homo sapiens OX=9606 GN=MAGI2 PE=1 SV=3	Regular	273.186	0	159553	14	11	119	6.8	38110	6546	3191	2.9242	0.4666	Green	8821 9314 10828 14418 14969 16302 17384 18068 18398 19302
9314	RPB2_HUMAN	P30876	DNA-directed RNA polymerase II subunit RPB2 OS=Homo sapiens OX=9606 GN=POLR2B PE=1 SV=1	Regular	272.543	0	135323	14	7	115	5.71	52391	3427.88	3317	1.5313	0.2072	Green	1282 8821 10828 14418 14969 16302 17384 18068 18398 19302
10828	TT21A_HUMAN	Q8NDW8	Tetratricopeptide repeat protein 21A OS=Homo sapiens OX=9606 GN=TTC21A PE=2 SV=3	Regular	271.721	0	152598	9	7	128	4.62	31026	14612.7	2887	6.5277	0.9961	Green	1282 8821 9314 14418 14969 16302 17384 18068 18398 19302
18068	DDX58_HUMAN	O95786	Probable ATP-dependent RNA helicase DDX58 OS=Homo sapiens OX=9606 GN=DDX58 PE=1 SV=2	Regular	271.623	0	108083	10	5	91	3.89	143144	8335.99	12377	3.7238	0.4025	Green	1282 8821 9314 10828 14418 14969 16302 17384 18398 19302
2703	MYPC3_HUMAN	Q14896	Myosin-binding protein C_ cardiac-type OS=Homo sapiens OX=9606 GN=MYBPC3 PE=1 SV=4	Regular	263.156	0	141960	17	15	104	9.03	67199	18459	7449	8.2459	1.1706	Green	7797 15996
19302	ACS2L_HUMAN	Q9NUB1	Acetyl-coenzyme A synthetase 2-like_ mitochondrial OS=Homo sapiens OX=9606 GN=ACSS1 PE=1 SV=2	Regular	262.653	0	75712.3	5	1	49	0.58	10364	0	924			Green	1282 8821 9314 10828 14418 14969 16302 17384 18068 18398
14418	SNH28_HUMAN	P0DPA3	Putative uncharacterized protein SNHG28 OS=Homo sapiens OX=9606 GN=SNHG28 PE=5 SV=1	Regular	262.653	0	25656.2	5	1	16	1.7	10364	0	924			Green	1282 8821 9314 10828 14969 16302 17384 18068 18398 19302
10076	ZNHI2_HUMAN	Q9UHR6	Zinc finger HIT domain-containing protein 2 OS=Homo sapiens OX=9606 GN=ZNHIT2 PE=1 SV=1	Regular	255.949	0	43568	14	6	30	13.9	130705	118192	15093	52.7981	2.3003	Green
20059	TXND2_HUMAN	Q86VQ3	Thioredoxin domain-containing protein 2 OS=Homo sapiens OX=9606 GN=TXNDC2 PE=2 SV=4	Regular	255.376	0	60746.3	8	3	83	2.89	162312	472788	11944	211.202	12.8297	Green
4300	FIBA_HUMAN	P02671	Fibrinogen alpha chain OS=Homo sapiens OX=9606 GN=FGA PE=1 SV=2	Regular	251.347	0	95714.5	20	10	71	14.09	64918	35141	6699	15.698	1.5025	Green
15335	TNR6A_HUMAN	Q8NDV7	Trinucleotide repeat-containing gene 6A protein OS=Homo sapiens OX=9606 GN=TNRC6A PE=1 SV=2	Regular	79.1239	0	211096	17	9	118	2.5	102824	48770	16449	21.7863	4.599	Green	320 8821 11413 15996 19344
7797	NOE1_HUMAN	Q99784	Noelin OS=Homo sapiens OX=9606 GN=OLFM1 PE=1 SV=4	Regular	238.716	0	55684.9	7	5	34	3.71	21781	555.279	3386	0.2481	0.0138	Green	2703 15996
1605	K2C6C_HUMAN	P48668	Keratin_ type II cytoskeletal 6C OS=Homo sapiens OX=9606 GN=KRT6C PE=1 SV=3	Regular	220.398	0	60310.2	20	8	50	10.64	29888	0	6113			Green	989 991 993 1604 15692
1604	K2C6A_HUMAN	P02538	Keratin_ type II cytoskeletal 6A OS=Homo sapiens OX=9606 GN=KRT6A PE=1 SV=3	Regular	220.398	0	60330.2	22	9	50	10.64	35558	6512	6834	2.909	0.1755	Green	989 991 993 1605 15692
14862	SF3B6_HUMAN	Q9Y3B4	Splicing factor 3B subunit 6 OS=Homo sapiens OX=9606 GN=SF3B6 PE=1 SV=1	Regular	223.793	0	14699	7	2	11	15.2	17214	13086	3318	5.8457	0.0859	Green
18144	CK5P2_HUMAN	Q96SN8	CDK5 regulatory subunit-associated protein 2 OS=Homo sapiens OX=9606 GN=CDK5RAP2 PE=1 SV=5	Regular	85.2752	0	216578	32	14	207	3.28	182945	108078	27532	48.2801	10.4564	Green
11413	HIP1R_HUMAN	O75146	Huntingtin-interacting protein 1-related protein OS=Homo sapiens OX=9606 GN=HIP1R PE=1 SV=2	Regular	129.783	0	120073	18	11	113	6.65	31326	4179	4199	1.8668	0.2242	Green	320 2162 8821 15335 15996 19344
10597	TRFL_HUMAN	P02788	Lactotransferrin OS=Homo sapiens OX=9606 GN=LTF PE=1 SV=6	Regular	215.913	0	80063.9	9	4	76	5.49	264898	1094.63	29444	0.489	0.0392	Green	10598 15577
5725	DRG2_HUMAN	P55039	Developmentally-regulated GTP-binding protein 2 OS=Homo sapiens OX=9606 GN=DRG2 PE=1 SV=1	Regular	215.357	0	41145.7	10	4	33	9.89	210617	209433	19866	93.5569	3.8495	Green
2527	LV312_HUMAN	A0A075B6K2	Immunoglobulin lambda variable 3-12 OS=Homo sapiens OX=9606 GN=IGLV3-12 PE=3 SV=2	Regular	211.257	0	12557.8	3	1	6	9.57	4584	0	774			Green	1409 2530
11823	PADI2_HUMAN	Q9Y2J8	Protein-arginine deiminase type-2 OS=Homo sapiens OX=9606 GN=PADI2 PE=1 SV=2	Regular	210.363	0	76305.4	9	5	75	4.96	47176	1189.26	6644	0.5313	0.0405	Green	320 1479 2406 2438 13519 15917 16710 17615 19344
13519	SI1L1_HUMAN	O43166	Signal-induced proliferation-associated 1-like protein 1 OS=Homo sapiens OX=9606 GN=SIPA1L1 PE=1 SV=4	Regular	206.238	0.47	201226	13	13	167	4.49	52556	1836.77	8399	0.8205	0.1651	Green	320 1479 2406 2438 11823 15917 16710 17615 19344
17615	BAZ2B_HUMAN	Q9UIF8	Bromodomain adjacent to zinc finger domain protein 2B OS=Homo sapiens OX=9606 GN=BAZ2B PE=1 SV=3	Regular	206.217	0.47	242227	18	14	180	5.58	89599	17104.8	11673	7.641	1.8508	Green	320 1479 2406 2438 11823 13519 15917 16710 19344
10598	TRFM_HUMAN	P08582	Melanotransferrin OS=Homo sapiens OX=9606 GN=MELTF PE=1 SV=2	Regular	205.217	0.47	81811.4	6	1	59	0.68	257177	0	28979			Green	10597 15577
728	MCF2_HUMAN	P10911	Proto-oncogene DBL OS=Homo sapiens OX=9606 GN=MCF2 PE=1 SV=3	Regular	200.909	0.47	108643	13	6	73	4.97	44993	36727	9641	16.4065	1.7824	Green
15917	DIDO1_HUMAN	Q9BTC0	Death-inducer obliterator 1 OS=Homo sapiens OX=9606 GN=DIDO1 PE=1 SV=5	Regular	200.028	0.46	245584	17	11	231	4.64	69471	2662.14	8827	1.1892	0.2921	Green	320 1479 2406 2438 11823 13519 16710 17615 19344
5250	HBG1_HUMAN	P69891	Hemoglobin subunit gamma-1 OS=Homo sapiens OX=9606 GN=HBG1 PE=1 SV=2	Regular	199.999	0.46	16197.5	7	1	14	6.8	104750	0	7513			Green	4110 4111 4346 4371
4111	HBG2_HUMAN	P69892	Hemoglobin subunit gamma-2 OS=Homo sapiens OX=9606 GN=HBG2 PE=1 SV=2	Regular	199.999	0.46	16183.5	7	1	14	6.8	104750	0	7513			Green	4110 4346 4371 5250
4110	HBE_HUMAN	P02100	Hemoglobin subunit epsilon OS=Homo sapiens OX=9606 GN=HBE1 PE=1 SV=2	Regular	199.999	0.46	16259.9	7	1	14	6.8	104750	0	7513			Green	4111 4346 4371 5250
2438	KIF5C_HUMAN	O60282	Kinesin heavy chain isoform 5C OS=Homo sapiens OX=9606 GN=KIF5C PE=1 SV=1	Regular	198.25	0.45	110065	14	7	104	4.18	119632	2945.93	9777	1.316	0.1448	Green	320 1479 2406 11823 13519 15917 16710 17615 19344
989	K2C5_HUMAN	P13647	Keratin_ type II cytoskeletal 5 OS=Homo sapiens OX=9606 GN=KRT5 PE=1 SV=3	Regular	183.213	0.45	62606.6	19	14	46	13.9	39653	8933	5427	3.9905	0.2498	Green	991 993 1604 1605 15692
2406	MPIP1_HUMAN	P30304	M-phase inducer phosphatase 1 OS=Homo sapiens OX=9606 GN=CDC25A PE=1 SV=2	Regular	195.354	0.9	59771.2	6	2	57	0.76	43312	0	6326			Green	320 1479 2438 11823 13519 15917 16710 17615 19344
1479	KDM8_HUMAN	Q8N371	JmjC domain-containing protein 5 OS=Homo sapiens OX=9606 GN=KDM8 PE=1 SV=1	Regular	193.379	0.89	47897.6	5	1	38	0.96	42767	0	6096			Green	320 2406 2438 11823 13519 15917 16710 17615 19344

## Sheet: P2_SW_REP2
protein.key	protein.Entry	protein.Accession	protein.Description	protein.dataBaseType	protein.score	protein.falsePositiveRate	protein.avgMass	protein.MatchedProducts	protein.matchedPeptides	protein.digestPeps	protein.seqCover(%)	protein.MatchedPeptideIntenSum	protein.top3MatchedPeptideIntenSum	protein.MatchedProductIntenSum	protein.fmolOnColumn	protein.ngramOnColumn	protein.AutoCurate	protein.Key_ForHomologs
19652	ALBU_HUMAN	P02768	Serum albumin OS=Homo sapiens OX=9606 GN=ALB PE=1 SV=2	Regular	54087.1	0	71362.7	1401	79	61	83.25	24514590	3129307	9676304	1311.88	93.6189	Green
15577	TRFE_HUMAN	P02787	Serotransferrin OS=Homo sapiens OX=9606 GN=TF PE=1 SV=3	Regular	46055.1	0	79345.1	942	58	79	76.79	12239060	1485324	4139759	622.681	49.4067	Green
19499	APOA1_HUMAN	P02647	Apolipoprotein A-I OS=Homo sapiens OX=9606 GN=APOA1 PE=1 SV=1	Regular	45366	0	30777.9	494	33	35	81.27	6502176	1350025	2025130	565.96	17.4191	Green
6113	IGLC3_HUMAN	P0DOY3	Immunoglobulin lambda constant 3 OS=Homo sapiens OX=9606 GN=IGLC3 PE=1 SV=1	Regular	39777.4	0	11436.6	60	6	7	72.64	889135	0	172865			Green	2139 2281 6080 6203 6218
6080	IGLC2_HUMAN	P0DOY2	Immunoglobulin lambda constant 2 OS=Homo sapiens OX=9606 GN=IGLC2 PE=1 SV=1	Regular	39777.4	0	11464.7	64	6	7	72.64	902619	861417	173452	361.125	4.1402	Green	2139 2281 6113 6203 6218
6203	IGLL5_HUMAN	B9A064	Immunoglobulin lambda-like polypeptide 5 OS=Homo sapiens OX=9606 GN=IGLL5 PE=2 SV=2	Regular	39568.9	0	23405.4	62	7	12	39.72	906331	861417	181394	361.125	8.4523	Green	2139 2281 6080 6113 6218
6218	IGLC1_HUMAN	P0CG04	Immunoglobulin lambda constant 1 OS=Homo sapiens OX=9606 GN=IGLC1 PE=1 SV=1	Regular	39261.4	0	11518.8	56	6	7	72.64	876100	0	172408			Green	2139 2281 6080 6113 6203
2281	IGLC6_HUMAN	P0CF74	Immunoglobulin lambda constant 6 OS=Homo sapiens OX=9606 GN=IGLC6 PE=1 SV=1	Regular	37189	0	11447.6	48	4	6	53.77	743560	1362	153428	0.571	0.0065	Green	2139 6080 6113 6203 6218
6733	A1AG1_HUMAN	P02763	Alpha-1-acid glycoprotein 1 OS=Homo sapiens OX=9606 GN=ORM1 PE=1 SV=1	Regular	29041	0	23739.7	134	11	21	49.25	1468401	730759	601397	306.35	7.2727	Green	6900
767	HPT_HUMAN	P00738	Haptoglobin OS=Homo sapiens OX=9606 GN=HP PE=1 SV=1	Regular	28647.6	0	45889.7	429	31	30	56.16	5630710	1461569	1945548	612.722	28.1176	Green	675
6014	IGKC_HUMAN	P01834	Immunoglobulin kappa constant OS=Homo sapiens OX=9606 GN=IGKC PE=1 SV=2	Regular	27772	0	11936.1	114	7	7	80.37	1243195	953108	300218	399.564	4.7692	Green
2139	IGLC7_HUMAN	A0M8Q6	Immunoglobulin lambda constant 7 OS=Homo sapiens OX=9606 GN=IGLC7 PE=1 SV=3	Regular	27550.8	0	11424.7	30	3	7	39.62	386454	0	100676			Green	2281 6080 6113 6203 6218
6872	A1AT_HUMAN	P01009	Alpha-1-antitrypsin OS=Homo sapiens OX=9606 GN=SERPINA1 PE=1 SV=3	Regular	23995.6	0	46907.7	469	40	37	69.38	4792898	880950	1509244	369.314	17.3237	Green
20397	ENO1_YEAST	P00924	Enolase 1 OS=Saccharomyces cerevisiae (strain ATCC 204508 / S288c) GN=ENO1 PE=1 SV=3	Regular	21252.8	0	47976.3	283	23	37	57.02	3643878	1192685	1464130	500	23.9882	Green	16 266 286
19241	APOA2_HUMAN	P02652	Apolipoprotein A-II OS=Homo sapiens OX=9606 GN=APOA2 PE=1 SV=1	Regular	21086.6	0	11289.1	129	9	11	74	1613228	932994	497877	391.132	4.4155	Green
4371	HBB_HUMAN	P68871	Hemoglobin subunit beta OS=Homo sapiens OX=9606 GN=HBB PE=1 SV=2	Regular	19284	0	16112.5	104	11	13	78.23	580936	299263	121400	125.458	2.0214	Green	4346
11598	IGHA1_HUMAN	P01876	Immunoglobulin heavy constant alpha 1 OS=Homo sapiens OX=9606 GN=IGHA1 PE=1 SV=2	Regular	17905.2	0	38510.1	195	14	23	54.39	2132910	867262	540682	363.576	14.0013	Green	6194
15996	CO3_HUMAN	P01024	Complement C3 OS=Homo sapiens OX=9606 GN=C3 PE=1 SV=2	Regular	17310.9	0	188688	1272	117	153	70.23	10704230	885463	2871806	371.206	70.0421	Green
6668	AACT_HUMAN	P01011	Alpha-1-antichymotrypsin OS=Homo sapiens OX=9606 GN=SERPINA3 PE=1 SV=2	Regular	17171	0	47822.1	228	23	35	43.03	1211350	372479	334545	156.151	7.4675	Green
6776	A2MG_HUMAN	P01023	Alpha-2-macroglobulin OS=Homo sapiens OX=9606 GN=A2M PE=1 SV=3	Regular	16650.7	0	164717	910	74	105	57.26	8013541	814955	2075509	341.647	56.2751	Green	11530
675	HPTR_HUMAN	P00739	Haptoglobin-related protein OS=Homo sapiens OX=9606 GN=HPR PE=2 SV=2	Regular	16608.5	0	39542.9	252	22	27	50.29	2898640	73194	997203	30.6846	1.2134	Green	767
11404	HEMO_HUMAN	P02790	Hemopexin OS=Homo sapiens OX=9606 GN=HPX PE=1 SV=2	Regular	16243	0	52417.8	263	27	38	59.96	2415737	726821	618465	304.7	15.9717	Green
6900	A1AG2_HUMAN	P19652	Alpha-1-acid glycoprotein 2 OS=Homo sapiens OX=9606 GN=ORM2 PE=1 SV=2	Regular	16070.7	0	23887.8	97	11	23	48.26	771157	395116	335462	165.641	3.9568	Green	6733
15551	TTHY_HUMAN	P02766	Transthyretin OS=Homo sapiens OX=9606 GN=TTR PE=1 SV=1	Regular	14678.9	0	16001.1	82	10	12	61.9	307961	186211	51551	78.0638	1.2491	Green
9431	VTDB_HUMAN	P02774	Vitamin D-binding protein OS=Homo sapiens OX=9606 GN=GC PE=1 SV=2	Regular	12643.7	0	54514.4	320	35	48	69.2	1579868	395160	438883	165.66	9.0308	Green
6053	IGHG1_HUMAN	P01857	Immunoglobulin heavy constant gamma 1 OS=Homo sapiens OX=9606 GN=IGHG1 PE=1 SV=1	Regular	11902.6	0	36619.2	139	16	21	61.82	1430837	479597	300496	201.058	7.3626	Green	908 2137 11602
908	IGHG3_HUMAN	P01860	Immunoglobulin heavy constant gamma 3 OS=Homo sapiens OX=9606 GN=IGHG3 PE=1 SV=2	Regular	11699.4	0	42313.5	168	15	24	46.95	1691448	517678	384314	217.022	9.183	Green	2137 6053 11602
19371	APOC3_HUMAN	P02656	Apolipoprotein C-III OS=Homo sapiens OX=9606 GN=APOC3 PE=1 SV=1	Regular	10697.1	0	10852.3	36	3	10	34.34	270366	268162	67046	112.419	1.22	Green
4332	FETUA_HUMAN	P02765	Alpha-2-HS-glycoprotein OS=Homo sapiens OX=9606 GN=AHSG PE=1 SV=2	Regular	9522.18	0	40139.2	133	14	22	43.6	1140162	659022	315225	276.277	11.0895	Green
11602	IGHG2_HUMAN	P01859	Immunoglobulin heavy constant gamma 2 OS=Homo sapiens OX=9606 GN=IGHG2 PE=1 SV=2	Regular	8714.93	0	36528	126	14	20	46.01	1401386	541675	336940	227.082	8.2948	Green	908 2137 6053
10217	ZA2G_HUMAN	P25311	Zinc-alpha-2-glycoprotein OS=Homo sapiens OX=9606 GN=AZGP1 PE=1 SV=2	Regular	7832.1	0	34486.9	133	21	29	59.73	600120	180492	105662	75.6662	2.6095	Green
648	HVC33_HUMAN	P0DP02	Immunoglobulin heavy variable 3-30-3 OS=Homo sapiens OX=9606 GN=IGHV3-30-3 PE=3 SV=1	Regular	6673.51	0	13159.9	36	4	9	39.32	301083	45031.9	94994	18.8784	0.2484	Green	680 688 691 739 740 746 748 776 778 781 830 831 833 845 922 924 925 936 937 5509 5510
937	HV366_HUMAN	A0A0C4DH42	Immunoglobulin heavy variable 3-66 OS=Homo sapiens OX=9606 GN=IGHV3-66 PE=3 SV=1	Regular	6659.08	0	12926.6	27	3	8	23.28	172185	0	51245			Green	648 680 688 691 739 740 746 748 776 778 781 830 831 833 845 922 924 925 936 5509 5510
833	HV333_HUMAN	P01772	Immunoglobulin heavy variable 3-33 OS=Homo sapiens OX=9606 GN=IGHV3-33 PE=1 SV=2	Regular	6659.08	0	13245	27	3	9	23.08	172185	0	51245			Green	648 680 688 691 739 740 746 748 776 778 781 830 831 845 922 924 925 936 937 5509 5510
748	HV374_HUMAN	A0A0B4J1X5	Immunoglobulin heavy variable 3-74 OS=Homo sapiens OX=9606 GN=IGHV3-74 PE=3 SV=1	Regular	6659.08	0	13010.7	27	3	9	23.08	172185	0	51245			Green	648 680 688 691 739 740 746 776 778 781 830 831 833 845 922 924 925 936 937 5509 5510
746	HV353_HUMAN	P01767	Immunoglobulin heavy variable 3-53 OS=Homo sapiens OX=9606 GN=IGHV3-53 PE=1 SV=2	Regular	6659.08	0	12940.6	27	3	8	23.28	172185	0	51245			Green	648 680 688 691 739 740 748 776 778 781 830 831 833 845 922 924 925 936 937 5509 5510
680	HV307_HUMAN	P01780	Immunoglobulin heavy variable 3-7 OS=Homo sapiens OX=9606 GN=IGHV3-7 PE=1 SV=2	Regular	6313.75	0	13113.8	30	5	9	36.75	168891	135530	50309	56.8173	0.7451	Green	648 688 691 739 740 746 748 776 778 781 830 831 833 845 922 924 925 936 937 5509 5510
2137	IGHG4_HUMAN	P01861	Immunoglobulin heavy constant gamma 4 OS=Homo sapiens OX=9606 GN=IGHG4 PE=1 SV=1	Regular	6101.4	0	36453.8	75	8	20	29.05	983195	36978.3	258770	15.5021	0.5651	Green	908 6053 11602
4346	HBD_HUMAN	P02042	Hemoglobin subunit delta OS=Homo sapiens OX=9606 GN=HBD PE=1 SV=2	Regular	6049.95	0	16169.6	44	5	13	33.33	286584	0	53321			Green	4371
5510	HV348_HUMAN	P01763	Immunoglobulin heavy variable 3-48 OS=Homo sapiens OX=9606 GN=IGHV3-48 PE=1 SV=2	Regular	5856.49	0	13040.7	23	3	7	23.08	153359	0	47316			Green	648 680 688 691 739 740 746 748 776 778 781 830 831 833 845 922 924 925 936 937 5509
924	HV321_HUMAN	A0A0B4J1V1	Immunoglobulin heavy variable 3-21 OS=Homo sapiens OX=9606 GN=IGHV3-21 PE=1 SV=1	Regular	5856.49	0	13010.7	23	3	7	23.08	153359	0	47316			Green	648 680 688 691 739 740 746 748 776 778 781 830 831 833 845 922 925 936 937 5509 5510
830	HV311_HUMAN	P01762	Immunoglobulin heavy variable 3-11 OS=Homo sapiens OX=9606 GN=IGHV3-11 PE=1 SV=2	Regular	5856.49	0	13079.8	23	3	8	23.08	153359	0	47316			Green	648 680 688 691 739 740 746 748 776 778 781 831 833 845 922 924 925 936 937 5509 5510
17924	CERU_HUMAN	P00450	Ceruloplasmin OS=Homo sapiens OX=9606 GN=CP PE=1 SV=1	Regular	5774.96	0	123061	282	35	88	40.19	1540717	367562	363407	154.09	18.9625	Green
17770	APOA4_HUMAN	P06727	Apolipoprotein A-IV OS=Homo sapiens OX=9606 GN=APOA4 PE=1 SV=3	Regular	5630.66	0	45399.1	177	27	45	57.58	714947	159466	159391	66.8517	3.035	Green
19287	A1BG_HUMAN	P04217	Alpha-1B-glycoprotein OS=Homo sapiens OX=9606 GN=A1BG PE=1 SV=4	Regular	5486	0	54823.8	121	12	28	32.93	573277	253176	142578	106.137	5.8188	Green
18241	CFAB_HUMAN	P00751	Complement factor B OS=Homo sapiens OX=9606 GN=CFB PE=1 SV=2	Regular	5401.09	0	86901.6	199	26	69	33.51	878909	208958	201337	87.5998	7.6126	Green
19373	APOD_HUMAN	P05090	Apolipoprotein D OS=Homo sapiens OX=9606 GN=APOD PE=1 SV=1	Regular	5334.22	0	21560.7	45	8	13	30.69	280093	177418	46939	74.3776	1.6036	Green
7118	RET4_HUMAN	P02753	Retinol-binding protein 4 OS=Homo sapiens OX=9606 GN=RBP4 PE=1 SV=3	Regular	5323.88	0	23352.2	69	8	15	51.74	271617	159148	58543	66.7184	1.558	Green
691	HV741_HUMAN	A0A0J9YVY3	Immunoglobulin heavy variable 7-4-1 OS=Homo sapiens OX=9606 GN=IGHV7-4-1 PE=3 SV=1	Regular	5300.54	0	13019.7	13	1	8	9.4	56079	0	23343			Green	648 680 746 748 830 833 924 937 5510
4572	HBA_HUMAN	P69905	Hemoglobin subunit alpha OS=Homo sapiens OX=9606 GN=HBA1 PE=1 SV=2	Regular	4735.85	0	15314.6	59	6	9	34.51	283210	226746	52076	95.057	1.4558	Green	4518
1799	KV320_HUMAN	P01619	Immunoglobulin kappa variable 3-20 OS=Homo sapiens OX=9606 GN=IGKV3-20 PE=1 SV=2	Regular	4667.76	0	12671.2	14	2	8	32.76	35190	52785	2382	22.1286	0.2804	Green	2053
5958	IGHM_HUMAN	P01871	Immunoglobulin heavy constant mu OS=Homo sapiens OX=9606 GN=IGHM PE=1 SV=4	Regular	4566.44	0	50124.1	129	16	39	39.29	618327	226388	118177	94.9069	4.7571	Green
2053	KVD20_HUMAN	A0A0C4DH25	Immunoglobulin kappa variable 3D-20 OS=Homo sapiens OX=9606 GN=IGKV3D-20 PE=3 SV=1	Regular	4471.33	0	12629.1	13	1	7	13.79	34084	0	2233			Green	1799
19688	ANT3_HUMAN	P01008	Antithrombin-III OS=Homo sapiens OX=9606 GN=SERPINC1 PE=1 SV=1	Regular	4307.98	0	53058.8	148	27	41	57.11	545396	170890	96458	71.6409	3.8012	Green
1967	K2C1_HUMAN	P04264	Keratin_ type II cytoskeletal 1 OS=Homo sapiens OX=9606 GN=KRT1 PE=1 SV=6	Regular	4246.5	0	66209.9	167	22	50	33.85	641303	215421	132121	90.3093	5.9794	Green	991 993 15692
925	HV323_HUMAN	P01764	Immunoglobulin heavy variable 3-23 OS=Homo sapiens OX=9606 GN=IGHV3-23 PE=1 SV=2	Regular	3781.63	0	12753.4	25	3	8	23.08	152846	0	40062			Green	648 680 688 739 740 746 748 776 778 781 830 831 833 845 922 924 936 937 5509 5510
778	HV330_HUMAN	P01768	Immunoglobulin heavy variable 3-30 OS=Homo sapiens OX=9606 GN=IGHV3-30 PE=1 SV=2	Regular	3781.63	0	13117.9	25	3	9	23.08	152846	0	40062			Green	648 680 688 739 740 746 748 776 781 830 831 833 845 922 924 925 936 937 5509 5510
740	HV335_HUMAN	P0DP03	Immunoglobulin heavy variable 3-30-5 OS=Homo sapiens OX=9606 GN=IGHV3-30-5 PE=3 SV=1	Regular	3781.63	0	13117.9	25	3	9	23.08	153216	36740	40062	15.4022	0.202	Green	648 680 688 739 746 748 776 778 781 830 831 833 845 922 924 925 936 937 5509 5510
16738	CLUS_HUMAN	P10909	Clusterin OS=Homo sapiens OX=9606 GN=CLU PE=1 SV=1	Regular	3671.14	0	53065	128	16	40	33.18	570821	203319	113978	85.2358	4.523	Green
921	HV146_HUMAN	P01743	Immunoglobulin heavy variable 1-46 OS=Homo sapiens OX=9606 GN=IGHV1-46 PE=1 SV=2	Regular	3606.62	0	13103.8	15	2	9	22.22	27325	40987.5	10919	17.1829	0.2252	Green	733 735 751 919
11624	ITIH2_HUMAN	P19823	Inter-alpha-trypsin inhibitor heavy chain H2 OS=Homo sapiens OX=9606 GN=ITIH2 PE=1 SV=2	Regular	3375.77	0	106920	175	25	75	30.76	769697	266564	167481	111.749	11.9482	Green
6194	IGHA2_HUMAN	P01877	Immunoglobulin heavy constant alpha 2 OS=Homo sapiens OX=9606 GN=IGHA2 PE=1 SV=4	Regular	3357.59	0	37389.8	65	8	23	38.53	674864	48243.7	163915	20.2248	0.7562	Green	11598
919	HV103_HUMAN	A0A0C4DH29	Immunoglobulin heavy variable 1-3 OS=Homo sapiens OX=9606 GN=IGHV1-3 PE=3 SV=1	Regular	3343.47	0	13121.8	12	1	10	9.4	17879	0	10505			Green	733 735 751 921
751	HV69D_HUMAN	A0A0B4J2H0	Immunoglobulin heavy variable 1-69D OS=Homo sapiens OX=9606 GN=IGHV1-69D PE=1 SV=1	Regular	3343.47	0	12774.4	12	1	8	9.4	17879	0	10505			Green	733 735 919 921
735	HV169_HUMAN	P01742	Immunoglobulin heavy variable 1-69 OS=Homo sapiens OX=9606 GN=IGHV1-69 PE=1 SV=2	Regular	3343.47	0	12773.5	12	1	9	9.4	17879	0	10505			Green	733 751 919 921
733	HV108_HUMAN	P0DP01	Immunoglobulin heavy variable 1-8 OS=Homo sapiens OX=9606 GN=IGHV1-8 PE=3 SV=1	Regular	3343.47	0	13105.7	12	1	8	9.4	17879	0	10505			Green	735 751 919 921
15658	ITIH1_HUMAN	P19827	Inter-alpha-trypsin inhibitor heavy chain H1 OS=Homo sapiens OX=9606 GN=ITIH1 PE=1 SV=3	Regular	3122.7	0	101846	151	21	59	28.21	555393	184696	102237	77.4287	7.8858	Green
981	K1C10_HUMAN	P13645	Keratin_ type I cytoskeletal 10 OS=Homo sapiens OX=9606 GN=KRT10 PE=1 SV=6	Regular	2945.87	0	59055.3	124	23	37	44.69	472200	117578	109466	49.2913	2.9109	Green	982 985 987 988 1599 1600 1601 1668 11651 15685 15686 15687 15690
19722	AMBP_HUMAN	P02760	Protein AMBP OS=Homo sapiens OX=9606 GN=AMBP PE=1 SV=1	Regular	2770.28	0	39912	54	10	27	37.5	220906	179441	41475	75.2257	3.0024	Green
16550	CO4B_HUMAN	P0C0L5	Complement C4-B OS=Homo sapiens OX=9606 GN=C4B PE=1 SV=2	Regular	2684.53	0	194291	320	53	127	36.58	993134	110911	186314	46.4963	9.0338	Green	16641
2041	KNG1_HUMAN	P01042	Kininogen-1 OS=Homo sapiens OX=9606 GN=KNG1 PE=1 SV=2	Regular	2650.14	0	73041	138	20	65	32.92	685383	278478	126766	116.744	8.5271	Green
2162	ITIH4_HUMAN	Q14624	Inter-alpha-trypsin inhibitor heavy chain H4 OS=Homo sapiens OX=9606 GN=ITIH4 PE=1 SV=4	Regular	2612.45	0	103586	168	28	67	33.55	597963	155221	114475	65.0721	6.7405	Green
16641	CO4A_HUMAN	P0C0L4	Complement C4-A OS=Homo sapiens OX=9606 GN=C4A PE=1 SV=2	Regular	2579.73	0	194383	320	54	127	37.84	981292	70967.2	187582	29.751	5.7831	Green	16550
14810	SAA4_HUMAN	P35542	Serum amyloid A-4 protein OS=Homo sapiens OX=9606 GN=SAA4 PE=1 SV=2	Regular	2463.07	0	14860.7	22	6	11	46.92	68320	60080	16141	25.1869	0.3743	Green
13941	THRB_HUMAN	P00734	Prothrombin OS=Homo sapiens OX=9606 GN=F2 PE=1 SV=2	Regular	2384.32	0	71519.7	110	19	51	34.08	314962	134032	56388	56.1892	4.0186	Green
806	IC1_HUMAN	P05155	Plasma protease C1 inhibitor OS=Homo sapiens OX=9606 GN=SERPING1 PE=1 SV=2	Regular	2199.79	0	55382.4	83	15	30	25.8	319990	141913	42721	59.4931	3.2949	Green
3586	KVD26_HUMAN	A0A0A0MRZ7	Immunoglobulin kappa variable 2D-26 OS=Homo sapiens OX=9606 GN=IGKV2D-26 PE=3 SV=1	Regular	2164.08	0	13411.2	14	1	6	10.83	91056	0	19142			Green	1178 1181 1182 1184 1762 1797 2469 2476
2476	KVD29_HUMAN	A0A075B6S2	Immunoglobulin kappa variable 2D-29 OS=Homo sapiens OX=9606 GN=IGKV2D-29 PE=3 SV=1	Regular	2164.08	0	13257.2	14	1	6	10.83	91056	0	19142			Green	1178 1181 1182 1184 1762 1797 2469 3586
2469	KV229_HUMAN	A2NJV5	Immunoglobulin kappa variable 2-29 OS=Homo sapiens OX=9606 GN=IGKV2-29 PE=3 SV=2	Regular	2164.08	0	13199.1	14	1	6	10.83	91056	0	19142			Green	1178 1181 1182 1184 1762 1797 2476 3586
1797	KV230_HUMAN	P06310	Immunoglobulin kappa variable 2-30 OS=Homo sapiens OX=9606 GN=IGKV2-30 PE=3 SV=2	Regular	2164.08	0	13299.1	14	1	7	10.83	91056	0	19142			Green	1178 1181 1182 1184 1762 2469 2476 3586
1762	KV228_HUMAN	A0A075B6P5	Immunoglobulin kappa variable 2-28 OS=Homo sapiens OX=9606 GN=IGKV2-28 PE=3 SV=1	Regular	2164.08	0	13070.8	14	1	5	10.83	91056	0	19142			Green	1178 1181 1182 1184 1797 2469 2476 3586
1184	KVD40_HUMAN	P01614	Immunoglobulin kappa variable 2D-40 OS=Homo sapiens OX=9606 GN=IGKV2D-40 PE=1 SV=2	Regular	2164.08	0	13424.2	14	1	5	10.74	91056	0	19142			Green	1178 1181 1182 1762 1797 2469 2476 3586
1182	KVD30_HUMAN	A0A075B6S6	Immunoglobulin kappa variable 2D-30 OS=Homo sapiens OX=9606 GN=IGKV2D-30 PE=3 SV=1	Regular	2164.08	0	13329.1	14	1	6	10.83	91056	0	19142			Green	1178 1181 1184 1762 1797 2469 2476 3586
1181	KVD28_HUMAN	P01615	Immunoglobulin kappa variable 2D-28 OS=Homo sapiens OX=9606 GN=IGKV2D-28 PE=1 SV=2	Regular	2164.08	0	13070.8	14	1	5	10.83	91056	273168	19142	114.518	1.4968	Green	1178 1182 1184 1762 1797 2469 2476 3586
1178	KV240_HUMAN	A0A087WW87	Immunoglobulin kappa variable 2-40 OS=Homo sapiens OX=9606 GN=IGKV2-40 PE=3 SV=2	Regular	2164.08	0	13424.2	14	1	5	10.74	91056	0	19142			Green	1181 1182 1184 1762 1797 2469 2476 3586
19479	ANGT_HUMAN	P01019	Angiotensinogen OS=Homo sapiens OX=9606 GN=AGT PE=1 SV=1	Regular	2143.07	0	53439.4	71	11	26	25.57	212680	124547	33809	52.2129	2.7902	Green
2048	KV401_HUMAN	P06312	Immunoglobulin kappa variable 4-1 OS=Homo sapiens OX=9606 GN=IGKV4-1 PE=1 SV=1	Regular	2106.92	0	13494.1	21	3	9	29.75	75544	74249	19707	31.1268	0.42	Green
6217	IGJ_HUMAN	P01591	Immunoglobulin J chain OS=Homo sapiens OX=9606 GN=JCHAIN PE=1 SV=4	Regular	2079.88	0	18554.8	28	5	12	37.11	71991	61608	13656	25.8274	0.4792	Green
7081	PON1_HUMAN	P27169	Serum paraoxonase/arylesterase 1 OS=Homo sapiens OX=9606 GN=PON1 PE=1 SV=3	Regular	2027.1	0	39902.4	59	11	22	36.34	216355	97263	29622	40.7748	1.627	Green	7109
19512	AFAM_HUMAN	P43652	Afamin OS=Homo sapiens OX=9606 GN=AFM PE=1 SV=1	Regular	1866.1	0	71008.1	123	26	67	42.24	423260	138744	81549	58.1646	4.1302	Green
11034	HEP2_HUMAN	P05546	Heparin cofactor 2 OS=Homo sapiens OX=9606 GN=SERPIND1 PE=1 SV=3	Regular	1828.13	0	57241.8	79	14	39	26.85	255026	89331	52685	37.4495	2.1437	Green
11530	PZP_HUMAN	P20742	Pregnancy zone protein OS=Homo sapiens OX=9606 GN=PZP PE=1 SV=4	Regular	1787.18	0	165346	102	17	95	13.02	825967	81928.7	293244	34.3463	5.679	Green	6776
19501	APOC1_HUMAN	P02654	Apolipoprotein C-I OS=Homo sapiens OX=9606 GN=APOC1 PE=1 SV=1	Regular	1776.05	0	9331.94	16	4	7	26.51	54416	50614	7414	21.2185	0.198	Green
844	HV434_HUMAN	P06331	Immunoglobulin heavy variable 4-34 OS=Homo sapiens OX=9606 GN=IGHV4-34 PE=1 SV=2	Regular	1434.41	0	13928.9	14	3	7	25.2	34670	0	6276			Green	650 689 690 737 738 783 784 843
784	HV439_HUMAN	P01824	Immunoglobulin heavy variable 4-39 OS=Homo sapiens OX=9606 GN=IGHV4-39 PE=1 SV=2	Regular	1434.41	0	14088.2	14	3	8	24.8	34670	0	6276			Green	650 689 690 737 738 783 843 844
738	HVD82_HUMAN	P0DP08	Immunoglobulin heavy variable 4-38-2 OS=Homo sapiens OX=9606 GN=IGHV4-38-2 PE=3 SV=1	Regular	1434.41	0	13130	14	3	6	26.5	34670	0	6276			Green	650 689 690 737 783 784 843 844
737	HVD34_HUMAN	P0DP06	Immunoglobulin heavy variable 4-30-4 OS=Homo sapiens OX=9606 GN=IGHV4-30-4 PE=3 SV=1	Regular	1434.41	0	13270.1	14	3	6	26.27	34670	0	6276			Green	650 689 690 738 783 784 843 844
690	HV459_HUMAN	P01825	Immunoglobulin heavy variable 4-59 OS=Homo sapiens OX=9606 GN=IGHV4-59 PE=1 SV=2	Regular	1434.41	0	13049.9	14	3	6	26.72	34670	34670	6276	14.5344	0.1897	Green	650 689 737 738 783 784 843 844
650	HV461_HUMAN	A0A0C4DH41	Immunoglobulin heavy variable 4-61 OS=Homo sapiens OX=9606 GN=IGHV4-61 PE=3 SV=1	Regular	1434.41	0	13180	14	3	6	26.27	34670	0	6276			Green	689 690 737 738 783 784 843 844
2410	KV311_HUMAN	P04433	Immunoglobulin kappa variable 3-11 OS=Homo sapiens OX=9606 GN=IGKV3-11 PE=1 SV=1	Regular	1353.45	0	12689.2	7	1	7	7.83	34402	0	7658			Green	2052
2052	KVD11_HUMAN	A0A0A0MRZ8	Immunoglobulin kappa variable 3D-11 OS=Homo sapiens OX=9606 GN=IGKV3D-11 PE=3 SV=6	Regular	1353.45	0	12739.3	7	1	7	7.83	34402	103206	7658	43.2662	0.5512	Green	2410
991	K22E_HUMAN	P35908	Keratin_ type II cytoskeletal 2 epidermal OS=Homo sapiens OX=9606 GN=KRT2 PE=1 SV=2	Regular	1251.38	0	65718.1	76	23	58	43.51	261309	41388.3	42202	17.3509	1.1403	Green	993 1967 15692
15686	K1C14_HUMAN	P02533	Keratin_ type I cytoskeletal 14 OS=Homo sapiens OX=9606 GN=KRT14 PE=1 SV=4	Regular	1148.11	0	51903.7	49	17	47	31.36	172591	45773	53301	19.1891	0.996	Green	981 982 983 985 987 988 1599 1600 1601 1668 11651 15685 15687 15690
1599	K1C16_HUMAN	P08779	Keratin_ type I cytoskeletal 16 OS=Homo sapiens OX=9606 GN=KRT16 PE=1 SV=4	Regular	1140.55	0	51610.1	40	14	47	26.43	135432	2428.8	50155	1.0182	0.0525	Green	981 982 983 985 987 988 1600 1601 1668 11651 15685 15686 15687 15690
17023	C4BPA_HUMAN	P04003	C4b-binding protein alpha chain OS=Homo sapiens OX=9606 GN=C4BPA PE=1 SV=2	Regular	1178.56	0	69086.2	69	22	50	44.05	205276	68731	39700	28.8136	1.9906	Green
988	K1C28_HUMAN	Q7Z3Y7	Keratin_ type I cytoskeletal 28 OS=Homo sapiens OX=9606 GN=KRT28 PE=1 SV=2	Regular	1164.04	0	51194.8	26	7	36	13.58	119159	37442.9	36604	15.6969	0.8036	Green	981 982 985 987 1599 1600 1601 1668 11651 15685 15686 15687
843	HV404_HUMAN	A0A075B6R2	Immunoglobulin heavy variable 4-4 OS=Homo sapiens OX=9606 GN=IGHV4-4 PE=3 SV=2	Regular	1102.21	0	12961.8	10	2	6	18.8	26804	0	3615			Green	650 689 690 737 738 783 784 844
783	HV431_HUMAN	P0DP07	Immunoglobulin heavy variable 4-31 OS=Homo sapiens OX=9606 GN=IGHV4-31 PE=3 SV=1	Regular	1102.21	0	13209.1	10	2	6	18.64	26804	0	3615			Green	650 689 690 737 738 784 843 844
689	HV432_HUMAN	A0A087WSY4	Immunoglobulin heavy variable 4-30-2 OS=Homo sapiens OX=9606 GN=IGHV4-30-2 PE=3 SV=1	Regular	1102.21	0	13139	10	2	6	18.64	26804	0	3615			Green	650 690 737 738 783 784 843 844
6902	A2GL_HUMAN	P02750	Leucine-rich alpha-2-glycoprotein OS=Homo sapiens OX=9606 GN=LRG1 PE=1 SV=2	Regular	1098.24	0	38406.1	37	9	29	23.92	82105	44265	14532	18.5569	0.7127	Green
8170	PLMN_HUMAN	P00747	Plasminogen OS=Homo sapiens OX=9606 GN=PLG PE=1 SV=2	Regular	911.019	0	93306.4	67	28	67	43.83	330859	162958	48289	68.3158	6.3743	Green	983
2470	KV105_HUMAN	P01602	Immunoglobulin kappa variable 1-5 OS=Homo sapiens OX=9606 GN=IGKV1-5 PE=1 SV=2	Regular	1080.52	0	12952.7	7	1	6	9.4	18816	56448	3501	23.6643	0.3065	Green
652	HV601_HUMAN	A0A0B4J1U7	Immunoglobulin heavy variable 6-1 OS=Homo sapiens OX=9606 GN=IGHV6-1 PE=3 SV=1	Regular	1023.09	0	13595.3	14	4	6	17.36	21782	22551	7188	9.4539	0.1285	Green
15690	K1C9_HUMAN	P35527	Keratin_ type I cytoskeletal 9 OS=Homo sapiens OX=9606 GN=KRT9 PE=1 SV=3	Regular	1016.6	0	62292.5	90	20	44	33.87	232319	54293	51106	22.7608	1.4178	Green	981 982 1599 1600 11651 15686
19273	APOC2_HUMAN	P02655	Apolipoprotein C-II OS=Homo sapiens OX=9606 GN=APOC2 PE=1 SV=1	Regular	1009.9	0	11283.9	13	4	7	35.64	52315	49887	5614	20.9137	0.236	Green
1600	K1C17_HUMAN	Q04695	Keratin_ type I cytoskeletal 17 OS=Homo sapiens OX=9606 GN=KRT17 PE=1 SV=2	Regular	860.277	0	48390.9	42	15	48	37.04	139325	40250	43417	16.8737	0.8165	Green	981 982 983 988 1599 1601 1668 11651 15685 15686 15687 15690
982	K1C19_HUMAN	P08727	Keratin_ type I cytoskeletal 19 OS=Homo sapiens OX=9606 GN=KRT19 PE=1 SV=4	Regular	815.4	0	44106.1	29	9	45	22	97734	8801.16	40205	3.6896	0.1627	Green	981 983 988 1599 1600 1601 1668 11651 15685 15686 15687 15690
15692	K2C6B_HUMAN	P04259	Keratin_ type II cytoskeletal 6B OS=Homo sapiens OX=9606 GN=KRT6B PE=1 SV=5	Regular	845.131	0	60352.2	32	11	50	20.39	388947	353205	21081	148.071	8.9364	Green	991 993 1967
19376	APOM_HUMAN	O95445	Apolipoprotein M OS=Homo sapiens OX=9606 GN=APOM PE=1 SV=2	Regular	855.045	0	21595.5	20	6	18	20.21	53523	36054	11767	15.1146	0.3264	Green
11651	K1C15_HUMAN	P19012	Keratin_ type I cytoskeletal 15 OS=Homo sapiens OX=9606 GN=KRT15 PE=1 SV=3	Regular	803.742	0	49439.9	26	6	46	11.62	92733	0	38873			Green	981 982 983 988 1599 1600 1601 1668 15685 15686 15687 15690
4518	HBAZ_HUMAN	P02008	Hemoglobin subunit zeta OS=Homo sapiens OX=9606 GN=HBZ PE=1 SV=2	Regular	794.534	0	15694.1	5	1	11	4.93	20388	0	5886			Green	4572
985	K1C25_HUMAN	Q7Z3Z0	Keratin_ type I cytoskeletal 25 OS=Homo sapiens OX=9606 GN=KRT25 PE=1 SV=1	Regular	793.798	0	49888.3	17	7	39	15.56	59976	2545.05	14096	1.0669	0.0532	Green	981 987 988 1599 15686
286	ENOG_HUMAN	P09104	Gamma-enolase OS=Homo sapiens OX=9606 GN=ENO2 PE=1 SV=3	Regular	782.576	0	47610.8	25	7	38	17.05	369651	21546.7	269902	9.0328	0.4301	Green	16 266 20397
16465	CO9_HUMAN	P02748	Complement component C9 OS=Homo sapiens OX=9606 GN=C9 PE=1 SV=2	Regular	779.671	0	64656.2	66	15	46	26.12	181752	87044	34637	36.4908	2.3594	Green
987	K1C27_HUMAN	Q7Z3Y8	Keratin_ type I cytoskeletal 27 OS=Homo sapiens OX=9606 GN=KRT27 PE=1 SV=2	Regular	779.601	0	50449.7	14	4	35	6.75	57130	0	13622			Green	981 985 988 1599 15686
688	HV373_HUMAN	A0A0B4J1V6	Immunoglobulin heavy variable 3-73 OS=Homo sapiens OX=9606 GN=IGHV3-73 PE=3 SV=1	Regular	777.554	0	13028.8	12	4	9	35.29	98600	9133	24762	3.8288	0.0499	Green	648 680 739 740 746 748 776 778 781 830 831 833 845 922 924 925 936 937 5509 5510
16	ENOB_HUMAN	P13929	Beta-enolase OS=Homo sapiens OX=9606 GN=ENO3 PE=1 SV=5	Regular	765.521	0	47329.1	31	8	37	15.44	429581	11250.3	279428	4.7164	0.2232	Green	266 286 20397
6760	A2AP_HUMAN	P08697	Alpha-2-antiplasmin OS=Homo sapiens OX=9606 GN=SERPINF2 PE=1 SV=3	Regular	703.455	0	54908	44	12	35	32.59	95712	50698	18353	21.2537	1.167	Green
266	ENOA_HUMAN	P06733	Alpha-enolase OS=Homo sapiens OX=9606 GN=ENO1 PE=1 SV=2	Regular	703.148	0	47511.2	14	2	39	5.53	311642	0	264791			Green	16 286 20397
922	HV309_HUMAN	P01782	Immunoglobulin heavy variable 3-9 OS=Homo sapiens OX=9606 GN=IGHV3-9 PE=1 SV=2	Regular	691.48	0	13115.9	14	3	9	22.88	103218	0	24680			Green	648 680 688 739 740 746 748 776 778 781 830 831 833 845 924 925 936 937 5509 5510
845	HV43D_HUMAN	P0DP04	Immunoglobulin heavy variable 3-43D OS=Homo sapiens OX=9606 GN=IGHV3-43D PE=3 SV=1	Regular	691.48	0	13187.9	14	3	9	22.88	103218	5938	24680	2.4893	0.0328	Green	648 680 688 739 740 746 748 776 778 781 830 831 833 922 924 925 936 937 5509 5510
19595	APOL1_HUMAN	O14791	Apolipoprotein L1 OS=Homo sapiens OX=9606 GN=APOL1 PE=1 SV=5	Regular	666.394	0	44031.3	23	8	29	21.36	52215	38262	9058	16.0403	0.7063	Green
15685	K1C13_HUMAN	P13646	Keratin_ type I cytoskeletal 13 OS=Homo sapiens OX=9606 GN=KRT13 PE=1 SV=4	Regular	616.889	0	49930.5	23	5	44	10.7	64316	0	26046			Green	981 982 983 988 1599 1600 1601 1668 11651 15686 15687
4592	GPX3_HUMAN	P22352	Glutathione peroxidase 3 OS=Homo sapiens OX=9606 GN=GPX3 PE=1 SV=2	Regular	652	0	25630.5	18	6	16	23.01	22281	15069	3432	6.3173	0.1619	Green
10914	SAMP_HUMAN	P02743	Serum amyloid P-component OS=Homo sapiens OX=9606 GN=APCS PE=1 SV=2	Regular	631.019	0	25501.2	17	5	18	23.77	37847	25850	4028	10.8369	0.2764	Green
1400	LV147_HUMAN	P01700	Immunoglobulin lambda variable 1-47 OS=Homo sapiens OX=9606 GN=IGLV1-47 PE=1 SV=2	Regular	630.121	0	12454.7	8	1	6	11.11	16444	49332	3642	20.6811	0.2576	Green
993	K2C1B_HUMAN	Q7Z794	Keratin_ type II cytoskeletal 1b OS=Homo sapiens OX=9606 GN=KRT77 PE=2 SV=3	Regular	614.357	0	62186.6	25	7	47	19.9	123951	7693.49	16216	3.2253	0.2006	Green	991 1967 15692
19592	APOE_HUMAN	P02649	Apolipoprotein E OS=Homo sapiens OX=9606 GN=APOE PE=1 SV=1	Regular	620.48	0	36268.2	30	14	33	47.95	56023	23495	5833	9.8496	0.3572	Green
936	HV349_HUMAN	A0A0A0MS15	Immunoglobulin heavy variable 3-49 OS=Homo sapiens OX=9606 GN=IGHV3-49 PE=3 SV=1	Regular	594.011	0	13227	9	2	9	13.45	90688	0	24346			Green	648 680 688 739 740 746 748 776 778 781 830 831 833 845 922 924 925 937 5509 5510
17258	C1R_HUMAN	P00736	Complement C1r subcomponent OS=Homo sapiens OX=9606 GN=C1R PE=1 SV=2	Regular	573.758	0	81658.4	38	10	53	18.72	65369	32912	11207	13.7974	1.1267	Green
781	HV372_HUMAN	A0A0B4J1Y9	Immunoglobulin heavy variable 3-72 OS=Homo sapiens OX=9606 GN=IGHV3-72 PE=3 SV=1	Regular	589.878	0	13374	7	2	8	10.08	96745	0	22432			Green	648 680 688 739 740 746 748 776 778 830 831 833 845 922 924 925 936 937 5509 5510
776	HV315_HUMAN	A0A0B4J1V0	Immunoglobulin heavy variable 3-15 OS=Homo sapiens OX=9606 GN=IGHV3-15 PE=3 SV=1	Regular	589.878	0	13096.9	7	2	9	10.08	96745	0	22432			Green	648 680 688 739 740 746 748 778 781 830 831 833 845 922 924 925 936 937 5509 5510
17071	CBG_HUMAN	P08185	Corticosteroid-binding globulin OS=Homo sapiens OX=9606 GN=SERPINA6 PE=1 SV=1	Regular	584.835	0	45312.1	36	8	23	23.46	95294	58753	16618	24.6306	1.1161	Green
5509	HV343_HUMAN	A0A0B4J1X8	Immunoglobulin heavy variable 3-43 OS=Homo sapiens OX=9606 GN=IGHV3-43 PE=3 SV=1	Regular	555.952	0	13247.9	10	2	9	13.56	97280	0	23973			Green	648 680 688 739 740 746 748 776 778 781 830 831 833 845 922 924 925 936 937 5510
831	HV313_HUMAN	P01766	Immunoglobulin heavy variable 3-13 OS=Homo sapiens OX=9606 GN=IGHV3-13 PE=1 SV=2	Regular	555.952	0	12677.3	10	2	7	13.79	97280	0	23973			Green	648 680 688 739 740 746 748 776 778 781 830 833 845 922 924 925 936 937 5509 5510
739	HV320_HUMAN	A0A0C4DH32	Immunoglobulin heavy variable 3-20 OS=Homo sapiens OX=9606 GN=IGHV3-20 PE=3 SV=2	Regular	555.952	0	12844.5	10	2	8	13.68	97280	0	23973			Green	648 680 688 740 746 748 776 778 781 830 831 833 845 922 924 925 936 937 5509 5510
17094	C1S_HUMAN	P09871	Complement C1s subcomponent OS=Homo sapiens OX=9606 GN=C1S PE=1 SV=1	Regular	552.697	0	78224.3	43	18	46	31.25	66540	27489	10807	11.524	0.9015	Green
5119	FBX8_HUMAN	Q9NRD0	F-box only protein 8 OS=Homo sapiens OX=9606 GN=FBXO8 PE=2 SV=1	Regular	529.556	0	37524.6	9	1	29	3.76	141272	423816	13671	177.673	6.6671	Green
13274	SAS10_HUMAN	Q9NQZ2	Something about silencing protein 10 OS=Homo sapiens OX=9606 GN=UTP3 PE=1 SV=1	Regular	526.774	0	54672.1	14	3	32	5.64	387733	130986	216227	54.9122	3.0022	Green
1113	LV861_HUMAN	A0A075B6I0	Immunoglobulin lambda variable 8-61 OS=Homo sapiens OX=9606 GN=IGLV8-61 PE=3 SV=7	Regular	459.458	0.66	12928.5	7	1	4	7.38	17726	50568	5730	21.1992	0.2741	Green
1601	K1C18_HUMAN	P05783	Keratin_ type I cytoskeletal 18 OS=Homo sapiens OX=9606 GN=KRT18 PE=1 SV=2	Regular	447.517	0.66	48057.9	16	7	43	16.28	117332	83535.6	21712	35.02	1.683	Green	981 982 988 1599 1600 1668 11651 15685 15686 15687
983	K1C20_HUMAN	P35900	Keratin_ type I cytoskeletal 20 OS=Homo sapiens OX=9606 GN=KRT20 PE=1 SV=1	Regular	378.98	0.65	48543.7	18	6	45	13.21	211959	90535.6	31213	37.9545	1.8425	Green	982 1599 1600 8170 11651 15685 15686
1241	LUM_HUMAN	P51884	Lumican OS=Homo sapiens OX=9606 GN=LUM PE=1 SV=2	Regular	407.106	0.65	38771.2	25	7	20	26.04	25078	18679	4585	7.8307	0.3036	Green
1668	KRT36_HUMAN	O76013	Keratin_ type I cuticular Ha6 OS=Homo sapiens OX=9606 GN=KRT36 PE=2 SV=1	Regular	399.022	0.65	53387.7	11	4	44	7.07	45656	6840.27	18454	2.8676	0.1531	Green	981 982 988 1599 1600 1601 11651 15685 15686 15687
7235	PLAC9_HUMAN	Q5JTB6	Placenta-specific protein 9 OS=Homo sapiens OX=9606 GN=PLAC9 PE=1 SV=1	Regular	398.082	0.64	10423	4	1	9	10.31	23583	70749	1270	29.6596	0.3091	Green
7109	PON3_HUMAN	Q15166	Serum paraoxonase/lactonase 3 OS=Homo sapiens OX=9606 GN=PON3 PE=1 SV=3	Regular	395.373	0.64	39835.7	16	5	30	14.97	89446	41469.7	8095	17.385	0.6925	Green	7081
2217	KV315_HUMAN	P01624	Immunoglobulin kappa variable 3-15 OS=Homo sapiens OX=9606 GN=IGKV3-15 PE=1 SV=2	Regular	395.023	0.63	12610.2	8	2	7	26.09	18086	27129	4759	11.3731	0.1434	Green
15687	K1C24_HUMAN	Q2M2I5	Keratin_ type I cytoskeletal 24 OS=Homo sapiens OX=9606 GN=KRT24 PE=1 SV=1	Regular	394.006	0.63	55600.7	15	6	45	14.86	43899	2288.68	19355	0.9595	0.0533	Green	981 982 988 1599 1600 1601 1668 11651 15685 15686

## Sheet: P2_SW_REP3
protein.key	protein.Entry	protein.Accession	protein.Description	protein.dataBaseType	protein.score	protein.falsePositiveRate	protein.avgMass	protein.MatchedProducts	protein.matchedPeptides	protein.digestPeps	protein.seqCover(%)	protein.MatchedPeptideIntenSum	protein.top3MatchedPeptideIntenSum	protein.MatchedProductIntenSum	protein.fmolOnColumn	protein.ngramOnColumn	protein.AutoCurate	protein.Key_ForHomologs
19652	ALBU_HUMAN	P02768	Serum albumin OS=Homo sapiens OX=9606 GN=ALB PE=1 SV=2	Regular	52561.8	0	71362.7	1328	74	61	86.04	23198360	3201807	10516370	1381.55	98.5914	Green
6113	IGLC3_HUMAN	P0DOY3	Immunoglobulin lambda constant 3 OS=Homo sapiens OX=9606 GN=IGLC3 PE=1 SV=1	Regular	46773.3	0	11436.6	58	5	7	72.64	930834	0	183707			Green	2139 2281 6080 6203 6218
6080	IGLC2_HUMAN	P0DOY2	Immunoglobulin lambda constant 2 OS=Homo sapiens OX=9606 GN=IGLC2 PE=1 SV=1	Regular	46773.3	0	11464.7	62	5	7	72.64	957233	896990	184568	387.044	4.4373	Green	2139 2281 6113 6203 6218
6203	IGLL5_HUMAN	B9A064	Immunoglobulin lambda-like polypeptide 5 OS=Homo sapiens OX=9606 GN=IGLL5 PE=2 SV=2	Regular	46503.8	0	23405.4	62	6	12	39.72	930374	896990	185465	387.044	9.0589	Green	2139 2281 6080 6113 6218
6218	IGLC1_HUMAN	P0CG04	Immunoglobulin lambda constant 1 OS=Homo sapiens OX=9606 GN=IGLC1 PE=1 SV=1	Regular	46195.6	0	11518.8	56	5	7	72.64	904906	0	176240			Green	2139 2281 6080 6113 6203
2281	IGLC6_HUMAN	P0CF74	Immunoglobulin lambda constant 6 OS=Homo sapiens OX=9606 GN=IGLC6 PE=1 SV=1	Regular	43821.3	0	11447.6	46	3	6	46.23	774898	0	164342			Green	2139 6080 6113 6203 6218
15577	TRFE_HUMAN	P02787	Serotransferrin OS=Homo sapiens OX=9606 GN=TF PE=1 SV=3	Regular	43544.2	0	79345.1	921	58	79	70.34	12399140	1515056	3813038	653.734	51.8706	Green
19499	APOA1_HUMAN	P02647	Apolipoprotein A-I OS=Homo sapiens OX=9606 GN=APOA1 PE=1 SV=1	Regular	39750.8	0	30777.9	490	34	35	76.4	6566735	1379352	2094243	595.179	18.3183	Green
6014	IGKC_HUMAN	P01834	Immunoglobulin kappa constant OS=Homo sapiens OX=9606 GN=IGKC PE=1 SV=2	Regular	38106.4	0	11936.1	129	7	7	80.37	1338502	1007792	335782	434.854	5.1905	Green
2139	IGLC7_HUMAN	A0M8Q6	Immunoglobulin lambda constant 7 OS=Homo sapiens OX=9606 GN=IGLC7 PE=1 SV=3	Regular	31387.8	0	11424.7	31	2	7	32.08	371703	0	102844			Green	2281 6080 6113 6203 6218
767	HPT_HUMAN	P00738	Haptoglobin OS=Homo sapiens OX=9606 GN=HP PE=1 SV=1	Regular	30772.6	0	45889.7	405	30	30	55.42	5842627	1537538	1805974	663.435	30.4448	Green	675
6733	A1AG1_HUMAN	P02763	Alpha-1-acid glycoprotein 1 OS=Homo sapiens OX=9606 GN=ORM1 PE=1 SV=1	Regular	23830.7	0	23739.7	130	10	21	41.29	1271383	694788	528311	299.795	7.117	Green	6900
4371	HBB_HUMAN	P68871	Hemoglobin subunit beta OS=Homo sapiens OX=9606 GN=HBB PE=1 SV=2	Regular	21172	0	16112.5	106	10	13	76.87	527545	284275	119589	122.662	1.9764	Green	4110 4111 4346 5250
11598	IGHA1_HUMAN	P01876	Immunoglobulin heavy constant alpha 1 OS=Homo sapiens OX=9606 GN=IGHA1 PE=1 SV=2	Regular	20805.8	0	38510.1	202	14	23	54.39	2045579	825996	650012	356.411	13.7254	Green	6194
20397	ENO1_YEAST	P00924	Enolase 1 OS=Saccharomyces cerevisiae (strain ATCC 204508 / S288c) GN=ENO1 PE=1 SV=3	Regular	20687.8	0	47976.3	289	23	37	51.45	3771787	1158771	1432968	500	23.9882	Green	16 266 286
6872	A1AT_HUMAN	P01009	Alpha-1-antitrypsin OS=Homo sapiens OX=9606 GN=SERPINA1 PE=1 SV=3	Regular	20257.6	0	46907.7	458	36	37	65.31	4404642	831967	1662843	358.987	16.8393	Green
675	HPTR_HUMAN	P00739	Haptoglobin-related protein OS=Homo sapiens OX=9606 GN=HPR PE=2 SV=2	Regular	18442.3	0	39542.9	247	19	27	45.98	2962531	64156	1001975	27.6828	1.0947	Green	767
19241	APOA2_HUMAN	P02652	Apolipoprotein A-II OS=Homo sapiens OX=9606 GN=APOA2 PE=1 SV=1	Regular	17743.1	0	11289.1	114	9	11	69	1590854	887049	515486	382.754	4.3209	Green
15996	CO3_HUMAN	P01024	Complement C3 OS=Homo sapiens OX=9606 GN=C3 PE=1 SV=2	Regular	16729.4	0	188688	1200	115	153	65.42	9917850	924758	2755991	399.025	75.2913	Green
6776	A2MG_HUMAN	P01023	Alpha-2-macroglobulin OS=Homo sapiens OX=9606 GN=A2M PE=1 SV=3	Regular	15813.2	0	164717	861	72	105	56.72	7849147	840278	1985892	362.573	59.7219	Green	11530
11404	HEMO_HUMAN	P02790	Hemopexin OS=Homo sapiens OX=9606 GN=HPX PE=1 SV=2	Regular	14310.2	0	52417.8	251	29	38	45.02	2500087	727322	662175	313.833	16.4505	Green	851
6668	AACT_HUMAN	P01011	Alpha-1-antichymotrypsin OS=Homo sapiens OX=9606 GN=SERPINA3 PE=1 SV=2	Regular	13396.7	0	47822.1	196	20	35	43.26	1109596	387114	255451	167.036	7.988	Green
19371	APOC3_HUMAN	P02656	Apolipoprotein C-III OS=Homo sapiens OX=9606 GN=APOC3 PE=1 SV=1	Regular	12773	0	10852.3	40	3	10	34.34	261303	259534	79090	111.987	1.2153	Green
908	IGHG3_HUMAN	P01860	Immunoglobulin heavy constant gamma 3 OS=Homo sapiens OX=9606 GN=IGHG3 PE=1 SV=2	Regular	11960.6	0	42313.5	166	16	24	49.34	1665616	462668	508724	199.637	8.4474	Green	2137 6053 11602
6900	A1AG2_HUMAN	P19652	Alpha-1-acid glycoprotein 2 OS=Homo sapiens OX=9606 GN=ORM2 PE=1 SV=2	Regular	11456.9	0	23887.8	83	10	23	40.3	635729	293558	255479	126.668	3.0258	Green	6733
6053	IGHG1_HUMAN	P01857	Immunoglobulin heavy constant gamma 1 OS=Homo sapiens OX=9606 GN=IGHG1 PE=1 SV=1	Regular	11022.3	0	36619.2	121	15	21	54.85	1405145	453072	403618	195.497	7.1589	Green	908 2137 11602
15551	TTHY_HUMAN	P02766	Transthyretin OS=Homo sapiens OX=9606 GN=TTR PE=1 SV=1	Regular	10981.8	0	16001.1	68	7	12	57.14	265685	176943	64832	76.3494	1.2217	Green
9431	VTDB_HUMAN	P02774	Vitamin D-binding protein OS=Homo sapiens OX=9606 GN=GC PE=1 SV=2	Regular	9925.38	0	54514.4	296	34	48	71.73	1524268	403380	402000	174.055	9.4885	Green
11602	IGHG2_HUMAN	P01859	Immunoglobulin heavy constant gamma 2 OS=Homo sapiens OX=9606 GN=IGHG2 PE=1 SV=2	Regular	9640.91	0	36528	128	13	20	38.96	1409028	557023	420978	240.351	8.7795	Green	908 2137 6053
4332	FETUA_HUMAN	P02765	Alpha-2-HS-glycoprotein OS=Homo sapiens OX=9606 GN=AHSG PE=1 SV=2	Regular	9552.54	0	40139.2	139	14	22	49.05	1055186	630236	311468	271.942	10.9155	Green
10217	ZA2G_HUMAN	P25311	Zinc-alpha-2-glycoprotein OS=Homo sapiens OX=9606 GN=AZGP1 PE=1 SV=2	Regular	8213.52	0	34486.9	133	23	29	60.74	576474	195093	96690	84.181	2.9031	Green
2137	IGHG4_HUMAN	P01861	Immunoglobulin heavy constant gamma 4 OS=Homo sapiens OX=9606 GN=IGHG4 PE=1 SV=1	Regular	7480.38	0	36453.8	76	8	20	29.05	979613	48136.8	367307	20.7706	0.7572	Green	908 6053 11602
4346	HBD_HUMAN	P02042	Hemoglobin subunit delta OS=Homo sapiens OX=9606 GN=HBD PE=1 SV=2	Regular	7264.18	0	16169.6	47	5	13	42.86	263752	2104	48050	0.9079	0.0147	Green	4110 4111 4371 5250
680	HV307_HUMAN	P01780	Immunoglobulin heavy variable 3-7 OS=Homo sapiens OX=9606 GN=IGHV3-7 PE=1 SV=2	Regular	6795.8	0	13113.8	30	5	9	36.75	186857	77368.9	57819	33.384	0.4378	Green	648 688 691 739 740 746 748 776 778 781 830 831 833 845 922 924 925 936 937 5509 5510
748	HV374_HUMAN	A0A0B4J1X5	Immunoglobulin heavy variable 3-74 OS=Homo sapiens OX=9606 GN=IGHV3-74 PE=3 SV=1	Regular	6354.77	0	13010.7	30	6	9	55.56	185977	89060.8	59533	38.429	0.5	Green	648 680 688 691 739 740 746 776 778 781 830 831 833 845 922 924 925 936 937 5509 5510
648	HVC33_HUMAN	P0DP02	Immunoglobulin heavy variable 3-30-3 OS=Homo sapiens OX=9606 GN=IGHV3-30-3 PE=3 SV=1	Regular	6315.83	0	13159.9	36	6	9	41.88	330631	2116	108119	0.913	0.012	Green	680 688 691 739 740 746 748 776 778 781 830 831 833 845 922 924 925 936 937 5509 5510
833	HV333_HUMAN	P01772	Immunoglobulin heavy variable 3-33 OS=Homo sapiens OX=9606 GN=IGHV3-33 PE=1 SV=2	Regular	6303.23	0	13245	27	5	9	29.06	176426	0	59039			Green	648 680 688 691 739 740 746 748 776 778 781 830 831 845 922 924 925 936 937 5509 5510
937	HV366_HUMAN	A0A0C4DH42	Immunoglobulin heavy variable 3-66 OS=Homo sapiens OX=9606 GN=IGHV3-66 PE=3 SV=1	Regular	6257.75	0	12926.6	27	4	8	23.28	174650	0	58970			Green	648 680 688 691 739 740 746 748 776 778 781 830 831 833 845 922 924 925 936 5509 5510
746	HV353_HUMAN	P01767	Immunoglobulin heavy variable 3-53 OS=Homo sapiens OX=9606 GN=IGHV3-53 PE=1 SV=2	Regular	6257.75	0	12940.6	27	4	8	23.28	174650	0	58970			Green	648 680 688 691 739 740 748 776 778 781 830 831 833 845 922 924 925 936 937 5509 5510
5510	HV348_HUMAN	P01763	Immunoglobulin heavy variable 3-48 OS=Homo sapiens OX=9606 GN=IGHV3-48 PE=1 SV=2	Regular	6052.78	0	13040.7	22	3	7	23.08	166117	0	54576			Green	648 680 688 691 739 740 746 748 776 778 781 830 831 833 845 922 924 925 936 937 5509
924	HV321_HUMAN	A0A0B4J1V1	Immunoglobulin heavy variable 3-21 OS=Homo sapiens OX=9606 GN=IGHV3-21 PE=1 SV=1	Regular	6052.78	0	13010.7	22	3	7	23.08	166117	0	54576			Green	648 680 688 691 739 740 746 748 776 778 781 830 831 833 845 922 925 936 937 5509 5510
830	HV311_HUMAN	P01762	Immunoglobulin heavy variable 3-11 OS=Homo sapiens OX=9606 GN=IGHV3-11 PE=1 SV=2	Regular	6052.78	0	13079.8	22	3	8	23.08	166117	0	54576			Green	648 680 688 691 739 740 746 748 776 778 781 831 833 845 922 924 925 936 937 5509 5510
18241	CFAB_HUMAN	P00751	Complement factor B OS=Homo sapiens OX=9606 GN=CFB PE=1 SV=2	Regular	5974.94	0	86901.6	212	27	69	35.47	968657	244827	213530	105.641	9.1804	Green
691	HV741_HUMAN	A0A0J9YVY3	Immunoglobulin heavy variable 7-4-1 OS=Homo sapiens OX=9606 GN=IGHV7-4-1 PE=3 SV=1	Regular	5557.13	0	13019.7	13	1	8	9.4	66602	0	23915			Green	648 680 746 748 830 833 924 937 5510
7118	RET4_HUMAN	P02753	Retinol-binding protein 4 OS=Homo sapiens OX=9606 GN=RBP4 PE=1 SV=3	Regular	5480.87	0	23352.2	65	9	15	51.74	271692	160785	57577	69.3774	1.6201	Green
5958	IGHM_HUMAN	P01871	Immunoglobulin heavy constant mu OS=Homo sapiens OX=9606 GN=IGHM PE=1 SV=4	Regular	5313.7	0	50124.1	149	18	39	40.62	662265	231596	130007	99.9317	5.009	Green
17770	APOA4_HUMAN	P06727	Apolipoprotein A-IV OS=Homo sapiens OX=9606 GN=APOA4 PE=1 SV=3	Regular	4577.96	0	45399.1	176	31	45	64.9	683370	150665	127604	65.0107	2.9514	Green
4572	HBA_HUMAN	P69905	Hemoglobin subunit alpha OS=Homo sapiens OX=9606 GN=HBA1 PE=1 SV=2	Regular	4612.91	0	15314.6	55	6	9	34.51	263333	212107	57765	91.5224	1.4016	Green	4518
17924	CERU_HUMAN	P00450	Ceruloplasmin OS=Homo sapiens OX=9606 GN=CP PE=1 SV=1	Regular	4557.2	0	123061	253	36	88	38.97	1523953	430263	349903	185.655	22.8468	Green
1967	K2C1_HUMAN	P04264	Keratin_ type II cytoskeletal 1 OS=Homo sapiens OX=9606 GN=KRT1 PE=1 SV=6	Regular	4511.02	0	66209.9	171	27	50	40.99	602615	204051	125247	88.0464	5.8295	Green	991 993 15692
740	HV335_HUMAN	P0DP03	Immunoglobulin heavy variable 3-30-5 OS=Homo sapiens OX=9606 GN=IGHV3-30-5 PE=3 SV=1	Regular	4283.85	0	13117.9	25	5	9	41.88	147520	38099	45329	16.4394	0.2156	Green	648 680 688 739 746 748 776 778 781 830 831 833 845 922 924 925 936 937 5509 5510
778	HV330_HUMAN	P01768	Immunoglobulin heavy variable 3-30 OS=Homo sapiens OX=9606 GN=IGHV3-30 PE=1 SV=2	Regular	4271.25	0	13117.9	24	4	9	29.06	147180	0	45228			Green	648 680 688 739 740 746 748 776 781 830 831 833 845 922 924 925 936 937 5509 5510
925	HV323_HUMAN	P01764	Immunoglobulin heavy variable 3-23 OS=Homo sapiens OX=9606 GN=IGHV3-23 PE=1 SV=2	Regular	4242.08	0	12753.4	25	4	8	42.74	145742	0	45361			Green	648 680 688 739 740 746 748 776 778 781 830 831 833 845 922 924 936 937 5509 5510
19688	ANT3_HUMAN	P01008	Antithrombin-III OS=Homo sapiens OX=9606 GN=SERPINC1 PE=1 SV=1	Regular	4228.2	0	53058.8	147	28	41	50.65	692094	160076	138973	69.0715	3.6648	Green
19287	A1BG_HUMAN	P04217	Alpha-1B-glycoprotein OS=Homo sapiens OX=9606 GN=A1BG PE=1 SV=4	Regular	4115.33	0	54823.8	99	13	28	37.37	495371	210424	101302	90.7962	4.9778	Green
19373	APOD_HUMAN	P05090	Apolipoprotein D OS=Homo sapiens OX=9606 GN=APOD PE=1 SV=1	Regular	4071.29	0	21560.7	49	7	13	25.93	268424	192303	55599	82.9771	1.789	Green
16738	CLUS_HUMAN	P10909	Clusterin OS=Homo sapiens OX=9606 GN=CLU PE=1 SV=1	Regular	4027.57	0	53065	125	15	40	33.41	564969	225025	115512	97.0964	5.1524	Green
6194	IGHA2_HUMAN	P01877	Immunoglobulin heavy constant alpha 2 OS=Homo sapiens OX=9606 GN=IGHA2 PE=1 SV=4	Regular	3887.31	0	37389.8	61	8	23	38.53	741595	37118.6	205074	16.0164	0.5988	Green	11598
2041	KNG1_HUMAN	P01042	Kininogen-1 OS=Homo sapiens OX=9606 GN=KNG1 PE=1 SV=2	Regular	3534.18	0	73041	133	19	65	32.61	682905	292783	125066	126.333	9.2275	Green
19722	AMBP_HUMAN	P02760	Protein AMBP OS=Homo sapiens OX=9606 GN=AMBP PE=1 SV=1	Regular	3520.4	0	39912	60	12	27	38.07	227373	158078	41062	68.2093	2.7224	Green
1799	KV320_HUMAN	P01619	Immunoglobulin kappa variable 3-20 OS=Homo sapiens OX=9606 GN=IGKV3-20 PE=1 SV=2	Regular	3274.83	0	12671.2	18	3	8	38.79	40824	34072	8444	14.7018	0.1863	Green	2053
981	K1C10_HUMAN	P13645	Keratin_ type I cytoskeletal 10 OS=Homo sapiens OX=9606 GN=KRT10 PE=1 SV=6	Regular	3246.44	0	59055.3	121	25	37	41.78	462486	121964	96659	52.6266	3.1079	Green	982 985 986 987 988 1599 1600 1601 1602 1668 2123 2124 2125 2403 11651 15685 15686 15687 15690 15691
921	HV146_HUMAN	P01743	Immunoglobulin heavy variable 1-46 OS=Homo sapiens OX=9606 GN=IGHV1-46 PE=1 SV=2	Regular	3021.89	0	13103.8	12	1	9	9.4	22644	0	13717			Green	733 735 751 919
919	HV103_HUMAN	A0A0C4DH29	Immunoglobulin heavy variable 1-3 OS=Homo sapiens OX=9606 GN=IGHV1-3 PE=3 SV=1	Regular	3021.89	0	13121.8	12	1	10	9.4	22644	0	13717			Green	733 735 751 921
751	HV69D_HUMAN	A0A0B4J2H0	Immunoglobulin heavy variable 1-69D OS=Homo sapiens OX=9606 GN=IGHV1-69D PE=1 SV=1	Regular	3021.89	0	12774.4	12	1	8	9.4	22644	0	13717			Green	733 735 919 921
735	HV169_HUMAN	P01742	Immunoglobulin heavy variable 1-69 OS=Homo sapiens OX=9606 GN=IGHV1-69 PE=1 SV=2	Regular	3021.89	0	12773.5	12	1	9	9.4	22644	0	13717			Green	733 751 919 921
733	HV108_HUMAN	P0DP01	Immunoglobulin heavy variable 1-8 OS=Homo sapiens OX=9606 GN=IGHV1-8 PE=3 SV=1	Regular	3021.89	0	13105.7	12	1	8	9.4	22644	67932	13717	29.3121	0.3842	Green	735 751 919 921
2053	KVD20_HUMAN	A0A0C4DH25	Immunoglobulin kappa variable 3D-20 OS=Homo sapiens OX=9606 GN=IGKV3D-20 PE=3 SV=1	Regular	2995.05	0	12629.1	15	2	7	19.83	33027	0	6286			Green	1799
2470	KV105_HUMAN	P01602	Immunoglobulin kappa variable 1-5 OS=Homo sapiens OX=9606 GN=IGKV1-5 PE=1 SV=2	Regular	2793.15	0	12952.7	17	2	6	13.68	43967	50794.5	9436	21.9174	0.2839	Green
19479	ANGT_HUMAN	P01019	Angiotensinogen OS=Homo sapiens OX=9606 GN=AGT PE=1 SV=1	Regular	2697.57	0	53439.4	61	10	26	22.47	191929	114888	36202	49.5732	2.6492	Green
15658	ITIH1_HUMAN	P19827	Inter-alpha-trypsin inhibitor heavy chain H1 OS=Homo sapiens OX=9606 GN=ITIH1 PE=1 SV=3	Regular	2629.1	0	101846	133	19	59	24.15	539314	206419	102127	89.0681	9.0712	Green
2162	ITIH4_HUMAN	Q14624	Inter-alpha-trypsin inhibitor heavy chain H4 OS=Homo sapiens OX=9606 GN=ITIH4 PE=1 SV=4	Regular	2565.24	0	103586	158	25	67	28.39	559852	167651	91995	72.34	7.4934	Green
11624	ITIH2_HUMAN	P19823	Inter-alpha-trypsin inhibitor heavy chain H2 OS=Homo sapiens OX=9606 GN=ITIH2 PE=1 SV=2	Regular	2561.09	0	106920	167	24	75	24.95	755421	235500	170100	101.616	10.8648	Green
6217	IGJ_HUMAN	P01591	Immunoglobulin J chain OS=Homo sapiens OX=9606 GN=JCHAIN PE=1 SV=4	Regular	2530.71	0	18554.8	30	6	12	41.51	69477	59667	13851	25.7458	0.4777	Green
16550	CO4B_HUMAN	P0C0L5	Complement C4-B OS=Homo sapiens OX=9606 GN=C4B PE=1 SV=2	Regular	2502.66	0	194291	315	51	127	32.4	938152	109184	173945	47.1118	9.1534	Green	16641
806	IC1_HUMAN	P05155	Plasma protease C1 inhibitor OS=Homo sapiens OX=9606 GN=SERPING1 PE=1 SV=2	Regular	2433.21	0	55382.4	77	14	30	26.6	320269	156870	47160	67.6881	3.7487	Green
16641	CO4A_HUMAN	P0C0L4	Complement C4-A OS=Homo sapiens OX=9606 GN=C4A PE=1 SV=2	Regular	2170.96	0	194383	308	52	127	33.66	923839	77138.3	171490	33.2846	6.4699	Green	16550
652	HV601_HUMAN	A0A0B4J1U7	Immunoglobulin heavy variable 6-1 OS=Homo sapiens OX=9606 GN=IGHV6-1 PE=3 SV=1	Regular	2090.91	0	13595.3	8	1	6	5.79	19502	46428	5059	20.0333	0.2724	Green
13941	THRB_HUMAN	P00734	Prothrombin OS=Homo sapiens OX=9606 GN=F2 PE=1 SV=2	Regular	2043.39	0	71519.7	101	19	51	35.85	320545	124103	53201	53.5494	3.8298	Green
7081	PON1_HUMAN	P27169	Serum paraoxonase/arylesterase 1 OS=Homo sapiens OX=9606 GN=PON1 PE=1 SV=3	Regular	1971.82	0	39902.4	55	10	22	30.14	193837	91400	29272	39.4383	1.5737	Green
19273	APOC2_HUMAN	P02655	Apolipoprotein C-II OS=Homo sapiens OX=9606 GN=APOC2 PE=1 SV=1	Regular	1903.84	0	11283.9	13	2	7	19.8	34332	49558.5	8085	21.3841	0.2413	Green
11034	HEP2_HUMAN	P05546	Heparin cofactor 2 OS=Homo sapiens OX=9606 GN=SERPIND1 PE=1 SV=3	Regular	1895.16	0	57241.8	80	16	39	31.26	239053	80718	56728	34.8291	1.9937	Green
19512	AFAM_HUMAN	P43652	Afamin OS=Homo sapiens OX=9606 GN=AFM PE=1 SV=1	Regular	1892.53	0	71008.1	122	29	67	44.07	408123	132322	78620	57.0958	4.0543	Green
14810	SAA4_HUMAN	P35542	Serum amyloid A-4 protein OS=Homo sapiens OX=9606 GN=SAA4 PE=1 SV=2	Regular	1821.4	0	14860.7	19	5	11	40.77	56287	51330	17576	22.1485	0.3291	Green
3586	KVD26_HUMAN	A0A0A0MRZ7	Immunoglobulin kappa variable 2D-26 OS=Homo sapiens OX=9606 GN=IGKV2D-26 PE=3 SV=1	Regular	1729.55	0	13411.2	13	1	6	10.83	111778	0	23454			Green	1178 1181 1182 1184 1762 1797 2469 2476
2476	KVD29_HUMAN	A0A075B6S2	Immunoglobulin kappa variable 2D-29 OS=Homo sapiens OX=9606 GN=IGKV2D-29 PE=3 SV=1	Regular	1729.55	0	13257.2	13	1	6	10.83	111778	0	23454			Green	1178 1181 1182 1184 1762 1797 2469 3586
2469	KV229_HUMAN	A2NJV5	Immunoglobulin kappa variable 2-29 OS=Homo sapiens OX=9606 GN=IGKV2-29 PE=3 SV=2	Regular	1729.55	0	13199.1	13	1	6	10.83	111778	0	23454			Green	1178 1181 1182 1184 1762 1797 2476 3586
1797	KV230_HUMAN	P06310	Immunoglobulin kappa variable 2-30 OS=Homo sapiens OX=9606 GN=IGKV2-30 PE=3 SV=2	Regular	1729.55	0	13299.1	13	1	7	10.83	111778	0	23454			Green	1178 1181 1182 1184 1762 2469 2476 3586
1762	KV228_HUMAN	A0A075B6P5	Immunoglobulin kappa variable 2-28 OS=Homo sapiens OX=9606 GN=IGKV2-28 PE=3 SV=1	Regular	1729.55	0	13070.8	13	1	5	10.83	111778	0	23454			Green	1178 1181 1182 1184 1797 2469 2476 3586
1184	KVD40_HUMAN	P01614	Immunoglobulin kappa variable 2D-40 OS=Homo sapiens OX=9606 GN=IGKV2D-40 PE=1 SV=2	Regular	1729.55	0	13424.2	13	1	5	10.74	111778	0	23454			Green	1178 1181 1182 1762 1797 2469 2476 3586
1182	KVD30_HUMAN	A0A075B6S6	Immunoglobulin kappa variable 2D-30 OS=Homo sapiens OX=9606 GN=IGKV2D-30 PE=3 SV=1	Regular	1729.55	0	13329.1	13	1	6	10.83	111778	0	23454			Green	1178 1181 1184 1762 1797 2469 2476 3586
1181	KVD28_HUMAN	P01615	Immunoglobulin kappa variable 2D-28 OS=Homo sapiens OX=9606 GN=IGKV2D-28 PE=1 SV=2	Regular	1729.55	0	13070.8	13	1	5	10.83	111778	335334	23454	144.694	1.8913	Green	1178 1182 1184 1762 1797 2469 2476 3586
1178	KV240_HUMAN	A0A087WW87	Immunoglobulin kappa variable 2-40 OS=Homo sapiens OX=9606 GN=IGKV2-40 PE=3 SV=2	Regular	1729.55	0	13424.2	13	1	5	10.74	111778	0	23454			Green	1181 1182 1184 1762 1797 2469 2476 3586
844	HV434_HUMAN	P06331	Immunoglobulin heavy variable 4-34 OS=Homo sapiens OX=9606 GN=IGHV4-34 PE=1 SV=2	Regular	1671.71	0	13928.9	12	3	7	25.2	37339	0	4938			Green	650 689 690 737 738 783 784 843
784	HV439_HUMAN	P01824	Immunoglobulin heavy variable 4-39 OS=Homo sapiens OX=9606 GN=IGHV4-39 PE=1 SV=2	Regular	1671.71	0	14088.2	12	3	8	24.8	37339	0	4938			Green	650 689 690 737 738 783 843 844
738	HVD82_HUMAN	P0DP08	Immunoglobulin heavy variable 4-38-2 OS=Homo sapiens OX=9606 GN=IGHV4-38-2 PE=3 SV=1	Regular	1671.71	0	13130	12	3	6	26.5	37339	0	4938			Green	650 689 690 737 783 784 843 844
737	HVD34_HUMAN	P0DP06	Immunoglobulin heavy variable 4-30-4 OS=Homo sapiens OX=9606 GN=IGHV4-30-4 PE=3 SV=1	Regular	1671.71	0	13270.1	12	3	6	26.27	37339	0	4938			Green	650 689 690 738 783 784 843 844
690	HV459_HUMAN	P01825	Immunoglobulin heavy variable 4-59 OS=Homo sapiens OX=9606 GN=IGHV4-59 PE=1 SV=2	Regular	1671.71	0	13049.9	12	3	6	26.72	37339	37339	4938	16.1115	0.2103	Green	650 689 737 738 783 784 843 844
650	HV461_HUMAN	A0A0C4DH41	Immunoglobulin heavy variable 4-61 OS=Homo sapiens OX=9606 GN=IGHV4-61 PE=3 SV=1	Regular	1671.71	0	13180	13	3	6	26.27	39714	0	5132			Green	689 690 737 738 783 784 843 844
17023	C4BPA_HUMAN	P04003	C4b-binding protein alpha chain OS=Homo sapiens OX=9606 GN=C4BPA PE=1 SV=2	Regular	1658.36	0	69086.2	72	21	50	44.22	221526	108801	32926	46.9467	3.2434	Green
843	HV404_HUMAN	A0A075B6R2	Immunoglobulin heavy variable 4-4 OS=Homo sapiens OX=9606 GN=IGHV4-4 PE=3 SV=2	Regular	1653.74	0	12961.8	12	3	6	24.79	31913	31913	3750	13.7702	0.1785	Green	650 689 690 737 738 783 784 844
2048	KV401_HUMAN	P06312	Immunoglobulin kappa variable 4-1 OS=Homo sapiens OX=9606 GN=IGKV4-1 PE=1 SV=1	Regular	1529.79	0	13494.1	20	3	9	29.75	59050	58283	14710	25.1486	0.3394	Green
11530	PZP_HUMAN	P20742	Pregnancy zone protein OS=Homo sapiens OX=9606 GN=PZP PE=1 SV=4	Regular	1469.27	0	165346	87	16	95	11.34	725406	11915.2	285159	5.1413	0.8501	Green	6776
991	K22E_HUMAN	P35908	Keratin_ type II cytoskeletal 2 epidermal OS=Homo sapiens OX=9606 GN=KRT2 PE=1 SV=2	Regular	1433.27	0	65718.1	69	17	58	25.82	240739	41554.8	43552	17.9306	1.1784	Green	993 1967 15692
651	HV551_HUMAN	A0A0C4DH38	Immunoglobulin heavy variable 5-51 OS=Homo sapiens OX=9606 GN=IGHV5-51 PE=3 SV=1	Regular	1442.12	0	12845.7	10	2	9	23.08	11765	17647.5	2631	7.6147	0.0978	Green	786
19501	APOC1_HUMAN	P02654	Apolipoprotein C-I OS=Homo sapiens OX=9606 GN=APOC1 PE=1 SV=1	Regular	1377.94	0	9331.94	14	4	7	26.51	50615	46258	7225	19.9599	0.1863	Green
786	HV5X1_HUMAN	A0A0J9YXX1	Immunoglobulin heavy variable 5-10-1 OS=Homo sapiens OX=9606 GN=IGHV5-10-1 PE=3 SV=1	Regular	1377.73	0	12943.7	9	1	9	9.4	10288	0	2568			Green	651
783	HV431_HUMAN	P0DP07	Immunoglobulin heavy variable 4-31 OS=Homo sapiens OX=9606 GN=IGHV4-31 PE=3 SV=1	Regular	1289.69	0	13209.1	8	2	6	18.64	28028	0	2985			Green	650 689 690 737 738 784 843 844
689	HV432_HUMAN	A0A087WSY4	Immunoglobulin heavy variable 4-30-2 OS=Homo sapiens OX=9606 GN=IGHV4-30-2 PE=3 SV=1	Regular	1289.69	0	13139	8	2	6	18.64	28028	0	2985			Green	650 690 737 738 783 784 843 844
15686	K1C14_HUMAN	P02533	Keratin_ type I cytoskeletal 14 OS=Homo sapiens OX=9606 GN=KRT14 PE=1 SV=4	Regular	1163.74	0	51903.7	38	12	47	27.12	181232	4684.37	51688	2.0213	0.1049	Green	981 982 985 986 987 988 1599 1600 1601 1602 1668 2123 2124 2125 2403 11651 15685 15687 15690 15691
15690	K1C9_HUMAN	P35527	Keratin_ type I cytoskeletal 9 OS=Homo sapiens OX=9606 GN=KRT9 PE=1 SV=3	Regular	1153.04	0	62292.5	85	24	44	38.04	245526	62828	48363	27.1098	1.6887	Green	981 982 1599 1600 11651 15686
1599	K1C16_HUMAN	P08779	Keratin_ type I cytoskeletal 16 OS=Homo sapiens OX=9606 GN=KRT16 PE=1 SV=4	Regular	1128.75	0	51610.1	37	11	47	24.74	178249	749.728	51321	0.3235	0.0167	Green	981 982 985 986 987 988 1600 1601 1602 1668 2123 2124 2125 2403 11651 15685 15686 15687 15690 15691
988	K1C28_HUMAN	Q7Z3Y7	Keratin_ type I cytoskeletal 28 OS=Homo sapiens OX=9606 GN=KRT28 PE=1 SV=2	Regular	1091.18	0	51194.8	18	4	36	7.76	99897	1708	27075	0.737	0.0377	Green	981 982 985 986 987 1599 1600 1601 1602 1668 2123 2124 2125 2403 11651 15685 15686 15687 15691
16	ENOB_HUMAN	P13929	Beta-enolase OS=Homo sapiens OX=9606 GN=ENO3 PE=1 SV=5	Regular	1032.01	0	47329.1	24	6	37	14.75	432553	5791.14	218395	2.4988	0.1183	Green	266 286 20397
286	ENOG_HUMAN	P09104	Gamma-enolase OS=Homo sapiens OX=9606 GN=ENO2 PE=1 SV=3	Regular	1025.3	0	47610.8	13	2	38	2.76	348332	0	208439			Green	16 266 20397
266	ENOA_HUMAN	P06733	Alpha-enolase OS=Homo sapiens OX=9606 GN=ENO1 PE=1 SV=2	Regular	984.703	0	47511.2	15	4	39	9.91	348559	2619.82	208826	1.1304	0.0537	Green	16 286 20397
19376	APOM_HUMAN	O95445	Apolipoprotein M OS=Homo sapiens OX=9606 GN=APOM PE=1 SV=2	Regular	978.837	0	21595.5	16	3	18	11.7	45818	39937	12466	17.2325	0.3721	Green
15692	K2C6B_HUMAN	P04259	Keratin_ type II cytoskeletal 6B OS=Homo sapiens OX=9606 GN=KRT6B PE=1 SV=5	Regular	925.35	0	60352.2	31	9	50	17.38	56585	3575.12	15814	1.5426	0.0931	Green	991 993 1967
1113	LV861_HUMAN	A0A075B6I0	Immunoglobulin lambda variable 8-61 OS=Homo sapiens OX=9606 GN=IGLV8-61 PE=3 SV=7	Regular	908.62	0	12928.5	8	1	4	7.38	20342	61026	5493	26.3322	0.3404	Green
19592	APOE_HUMAN	P02649	Apolipoprotein E OS=Homo sapiens OX=9606 GN=APOE PE=1 SV=1	Regular	878.72	0	36268.2	31	14	33	48.58	43424	21465	6401	9.262	0.3359	Green
4518	HBAZ_HUMAN	P02008	Hemoglobin subunit zeta OS=Homo sapiens OX=9606 GN=HBZ PE=1 SV=2	Regular	791.107	0	15694.1	5	1	11	4.93	18482	0	4777			Green	4572
1400	LV147_HUMAN	P01700	Immunoglobulin lambda variable 1-47 OS=Homo sapiens OX=9606 GN=IGLV1-47 PE=1 SV=2	Regular	767.749	0	12454.7	10	1	6	11.11	18345	55035	3720	23.7471	0.2958	Green
5250	HBG1_HUMAN	P69891	Hemoglobin subunit gamma-1 OS=Homo sapiens OX=9606 GN=HBG1 PE=1 SV=2	Regular	754.872	0	16197.5	8	1	14	6.8	94523	0	18326			Green	4110 4111 4346 4371
4111	HBG2_HUMAN	P69892	Hemoglobin subunit gamma-2 OS=Homo sapiens OX=9606 GN=HBG2 PE=1 SV=2	Regular	754.872	0	16183.5	8	1	14	6.8	94523	0	18326			Green	4110 4346 4371 5250
4110	HBE_HUMAN	P02100	Hemoglobin subunit epsilon OS=Homo sapiens OX=9606 GN=HBE1 PE=1 SV=2	Regular	754.872	0	16259.9	8	1	14	6.8	94523	0	18326			Green	4111 4346 4371 5250
19595	APOL1_HUMAN	O14791	Apolipoprotein L1 OS=Homo sapiens OX=9606 GN=APOL1 PE=1 SV=5	Regular	735.457	0	44031.3	25	7	29	18.09	55982	39833	8816	17.1876	0.7568	Green
993	K2C1B_HUMAN	Q7Z794	Keratin_ type II cytoskeletal 1b OS=Homo sapiens OX=9606 GN=KRT77 PE=2 SV=3	Regular	719.08	0	62186.6	18	2	47	3.29	113782	0	13650			Green	991 1967 15692
688	HV373_HUMAN	A0A0B4J1V6	Immunoglobulin heavy variable 3-73 OS=Homo sapiens OX=9606 GN=IGHV3-73 PE=3 SV=1	Regular	720.615	0	13028.8	10	3	9	19.33	100029	11352	30888	4.8983	0.0638	Green	648 680 739 740 746 748 776 778 781 830 831 833 845 922 924 925 936 937 5509 5510
2410	KV311_HUMAN	P04433	Immunoglobulin kappa variable 3-11 OS=Homo sapiens OX=9606 GN=IGKV3-11 PE=1 SV=1	Regular	714.045	0	12689.2	5	1	7	7.83	40704	0	8941			Green	2052
2052	KVD11_HUMAN	A0A0A0MRZ8	Immunoglobulin kappa variable 3D-11 OS=Homo sapiens OX=9606 GN=IGKV3D-11 PE=3 SV=6	Regular	714.045	0	12739.3	6	1	7	7.83	41820	122112	9315	52.6903	0.6712	Green	2410
17071	CBG_HUMAN	P08185	Corticosteroid-binding globulin OS=Homo sapiens OX=9606 GN=SERPINA6 PE=1 SV=1	Regular	700.725	0	45312.1	34	7	23	18.52	96219	56245	19432	24.2693	1.0997	Green
17258	C1R_HUMAN	P00736	Complement C1r subcomponent OS=Homo sapiens OX=9606 GN=C1R PE=1 SV=2	Regular	668.876	0	81658.4	40	14	53	21.28	127427	84479	13274	36.452	2.9766	Green
4592	GPX3_HUMAN	P22352	Glutathione peroxidase 3 OS=Homo sapiens OX=9606 GN=GPX3 PE=1 SV=2	Regular	689.506	0	25630.5	18	8	16	31.86	25864	14999	4296	6.4719	0.1659	Green
985	K1C25_HUMAN	Q7Z3Z0	Keratin_ type I cytoskeletal 25 OS=Homo sapiens OX=9606 GN=KRT25 PE=1 SV=1	Regular	680.625	0	49888.3	16	9	39	22.67	69063	5947.58	13302	2.5663	0.128	Green	981 986 987 988 1599 15686
982	K1C19_HUMAN	P08727	Keratin_ type I cytoskeletal 19 OS=Homo sapiens OX=9606 GN=KRT19 PE=1 SV=4	Regular	665.469	0	44106.1	27	8	45	19.25	177316	105987	34747	45.7323	2.0171	Green	981 988 1599 1600 1601 1602 1668 2123 2124 2125 2403 11651 15685 15686 15687 15690 15691
987	K1C27_HUMAN	Q7Z3Y8	Keratin_ type I cytoskeletal 27 OS=Homo sapiens OX=9606 GN=KRT27 PE=1 SV=2	Regular	669.105	0	50449.7	14	6	35	11.33	64711	0	12849			Green	981 985 986 988 1599 15686
17094	C1S_HUMAN	P09871	Complement C1s subcomponent OS=Homo sapiens OX=9606 GN=C1S PE=1 SV=1	Regular	663.951	0	78224.3	46	13	46	20.35	69841	31024	13433	13.3866	1.0472	Green
6902	A2GL_HUMAN	P02750	Leucine-rich alpha-2-glycoprotein OS=Homo sapiens OX=9606 GN=LRG1 PE=1 SV=2	Regular	659.83	0	38406.1	29	7	29	16.14	96973	58057	14903	25.0511	0.9621	Green
16465	CO9_HUMAN	P02748	Complement component C9 OS=Homo sapiens OX=9606 GN=C9 PE=1 SV=2	Regular	649.943	0	64656.2	51	13	46	26.65	136506	82460	23659	35.5808	2.3005	Green
11651	K1C15_HUMAN	P19012	Keratin_ type I cytoskeletal 15 OS=Homo sapiens OX=9606 GN=KRT15 PE=1 SV=3	Regular	633.925	0	49439.9	24	5	46	7.46	95961	0	33204			Green	981 982 988 1599 1600 1601 1602 1668 2123 2124 2125 2403 15685 15686 15687 15690 15691
1600	K1C17_HUMAN	Q04695	Keratin_ type I cytoskeletal 17 OS=Homo sapiens OX=9606 GN=KRT17 PE=1 SV=2	Regular	633.925	0	48390.9	24	5	48	7.87	95961	0	33204			Green	981 982 988 1599 1601 1602 1668 2123 2124 2125 2403 11651 15685 15686 15687 15690 15691
10914	SAMP_HUMAN	P02743	Serum amyloid P-component OS=Homo sapiens OX=9606 GN=APCS PE=1 SV=2	Regular	630.667	0	25501.2	26	7	18	27.8	44792	27072	7300	11.6813	0.2979	Green
781	HV372_HUMAN	A0A0B4J1Y9	Immunoglobulin heavy variable 3-72 OS=Homo sapiens OX=9606 GN=IGHV3-72 PE=3 SV=1	Regular	619.927	0	13374	12	3	8	19.33	103395	35359.3	30832	15.2573	0.2041	Green	648 680 688 739 740 746 748 776 778 830 831 833 845 922 924 925 936 937 5509 5510
922	HV309_HUMAN	P01782	Immunoglobulin heavy variable 3-9 OS=Homo sapiens OX=9606 GN=IGHV3-9 PE=1 SV=2	Regular	595.182	0	13115.9	12	3	9	22.88	103832	0	31062			Green	648 680 688 739 740 746 748 776 778 781 830 831 833 845 924 925 936 937 5509 5510
845	HV43D_HUMAN	P0DP04	Immunoglobulin heavy variable 3-43D OS=Homo sapiens OX=9606 GN=IGHV3-43D PE=3 SV=1	Regular	595.182	0	13187.9	12	3	9	22.88	103832	4317	31062	1.8627	0.0246	Green	648 680 688 739 740 746 748 776 778 781 830 831 833 922 924 925 936 937 5509 5510
776	HV315_HUMAN	A0A0B4J1V0	Immunoglobulin heavy variable 3-15 OS=Homo sapiens OX=9606 GN=IGHV3-15 PE=3 SV=1	Regular	581.91	0	13096.9	8	2	9	10.08	97280	0	30482			Green	648 680 688 739 740 746 748 778 781 830 831 833 845 922 924 925 936 937 5509 5510
5119	FBX8_HUMAN	Q9NRD0	F-box only protein 8 OS=Homo sapiens OX=9606 GN=FBXO8 PE=2 SV=1	Regular	576.616	0	37524.6	8	2	29	3.76	162288	479049	14487	206.706	7.7566	Green
1601	K1C18_HUMAN	P05783	Keratin_ type I cytoskeletal 18 OS=Homo sapiens OX=9606 GN=KRT18 PE=1 SV=2	Regular	529.491	0	48057.9	12	5	43	13.26	126968	89849.3	17777	38.7692	1.8632	Green	981 982 988 1599 1600 1602 1668 2123 2124 2125 2403 11651 15685 15686 15687 15691
15685	K1C13_HUMAN	P13646	Keratin_ type I cytoskeletal 13 OS=Homo sapiens OX=9606 GN=KRT13 PE=1 SV=4	Regular	519.167	0	49930.5	16	3	44	6.11	62347	0	18809			Green	981 982 988 1599 1600 1601 1602 1668 2123 2124 2125 2403 11651 15686 15687 15691
6760	A2AP_HUMAN	P08697	Alpha-2-antiplasmin OS=Homo sapiens OX=9606 GN=SERPINF2 PE=1 SV=3	Regular	519.574	0	54908	23	8	35	22.81	79132	47306	12959	20.4121	1.1208	Green
936	HV349_HUMAN	A0A0A0MS15	Immunoglobulin heavy variable 3-49 OS=Homo sapiens OX=9606 GN=IGHV3-49 PE=3 SV=1	Regular	510.336	0	13227	7	2	9	13.45	89100	0	29881			Green	648 680 688 739 740 746 748 776 778 781 830 831 833 845 922 924 925 937 5509 5510
15691	K1H1_HUMAN	Q15323	Keratin_ type I cuticular Ha1 OS=Homo sapiens OX=9606 GN=KRT31 PE=1 SV=3	Regular	500.783	0	48662.8	11	4	39	6.25	57313	22115.5	18417	9.5426	0.4644	Green	981 982 988 1599 1600 1601 1602 1668 2123 2124 2125 2403 11651 15685 15686 15687
5509	HV343_HUMAN	A0A0B4J1X8	Immunoglobulin heavy variable 3-43 OS=Homo sapiens OX=9606 GN=IGHV3-43 PE=3 SV=1	Regular	495.645	0	13247.9	9	2	9	13.56	99515	0	30661			Green	648 680 688 739 740 746 748 776 778 781 830 831 833 845 922 924 925 936 937 5510
831	HV313_HUMAN	P01766	Immunoglobulin heavy variable 3-13 OS=Homo sapiens OX=9606 GN=IGHV3-13 PE=1 SV=2	Regular	495.645	0	12677.3	9	2	7	13.79	99515	0	30661			Green	648 680 688 739 740 746 748 776 778 781 830 833 845 922 924 925 936 937 5509 5510
739	HV320_HUMAN	A0A0C4DH32	Immunoglobulin heavy variable 3-20 OS=Homo sapiens OX=9606 GN=IGHV3-20 PE=3 SV=2	Regular	495.645	0	12844.5	9	2	8	13.68	99515	0	30661			Green	648 680 688 740 746 748 776 778 781 830 831 833 845 922 924 925 936 937 5509 5510
15687	K1C24_HUMAN	Q2M2I5	Keratin_ type I cytoskeletal 24 OS=Homo sapiens OX=9606 GN=KRT24 PE=1 SV=1	Regular	482.516	0	55600.7	12	11	45	17.9	51886	4355	16202	1.8791	0.1045	Green	981 982 988 1599 1600 1601 1602 1668 2123 2124 2125 2403 11651 15685 15686 15691
851	HYI_HUMAN	Q5T013	Putative hydroxypyruvate isomerase OS=Homo sapiens OX=9606 GN=HYI PE=1 SV=2	Regular	473.524	0	30519.7	15	3	21	6.5	123916	1147.55	56743	0.4952	0.0151	Green	11404
986	K1C26_HUMAN	Q7Z3Y9	Keratin_ type I cytoskeletal 26 OS=Homo sapiens OX=9606 GN=KRT26 PE=1 SV=2	Regular	463.611	0	52652.1	7	1	38	1.92	47874	0	9644			Green	981 985 987 988 1599 15686
2403	KT33B_HUMAN	Q14525	Keratin_ type I cuticular Ha3-II OS=Homo sapiens OX=9606 GN=KRT33B PE=1 SV=3	Regular	445.631	0	47354.2	7	3	38	3.71	41698	0	14929			Green	981 982 988 1599 1600 1601 1602 1668 2123 2124 2125 11651 15685 15686 15687 15691
1602	K1H2_HUMAN	Q14532	Keratin_ type I cuticular Ha2 OS=Homo sapiens OX=9606 GN=KRT32 PE=2 SV=3	Regular	445.631	0	51825.8	7	4	39	6.47	41962	0	15170			Green	981 982 988 1599 1600 1601 1668 2123 2124 2125 2403 11651 15685 15686 15687 15691
2124	KRT37_HUMAN	O76014	Keratin_ type I cuticular Ha7 OS=Homo sapiens OX=9606 GN=KRT37 PE=3 SV=3	Regular	443.665	0	51115.9	7	2	31	3.34	39898	0	14798			Green	981 982 988 1599 1600 1601 1602 1668 2123 2125 2403 11651 15685 15686 15687 15691
1252	LYAR_HUMAN	Q9NX58	Cell growth-regulating nucleolar protein OS=Homo sapiens OX=9606 GN=LYAR PE=1 SV=2	Regular	443.031	0	44071.1	8	2	37	3.17	47651	71476.5	21392	30.8415	1.3592	Green
2125	KRT38_HUMAN	O76015	Keratin_ type I cuticular Ha8 OS=Homo sapiens OX=9606 GN=KRT38 PE=1 SV=3	Regular	440.534	0	52076.8	6	2	31	1.54	40078	0	14652			Green	981 982 988 1599 1600 1601 1602 1668 2123 2124 2403 11651 15685 15686 15687 15691
1668	KRT36_HUMAN	O76013	Keratin_ type I cuticular Ha6 OS=Homo sapiens OX=9606 GN=KRT36 PE=2 SV=1	Regular	440.534	0	53387.7	6	2	44	1.5	40078	0	14652			Green	981 982 988 1599 1600 1601 1602 2123 2124 2125 2403 11651 15685 15686 15687 15691
2123	KRT35_HUMAN	Q92764	Keratin_ type I cuticular Ha5 OS=Homo sapiens OX=9606 GN=KRT35 PE=2 SV=5	Regular	438.567	0	51672.4	6	1	43	1.54	38278	0	14521			Green	981 982 988 1599 1600 1601 1602 1668 2124 2125 2403 11651 15685 15686 15687 15691
8170	PLMN_HUMAN	P00747	Plasminogen OS=Homo sapiens OX=9606 GN=PLG PE=1 SV=2	Regular	386.455	0	93306.4	38	19	67	28.64	90551	36767	10684	15.8647	1.4803	Green
1116	LV319_HUMAN	P01714	Immunoglobulin lambda variable 3-19 OS=Homo sapiens OX=9606 GN=IGLV3-19 PE=1 SV=2	Regular	426.688	0	12213.5	4	1	7	8.04	12288	36864	1255	15.9065	0.1943	Green
5056	FCN3_HUMAN	O75636	Ficolin-3 OS=Homo sapiens OX=9606 GN=FCN3 PE=1 SV=2	Regular	416.927	0	33416.3	11	5	25	20.74	16546	15148	3067	6.5362	0.2184	Green
16720	CHMP3_HUMAN	Q9Y3E7	Charged multivesicular body protein 3 OS=Homo sapiens OX=9606 GN=CHMP3 PE=1 SV=3	Regular	402.261	0	25130.2	6	1	24	3.15	137674	413022	6556	178.215	4.4786	Green
19198	APOH_HUMAN	P02749	Beta-2-glycoprotein 1 OS=Homo sapiens OX=9606 GN=APOH PE=1 SV=3	Regular	400.576	0	39609.8	10	4	24	15.94	16972	16339	2572	7.0501	0.2793	Green
16710	CO5_HUMAN	P01031	Complement C5 OS=Homo sapiens OX=9606 GN=C5 PE=1 SV=4	Regular	366.792	0	190016	79	35	149	23.75	204356	86269	29656	37.2244	7.0732	Green
3826	NHSL1_HUMAN	Q5SYE7	NHS-like protein 1 OS=Homo sapiens OX=9606 GN=NHSL1 PE=1 SV=2	Regular	381.012	0	172208	20	11	104	6.09	63502	36349	5374	15.6843	2.701	Green	7325 17545
19569	ANXA1_HUMAN	P04083	Annexin A1 OS=Homo sapiens OX=9606 GN=ANXA1 PE=1 SV=2	Regular	365.69	0	38942.4	16	6	32	16.47	238771	176762	11765	76.2713	2.9702	Green
17545	B3A2_HUMAN	P04920	Anion exchange protein 2 OS=Homo sapiens OX=9606 GN=SLC4A2 PE=1 SV=4	Regular	349.807	0	137580	6	1	91	0.4	26906	0	2563			Green	3826 7325
7325	RM40_HUMAN	Q9NQ50	39S ribosomal protein L40_ mitochondrial OS=Homo sapiens OX=9606 GN=MRPL40 PE=1 SV=1	Regular	349.807	0	24490.4	6	1	26	2.43	26906	0	2563			Green	3826 17545
4352	FMR1_HUMAN	Q06787	Synaptic functional regulator FMR1 OS=Homo sapiens OX=9606 GN=FMR1 PE=1 SV=1	Regular	328.558	0.56	71516.7	9	4	63	7.28	120598	179024	22071	77.2472	5.5245	Green	16269 17982
11392	GALE_HUMAN	Q14376	UDP-glucose 4-epimerase OS=Homo sapiens OX=9606 GN=GALE PE=1 SV=2	Regular	323.012	0.56	38680.9	9	1	29	2.3	57430	163488	12734	70.5437	2.7287	Green
17982	CEBPZ_HUMAN	Q03701	CCAAT/enhancer-binding protein zeta OS=Homo sapiens OX=9606 GN=CEBPZ PE=1 SV=3	Regular	319.102	0.56	121601	6	1	92	0.38	116823	0	21744			Green	4352 16269
16269	CTSR3_HUMAN	Q86XQ3	Cation channel sperm-associated protein 3 OS=Homo sapiens OX=9606 GN=CATSPER3 PE=2 SV=1	Regular	319.102	0.56	46707.4	6	1	22	1.01	116823	0	21744			Green	4352 17982
6687	AB12B_HUMAN	Q7Z5M8	Protein ABHD12B OS=Homo sapiens OX=9606 GN=ABHD12B PE=2 SV=1	Regular	313.255	0.55	41346.7	18	4	32	4.7	495396	231588	204898	99.9283	4.1317	Green
2217	KV315_HUMAN	P01624	Immunoglobulin kappa variable 3-15 OS=Homo sapiens OX=9606 GN=IGKV3-15 PE=1 SV=2	Regular	303.284	0.55	12610.2	4	1	7	7.83	16051	48153	3832	20.7776	0.262	Green	2051
2051	KVD07_HUMAN	A0A0C4DH55	Immunoglobulin kappa variable 3D-7 OS=Homo sapiens OX=9606 GN=IGKV3D-7 PE=3 SV=5	Regular	303.284	0.55	13261.9	5	1	7	7.56	18566	0	5021			Green	2217

## Sheet: P4_REP1
protein.key	protein.Entry	protein.Accession	protein.Description	protein.dataBaseType	protein.score	protein.falsePositiveRate	protein.avgMass	protein.MatchedProducts	protein.matchedPeptides	protein.digestPeps	protein.seqCover(%)	protein.MatchedPeptideIntenSum	protein.top3MatchedPeptideIntenSum	protein.MatchedProductIntenSum	protein.fmolOnColumn	protein.ngramOnColumn	protein.AutoCurate	protein.Key_ForHomologs
19652	ALBU_HUMAN	P02768	Serum albumin OS=Homo sapiens OX=9606 GN=ALB PE=1 SV=2	Regular	47104.1	0	71362.7	1323	75	61	84.07	26789220	3015315	9780160	941.896	67.2162	Green
15577	TRFE_HUMAN	P02787	Serotransferrin OS=Homo sapiens OX=9606 GN=TF PE=1 SV=3	Regular	43391.5	0	79345.1	832	50	79	63.18	11541870	1504613	3384243	469.997	37.2919	Green
19499	APOA1_HUMAN	P02647	Apolipoprotein A-I OS=Homo sapiens OX=9606 GN=APOA1 PE=1 SV=1	Regular	42462	0	30777.9	470	33	35	80.52	7630784	1713065	2533703	535.111	16.4696	Green
6014	IGKC_HUMAN	P01834	Immunoglobulin kappa constant OS=Homo sapiens OX=9606 GN=IGKC PE=1 SV=2	Regular	39641.7	0	11936.1	117	7	7	80.37	1507588	1243411	346365	388.405	4.6361	Green
6203	IGLL5_HUMAN	B9A064	Immunoglobulin lambda-like polypeptide 5 OS=Homo sapiens OX=9606 GN=IGLL5 PE=2 SV=2	Regular	38175.7	0	23405.4	72	7	12	40.19	1136211	1079361	226507	337.161	7.8914	Green	2139 2281 6080 6113 6218
6218	IGLC1_HUMAN	P0CG04	Immunoglobulin lambda constant 1 OS=Homo sapiens OX=9606 GN=IGLC1 PE=1 SV=1	Regular	37990	0	11518.8	66	5	7	56.6	1092111	0	211288			Green	2139 2281 6080 6113 6203
6113	IGLC3_HUMAN	P0DOY3	Immunoglobulin lambda constant 3 OS=Homo sapiens OX=9606 GN=IGLC3 PE=1 SV=1	Regular	37637.8	0	11436.6	61	5	7	63.21	1149317	0	204665			Green	2139 2281 6080 6203 6218
6080	IGLC2_HUMAN	P0DOY2	Immunoglobulin lambda constant 2 OS=Homo sapiens OX=9606 GN=IGLC2 PE=1 SV=1	Regular	37637.8	0	11464.7	64	6	7	66.04	1152631	69956	205278	21.8522	0.2505	Green	2139 2281 6113 6203 6218
2281	IGLC6_HUMAN	P0CF74	Immunoglobulin lambda constant 6 OS=Homo sapiens OX=9606 GN=IGLC6 PE=1 SV=1	Regular	35016	0	11447.6	51	5	6	56.6	953076	887	178422	0.2771	0.0032	Green	2139 6080 6113 6203 6218
767	HPT_HUMAN	P00738	Haptoglobin OS=Homo sapiens OX=9606 GN=HP PE=1 SV=1	Regular	27855.1	0	45889.7	431	31	30	56.9	7007524	1801071	2212039	562.602	25.8176	Green	675
2139	IGLC7_HUMAN	A0M8Q6	Immunoglobulin lambda constant 7 OS=Homo sapiens OX=9606 GN=IGLC7 PE=1 SV=3	Regular	27490	0	11424.7	39	4	7	42.45	533667	0	125722			Green	2281 6080 6113 6203 6218
6733	A1AG1_HUMAN	P02763	Alpha-1-acid glycoprotein 1 OS=Homo sapiens OX=9606 GN=ORM1 PE=1 SV=1	Regular	27075.8	0	23739.7	154	11	21	42.79	2455100	1232852	884222	385.107	9.1423	Green	6900
4371	HBB_HUMAN	P68871	Hemoglobin subunit beta OS=Homo sapiens OX=9606 GN=HBB PE=1 SV=2	Regular	26262	0	16112.5	120	12	13	77.55	765387	359012	202010	112.145	1.8069	Green	4110 4111 4346 5250
20397	ENO1_YEAST	P00924	Enolase 1 OS=Saccharomyces cerevisiae (strain ATCC 204508 / S288c) GN=ENO1 PE=1 SV=3	Regular	23954.4	0	47976.3	308	24	37	58.35	5231964	1600663	2052887	500	23.9882	Green	16 266 286 2592 7335 14648
6872	A1AT_HUMAN	P01009	Alpha-1-antitrypsin OS=Homo sapiens OX=9606 GN=SERPINA1 PE=1 SV=3	Regular	20156.9	0	46907.7	461	40	37	69.86	6064361	1292789	1664282	403.829	18.9427	Green
11598	IGHA1_HUMAN	P01876	Immunoglobulin heavy constant alpha 1 OS=Homo sapiens OX=9606 GN=IGHA1 PE=1 SV=2	Regular	18668.7	0	38510.1	219	15	23	44.76	3318587	1332052	1077837	416.094	16.0238	Green	6194
19241	APOA2_HUMAN	P02652	Apolipoprotein A-II OS=Homo sapiens OX=9606 GN=APOA2 PE=1 SV=1	Regular	16953.5	0	11289.1	109	8	11	47	1568377	892772	431435	278.876	3.1483	Green
11404	HEMO_HUMAN	P02790	Hemopexin OS=Homo sapiens OX=9606 GN=HPX PE=1 SV=2	Regular	16717.8	0	52417.8	317	27	38	51.52	3495482	911612	754062	284.761	14.9265	Green	851
6776	A2MG_HUMAN	P01023	Alpha-2-macroglobulin OS=Homo sapiens OX=9606 GN=A2M PE=1 SV=3	Regular	16493.1	0	164717	862	71	105	54.55	9111530	925737	2525330	289.173	47.6317	Green	11530
19371	APOC3_HUMAN	P02656	Apolipoprotein C-III OS=Homo sapiens OX=9606 GN=APOC3 PE=1 SV=1	Regular	16025	0	10852.3	42	3	10	34.34	415672	413456	67469	129.151	1.4016	Green
675	HPTR_HUMAN	P00739	Haptoglobin-related protein OS=Homo sapiens OX=9606 GN=HPR PE=2 SV=2	Regular	15767.9	0	39542.9	281	21	27	52.59	3615930	99450.3	1194208	31.0654	1.2284	Green	767
15996	CO3_HUMAN	P01024	Complement C3 OS=Homo sapiens OX=9606 GN=C3 PE=1 SV=2	Regular	14715.2	0	188688	1093	104	153	59.71	8967429	690620	2172696	215.729	40.7056	Green
4346	HBD_HUMAN	P02042	Hemoglobin subunit delta OS=Homo sapiens OX=9606 GN=HBD PE=1 SV=2	Regular	14165.4	0	16169.6	59	6	13	41.5	442320	0	136894			Green	4110 4111 4371 5250
6900	A1AG2_HUMAN	P19652	Alpha-1-acid glycoprotein 2 OS=Homo sapiens OX=9606 GN=ORM2 PE=1 SV=2	Regular	14011.5	0	23887.8	93	9	23	40.3	998389	344341	493142	107.562	2.5694	Green	6733
6668	AACT_HUMAN	P01011	Alpha-1-antichymotrypsin OS=Homo sapiens OX=9606 GN=SERPINA3 PE=1 SV=2	Regular	13550.5	0	47822.1	220	19	35	36.64	1505017	459374	379083	143.495	6.8622	Green
15551	TTHY_HUMAN	P02766	Transthyretin OS=Homo sapiens OX=9606 GN=TTR PE=1 SV=1	Regular	10890.1	0	16001.1	64	8	12	57.14	207767	140262	40717	43.8137	0.7011	Green	9216
5958	IGHM_HUMAN	P01871	Immunoglobulin heavy constant mu OS=Homo sapiens OX=9606 GN=IGHM PE=1 SV=4	Regular	10740.8	0	50124.1	210	17	39	36.2	2452606	843050	583832	263.344	13.1999	Green
908	IGHG3_HUMAN	P01860	Immunoglobulin heavy constant gamma 3 OS=Homo sapiens OX=9606 GN=IGHG3 PE=1 SV=2	Regular	10291.7	0	42313.5	154	15	24	46.95	1495992	335317	381135	104.743	4.4321	Green	2137 6053 11602
11602	IGHG2_HUMAN	P01859	Immunoglobulin heavy constant gamma 2 OS=Homo sapiens OX=9606 GN=IGHG2 PE=1 SV=2	Regular	10068.9	0	36528	110	12	20	41.41	1297338	547603	249320	171.055	6.2483	Green	908 2137 6053
2137	IGHG4_HUMAN	P01861	Immunoglobulin heavy constant gamma 4 OS=Homo sapiens OX=9606 GN=IGHG4 PE=1 SV=1	Regular	9976.77	0	36453.8	98	11	20	41.59	1187621	65948.3	307663	20.6003	0.751	Green	908 6053 11602
6053	IGHG1_HUMAN	P01857	Immunoglobulin heavy constant gamma 1 OS=Homo sapiens OX=9606 GN=IGHG1 PE=1 SV=1	Regular	9031.71	0	36619.2	120	13	21	46.97	1192710	314735	321938	98.3139	3.6002	Green	908 2137 11602
4572	HBA_HUMAN	P69905	Hemoglobin subunit alpha OS=Homo sapiens OX=9606 GN=HBA1 PE=1 SV=2	Regular	7951.42	0	15314.6	62	8	9	68.31	337686	263341	58766	82.26	1.2598	Green
17924	CERU_HUMAN	P00450	Ceruloplasmin OS=Homo sapiens OX=9606 GN=CP PE=1 SV=1	Regular	7551.24	0	123061	369	47	88	46.38	2228036	538204	489068	168.119	20.6889	Green
4332	FETUA_HUMAN	P02765	Alpha-2-HS-glycoprotein OS=Homo sapiens OX=9606 GN=AHSG PE=1 SV=2	Regular	7546.85	0	40139.2	121	9	22	33.24	862304	512389	203394	160.055	6.4245	Green
9431	VTDB_HUMAN	P02774	Vitamin D-binding protein OS=Homo sapiens OX=9606 GN=GC PE=1 SV=2	Regular	6124.27	0	54514.4	215	21	48	50	1135152	347657	310009	108.598	5.9201	Green
17770	APOA4_HUMAN	P06727	Apolipoprotein A-IV OS=Homo sapiens OX=9606 GN=APOA4 PE=1 SV=3	Regular	5983.1	0	45399.1	195	29	45	69.19	916369	184240	153201	57.5512	2.6128	Green	10920
19688	ANT3_HUMAN	P01008	Antithrombin-III OS=Homo sapiens OX=9606 GN=SERPINC1 PE=1 SV=1	Regular	5969.61	0	53058.8	173	23	41	41.81	893268	355550	141825	111.063	5.8929	Green
19287	A1BG_HUMAN	P04217	Alpha-1B-glycoprotein OS=Homo sapiens OX=9606 GN=A1BG PE=1 SV=4	Regular	5702.95	0	54823.8	129	14	28	37.37	714697	307044	153005	95.9115	5.2582	Green
19501	APOC1_HUMAN	P02654	Apolipoprotein C-I OS=Homo sapiens OX=9606 GN=APOC1 PE=1 SV=1	Regular	5583.44	0	9331.94	35	4	7	26.51	172036	144255	29695	45.061	0.4205	Green
19373	APOD_HUMAN	P05090	Apolipoprotein D OS=Homo sapiens OX=9606 GN=APOD PE=1 SV=1	Regular	5189.2	0	21560.7	53	8	13	44.44	349955	230853	73242	72.1117	1.5548	Green
5250	HBG1_HUMAN	P69891	Hemoglobin subunit gamma-1 OS=Homo sapiens OX=9606 GN=HBG1 PE=1 SV=2	Regular	5113.52	0	16197.5	10	1	14	6.8	149339	0	75628			Green	4110 4111 4346 4371
4111	HBG2_HUMAN	P69892	Hemoglobin subunit gamma-2 OS=Homo sapiens OX=9606 GN=HBG2 PE=1 SV=2	Regular	5113.52	0	16183.5	10	1	14	6.8	149339	0	75628			Green	4110 4346 4371 5250
4110	HBE_HUMAN	P02100	Hemoglobin subunit epsilon OS=Homo sapiens OX=9606 GN=HBE1 PE=1 SV=2	Regular	5113.52	0	16259.9	13	1	14	6.8	155585	0	77407			Green	4111 4346 4371 5250
17023	C4BPA_HUMAN	P04003	C4b-binding protein alpha chain OS=Homo sapiens OX=9606 GN=C4BPA PE=1 SV=2	Regular	5081.54	0	69086.2	158	26	50	50.75	615697	198615	128999	62.0415	4.2862	Green
6194	IGHA2_HUMAN	P01877	Immunoglobulin heavy constant alpha 2 OS=Homo sapiens OX=9606 GN=IGHA2 PE=1 SV=4	Regular	4968.32	0	37389.8	60	7	23	28.53	1010170	135824	362365	42.4274	1.5864	Green	11598
778	HV330_HUMAN	P01768	Immunoglobulin heavy variable 3-30 OS=Homo sapiens OX=9606 GN=IGHV3-30 PE=1 SV=2	Regular	4519.19	0	13117.9	25	4	9	29.06	164360	0	46412			Green	648 680 688 739 740 746 748 776 781 787 830 831 833 845 922 924 925 936 937 5509 5510
740	HV335_HUMAN	P0DP03	Immunoglobulin heavy variable 3-30-5 OS=Homo sapiens OX=9606 GN=IGHV3-30-5 PE=3 SV=1	Regular	4519.19	0	13117.9	25	4	9	29.06	164360	163101	46412	50.948	0.6683	Green	648 680 688 739 746 748 776 778 781 787 830 831 833 845 922 924 925 936 937 5509 5510
925	HV323_HUMAN	P01764	Immunoglobulin heavy variable 3-23 OS=Homo sapiens OX=9606 GN=IGHV3-23 PE=1 SV=2	Regular	4509.55	0	12753.4	24	3	8	23.08	163101	0	46122			Green	648 680 688 739 740 746 748 776 778 781 787 830 831 833 845 922 924 936 937 5509 5510
748	HV374_HUMAN	A0A0B4J1X5	Immunoglobulin heavy variable 3-74 OS=Homo sapiens OX=9606 GN=IGHV3-74 PE=3 SV=1	Regular	4354.79	0	13010.7	27	5	9	41.88	223496	72919.1	64658	22.7778	0.2964	Green	648 680 688 739 740 746 776 778 781 787 830 831 833 845 922 924 925 936 937 5509 5510
6217	IGJ_HUMAN	P01591	Immunoglobulin J chain OS=Homo sapiens OX=9606 GN=JCHAIN PE=1 SV=4	Regular	4296.07	0	18554.8	43	6	12	42.77	192652	178539	37560	55.7703	1.0348	Green
10217	ZA2G_HUMAN	P25311	Zinc-alpha-2-glycoprotein OS=Homo sapiens OX=9606 GN=AZGP1 PE=1 SV=2	Regular	4245.39	0	34486.9	107	19	29	62.75	357294	136776	75349	42.7248	1.4734	Green
648	HVC33_HUMAN	P0DP02	Immunoglobulin heavy variable 3-30-3 OS=Homo sapiens OX=9606 GN=IGHV3-30-3 PE=3 SV=1	Regular	4202.98	0	13159.9	33	4	9	29.06	354424	0	109050			Green	680 688 739 740 746 748 776 778 781 787 830 831 833 845 922 924 925 936 937 5509 5510
680	HV307_HUMAN	P01780	Immunoglobulin heavy variable 3-7 OS=Homo sapiens OX=9606 GN=IGHV3-7 PE=1 SV=2	Regular	3846.1	0	13113.8	31	5	9	36.75	217406	113697	63858	35.5155	0.4657	Green	648 688 739 740 746 748 776 778 781 787 830 831 833 845 922 924 925 936 937 5509 5510
11624	ITIH2_HUMAN	P19823	Inter-alpha-trypsin inhibitor heavy chain H2 OS=Homo sapiens OX=9606 GN=ITIH2 PE=1 SV=2	Regular	3814.86	0	106920	204	26	75	27.38	1050486	347595	216166	108.578	11.6092	Green
2162	ITIH4_HUMAN	Q14624	Inter-alpha-trypsin inhibitor heavy chain H4 OS=Homo sapiens OX=9606 GN=ITIH4 PE=1 SV=4	Regular	3774.11	0	103586	201	27	67	30.86	980255	285951	201699	89.3227	9.2526	Green
6902	A2GL_HUMAN	P02750	Leucine-rich alpha-2-glycoprotein OS=Homo sapiens OX=9606 GN=LRG1 PE=1 SV=2	Regular	3725.72	0	38406.1	76	13	29	40.06	261586	111257	55059	34.7534	1.3347	Green
844	HV434_HUMAN	P06331	Immunoglobulin heavy variable 4-34 OS=Homo sapiens OX=9606 GN=IGHV4-34 PE=1 SV=2	Regular	3397.9	0	13928.9	21	3	7	25.2	67376	0	12884			Green	650 689 690 737 738 783 784 843
784	HV439_HUMAN	P01824	Immunoglobulin heavy variable 4-39 OS=Homo sapiens OX=9606 GN=IGHV4-39 PE=1 SV=2	Regular	3397.9	0	14088.2	21	3	8	24.8	67376	0	12884			Green	650 689 690 737 738 783 843 844
738	HVD82_HUMAN	P0DP08	Immunoglobulin heavy variable 4-38-2 OS=Homo sapiens OX=9606 GN=IGHV4-38-2 PE=3 SV=1	Regular	3397.9	0	13130	21	3	6	26.5	67376	0	12884			Green	650 689 690 737 783 784 843 844
737	HVD34_HUMAN	P0DP06	Immunoglobulin heavy variable 4-30-4 OS=Homo sapiens OX=9606 GN=IGHV4-30-4 PE=3 SV=1	Regular	3397.9	0	13270.1	21	3	6	26.27	67376	0	12884			Green	650 689 690 738 783 784 843 844
690	HV459_HUMAN	P01825	Immunoglobulin heavy variable 4-59 OS=Homo sapiens OX=9606 GN=IGHV4-59 PE=1 SV=2	Regular	3397.9	0	13049.9	21	3	6	26.72	67376	67376	12884	21.0463	0.2747	Green	650 689 737 738 783 784 843 844
650	HV461_HUMAN	A0A0C4DH41	Immunoglobulin heavy variable 4-61 OS=Homo sapiens OX=9606 GN=IGHV4-61 PE=3 SV=1	Regular	3397.9	0	13180	21	3	6	26.27	67376	0	12884			Green	689 690 737 738 783 784 843 844
14810	SAA4_HUMAN	P35542	Serum amyloid A-4 protein OS=Homo sapiens OX=9606 GN=SAA4 PE=1 SV=2	Regular	3287.87	0	14860.7	31	7	11	50.77	116663	81517	29853	25.4635	0.3784	Green
19722	AMBP_HUMAN	P02760	Protein AMBP OS=Homo sapiens OX=9606 GN=AMBP PE=1 SV=1	Regular	3145.62	0	39912	64	9	27	33.52	262443	183540	43991	57.3325	2.2883	Green
2041	KNG1_HUMAN	P01042	Kininogen-1 OS=Homo sapiens OX=9606 GN=KNG1 PE=1 SV=2	Regular	3009.9	0	73041	115	21	65	33.23	494407	190645	108839	59.5519	4.3497	Green
16550	CO4B_HUMAN	P0C0L5	Complement C4-B OS=Homo sapiens OX=9606 GN=C4B PE=1 SV=2	Regular	2918.01	0	194291	316	52	127	33.26	1063181	157725	188433	49.2685	9.5725	Green	16641
15658	ITIH1_HUMAN	P19827	Inter-alpha-trypsin inhibitor heavy chain H1 OS=Homo sapiens OX=9606 GN=ITIH1 PE=1 SV=3	Regular	2883.6	0	101846	136	17	59	20.75	545207	239316	103893	74.7553	7.6135	Green
16641	CO4A_HUMAN	P0C0L4	Complement C4-A OS=Homo sapiens OX=9606 GN=C4A PE=1 SV=2	Regular	2874.42	0	194383	322	53	127	35.26	1059671	106317	187875	33.2104	6.4555	Green	16550
18241	CFAB_HUMAN	P00751	Complement factor B OS=Homo sapiens OX=9606 GN=CFB PE=1 SV=2	Regular	2628.35	0	86901.6	131	24	69	36.52	450100	127124	88315	39.7098	3.4508	Green
16738	CLUS_HUMAN	P10909	Clusterin OS=Homo sapiens OX=9606 GN=CLU PE=1 SV=1	Regular	2627.81	0	53065	107	17	40	37.19	400571	161996	89669	50.6028	2.6852	Green
2048	KV401_HUMAN	P06312	Immunoglobulin kappa variable 4-1 OS=Homo sapiens OX=9606 GN=IGKV4-1 PE=1 SV=1	Regular	2563.8	0	13494.1	21	4	9	35.54	70792	69155	15471	21.602	0.2915	Green
7118	RET4_HUMAN	P02753	Retinol-binding protein 4 OS=Homo sapiens OX=9606 GN=RBP4 PE=1 SV=3	Regular	2542.33	0	23352.2	44	7	15	34.33	136218	101809	29813	31.8021	0.7427	Green
843	HV404_HUMAN	A0A075B6R2	Immunoglobulin heavy variable 4-4 OS=Homo sapiens OX=9606 GN=IGHV4-4 PE=3 SV=2	Regular	2448.13	0	12961.8	15	2	6	18.8	45889	0	8739			Green	650 689 690 737 738 783 784 844
783	HV431_HUMAN	P0DP07	Immunoglobulin heavy variable 4-31 OS=Homo sapiens OX=9606 GN=IGHV4-31 PE=3 SV=1	Regular	2448.13	0	13209.1	15	2	6	18.64	45889	0	8739			Green	650 689 690 737 738 784 843 844
689	HV432_HUMAN	A0A087WSY4	Immunoglobulin heavy variable 4-30-2 OS=Homo sapiens OX=9606 GN=IGHV4-30-2 PE=3 SV=1	Regular	2448.13	0	13139	15	2	6	18.64	45889	0	8739			Green	650 690 737 738 783 784 843 844
1184	KVD40_HUMAN	P01614	Immunoglobulin kappa variable 2D-40 OS=Homo sapiens OX=9606 GN=IGKV2D-40 PE=1 SV=2	Regular	2298.46	0	13424.2	15	2	5	22.31	108168	0	34759			Green	1178 1181 1182 1762 1797 2469 2476 3586
1178	KV240_HUMAN	A0A087WW87	Immunoglobulin kappa variable 2-40 OS=Homo sapiens OX=9606 GN=IGKV2-40 PE=3 SV=2	Regular	2298.46	0	13424.2	15	2	5	22.31	108168	162252	34759	50.6828	0.6804	Green	1181 1182 1184 1762 1797 2469 2476 3586
3586	KVD26_HUMAN	A0A0A0MRZ7	Immunoglobulin kappa variable 2D-26 OS=Homo sapiens OX=9606 GN=IGKV2D-26 PE=3 SV=1	Regular	2232.37	0	13411.2	14	1	6	10.83	107801	0	34637			Green	1178 1181 1182 1184 1762 1797 2469 2476
2476	KVD29_HUMAN	A0A075B6S2	Immunoglobulin kappa variable 2D-29 OS=Homo sapiens OX=9606 GN=IGKV2D-29 PE=3 SV=1	Regular	2232.37	0	13257.2	14	1	6	10.83	107801	0	34637			Green	1178 1181 1182 1184 1762 1797 2469 3586
2469	KV229_HUMAN	A2NJV5	Immunoglobulin kappa variable 2-29 OS=Homo sapiens OX=9606 GN=IGKV2-29 PE=3 SV=2	Regular	2232.37	0	13199.1	14	1	6	10.83	107801	0	34637			Green	1178 1181 1182 1184 1762 1797 2476 3586
1797	KV230_HUMAN	P06310	Immunoglobulin kappa variable 2-30 OS=Homo sapiens OX=9606 GN=IGKV2-30 PE=3 SV=2	Regular	2232.37	0	13299.1	14	1	7	10.83	107801	0	34637			Green	1178 1181 1182 1184 1762 2469 2476 3586
1762	KV228_HUMAN	A0A075B6P5	Immunoglobulin kappa variable 2-28 OS=Homo sapiens OX=9606 GN=IGKV2-28 PE=3 SV=1	Regular	2232.37	0	13070.8	14	1	5	10.83	107801	0	34637			Green	1178 1181 1182 1184 1797 2469 2476 3586
1182	KVD30_HUMAN	A0A075B6S6	Immunoglobulin kappa variable 2D-30 OS=Homo sapiens OX=9606 GN=IGKV2D-30 PE=3 SV=1	Regular	2232.37	0	13329.1	14	1	6	10.83	107801	0	34637			Green	1178 1181 1184 1762 1797 2469 2476 3586
1181	KVD28_HUMAN	P01615	Immunoglobulin kappa variable 2D-28 OS=Homo sapiens OX=9606 GN=IGKV2D-28 PE=1 SV=2	Regular	2232.37	0	13070.8	14	1	5	10.83	107801	0	34637			Green	1178 1182 1184 1762 1797 2469 2476 3586
19479	ANGT_HUMAN	P01019	Angiotensinogen OS=Homo sapiens OX=9606 GN=AGT PE=1 SV=1	Regular	2155.63	0	53439.4	70	10	26	24.95	191762	94169	28229	29.4156	1.572	Green
11530	PZP_HUMAN	P20742	Pregnancy zone protein OS=Homo sapiens OX=9606 GN=PZP PE=1 SV=4	Regular	1978.84	0	165346	126	25	95	18.22	1204646	19182.7	399186	5.9921	0.9908	Green	6776
2410	KV311_HUMAN	P04433	Immunoglobulin kappa variable 3-11 OS=Homo sapiens OX=9606 GN=IGKV3-11 PE=1 SV=1	Regular	2053.64	0	12689.2	8	1	7	7.83	28037	0	8275			Green	2052
2052	KVD11_HUMAN	A0A0A0MRZ8	Immunoglobulin kappa variable 3D-11 OS=Homo sapiens OX=9606 GN=IGKV3D-11 PE=3 SV=6	Regular	2053.64	0	12739.3	8	1	7	7.83	28037	84111	8275	26.2738	0.3347	Green	2410
2053	KVD20_HUMAN	A0A0C4DH25	Immunoglobulin kappa variable 3D-20 OS=Homo sapiens OX=9606 GN=IGKV3D-20 PE=3 SV=1	Regular	2026.15	0	12629.1	19	2	7	19.83	36172	0	10908			Green	1799
1799	KV320_HUMAN	P01619	Immunoglobulin kappa variable 3-20 OS=Homo sapiens OX=9606 GN=IGKV3-20 PE=1 SV=2	Regular	2026.15	0	12671.2	20	2	8	19.83	36710	54258	11007	16.9486	0.2148	Green	2053
1967	K2C1_HUMAN	P04264	Keratin_ type II cytoskeletal 1 OS=Homo sapiens OX=9606 GN=KRT1 PE=1 SV=6	Regular	1939.3	0	66209.9	105	23	50	37.27	292703	85186.2	53885	26.6097	1.7618	Green	991 993 15692
19273	APOC2_HUMAN	P02655	Apolipoprotein C-II OS=Homo sapiens OX=9606 GN=APOC2 PE=1 SV=1	Regular	1822.82	0	11283.9	12	2	7	19.8	75633	113450	8036	35.4383	0.3999	Green
833	HV333_HUMAN	P01772	Immunoglobulin heavy variable 3-33 OS=Homo sapiens OX=9606 GN=IGHV3-33 PE=1 SV=2	Regular	1782.36	0	13245	14	3	9	19.66	139521	0	38337			Green	648 680 688 739 740 746 748 776 778 781 787 830 831 845 922 924 925 936 937 5509 5510
937	HV366_HUMAN	A0A0C4DH42	Immunoglobulin heavy variable 3-66 OS=Homo sapiens OX=9606 GN=IGHV3-66 PE=3 SV=1	Regular	1772.71	0	12926.6	13	2	8	13.79	138262	0	38047			Green	648 680 688 739 740 746 748 776 778 781 787 830 831 833 845 922 924 925 936 5509 5510
746	HV353_HUMAN	P01767	Immunoglobulin heavy variable 3-53 OS=Homo sapiens OX=9606 GN=IGHV3-53 PE=1 SV=2	Regular	1772.71	0	12940.6	13	2	8	13.79	138262	0	38047			Green	648 680 688 739 740 748 776 778 781 787 830 831 833 845 922 924 925 936 937 5509 5510
18859	CD5L_HUMAN	O43866	CD5 antigen-like OS=Homo sapiens OX=9606 GN=CD5L PE=1 SV=1	Regular	1673.5	0	39627.6	74	16	36	57.64	199914	94603	41248	29.5512	1.171	Green
1400	LV147_HUMAN	P01700	Immunoglobulin lambda variable 1-47 OS=Homo sapiens OX=9606 GN=IGLV1-47 PE=1 SV=2	Regular	1611.15	0	12454.7	12	2	6	35.9	23959	35938.5	5931	11.2261	0.1398	Green
7081	PON1_HUMAN	P27169	Serum paraoxonase/arylesterase 1 OS=Homo sapiens OX=9606 GN=PON1 PE=1 SV=3	Regular	1600.87	0	39902.4	52	8	22	25.92	184868	104142	32773	32.5309	1.2981	Green
11034	HEP2_HUMAN	P05546	Heparin cofactor 2 OS=Homo sapiens OX=9606 GN=SERPIND1 PE=1 SV=3	Regular	1576.41	0	57241.8	65	13	39	26.65	226946	109419	45045	34.1793	1.9565	Green
13941	THRB_HUMAN	P00734	Prothrombin OS=Homo sapiens OX=9606 GN=F2 PE=1 SV=2	Regular	1575.64	0	71519.7	106	21	51	44.86	285866	118378	47126	36.9778	2.6446	Green
16465	CO9_HUMAN	P02748	Complement component C9 OS=Homo sapiens OX=9606 GN=C9 PE=1 SV=2	Regular	1480.03	0	64656.2	69	12	46	21.82	184545	92798	35434	28.9874	1.8742	Green
10914	SAMP_HUMAN	P02743	Serum amyloid P-component OS=Homo sapiens OX=9606 GN=APCS PE=1 SV=2	Regular	1428.31	0	25501.2	40	7	18	31.39	95401	53519	15579	16.7178	0.4263	Green
651	HV551_HUMAN	A0A0C4DH38	Immunoglobulin heavy variable 5-51 OS=Homo sapiens OX=9606 GN=IGHV5-51 PE=3 SV=1	Regular	1409.24	0	12845.7	13	3	9	34.19	24729	24729	4314	7.7246	0.0992	Green	786
652	HV601_HUMAN	A0A0B4J1U7	Immunoglobulin heavy variable 6-1 OS=Homo sapiens OX=9606 GN=IGHV6-1 PE=3 SV=1	Regular	1337.7	0	13595.3	8	2	6	9.09	22831	48189	5307	15.0528	0.2046	Green
776	HV315_HUMAN	A0A0B4J1V0	Immunoglobulin heavy variable 3-15 OS=Homo sapiens OX=9606 GN=IGHV3-15 PE=3 SV=1	Regular	1331.18	0	13096.9	13	5	9	30.25	126847	26347.6	34434	8.2302	0.1078	Green	648 680 688 739 740 746 748 778 781 787 830 831 833 845 922 924 925 936 937 5509 5510
688	HV373_HUMAN	A0A0B4J1V6	Immunoglobulin heavy variable 3-73 OS=Homo sapiens OX=9606 GN=IGHV3-73 PE=3 SV=1	Regular	1245.87	0	13028.8	12	4	9	35.29	125436	1373	35795	0.4289	0.0056	Green	648 680 739 740 746 748 776 778 781 787 830 831 833 845 922 924 925 936 937 5509 5510
781	HV372_HUMAN	A0A0B4J1Y9	Immunoglobulin heavy variable 3-72 OS=Homo sapiens OX=9606 GN=IGHV3-72 PE=3 SV=1	Regular	1187.78	0	13374	9	2	8	10.08	118668	0	33497			Green	648 680 688 739 740 746 748 776 778 787 830 831 833 845 922 924 925 936 937 5509 5510
2470	KV105_HUMAN	P01602	Immunoglobulin kappa variable 1-5 OS=Homo sapiens OX=9606 GN=IGKV1-5 PE=1 SV=2	Regular	1108.36	0	12952.7	14	2	6	13.68	47281	53964	7960	16.8568	0.2183	Green
17071	CBG_HUMAN	P08185	Corticosteroid-binding globulin OS=Homo sapiens OX=9606 GN=SERPINA6 PE=1 SV=1	Regular	1080.94	0	45312.1	44	6	23	16.79	140918	98838	29752	30.8741	1.399	Green
922	HV309_HUMAN	P01782	Immunoglobulin heavy variable 3-9 OS=Homo sapiens OX=9606 GN=IGHV3-9 PE=1 SV=2	Regular	988.047	0	13115.9	17	4	9	38.98	124575	0	33548			Green	648 680 688 739 740 746 748 776 778 781 787 830 831 833 845 924 925 936 937 5509 5510
845	HV43D_HUMAN	P0DP04	Immunoglobulin heavy variable 3-43D OS=Homo sapiens OX=9606 GN=IGHV3-43D PE=3 SV=1	Regular	988.047	0	13187.9	17	4	9	38.98	124575	6146	33548	1.9198	0.0253	Green	648 680 688 739 740 746 748 776 778 781 787 830 831 833 922 924 925 936 937 5509 5510
19376	APOM_HUMAN	O95445	Apolipoprotein M OS=Homo sapiens OX=9606 GN=APOM PE=1 SV=2	Regular	967.091	0	21595.5	30	7	18	35.11	122277	81286	24293	25.3914	0.5483	Green
981	K1C10_HUMAN	P13645	Keratin_ type I cytoskeletal 10 OS=Homo sapiens OX=9606 GN=KRT10 PE=1 SV=6	Regular	867.961	0	59055.3	61	16	37	29.45	120216	40450.5	26127	12.6356	0.7462	Green	985 986 987 988 1599 15686 15690
936	HV349_HUMAN	A0A0A0MS15	Immunoglobulin heavy variable 3-49 OS=Homo sapiens OX=9606 GN=IGHV3-49 PE=3 SV=1	Regular	855.845	0	13227	11	4	9	30.25	111909	13097	31248	4.0911	0.0541	Green	648 680 688 739 740 746 748 776 778 781 787 830 831 833 845 922 924 925 937 5509 5510
5510	HV348_HUMAN	P01763	Immunoglobulin heavy variable 3-48 OS=Homo sapiens OX=9606 GN=IGHV3-48 PE=1 SV=2	Regular	843.832	0	13040.7	12	2	7	13.68	118429	0	32859			Green	648 680 688 739 740 746 748 776 778 781 787 830 831 833 845 922 924 925 936 937 5509
5509	HV343_HUMAN	A0A0B4J1X8	Immunoglobulin heavy variable 3-43 OS=Homo sapiens OX=9606 GN=IGHV3-43 PE=3 SV=1	Regular	843.832	0	13247.9	12	2	9	13.56	118429	0	32859			Green	648 680 688 739 740 746 748 776 778 781 787 830 831 833 845 922 924 925 936 937 5510
924	HV321_HUMAN	A0A0B4J1V1	Immunoglobulin heavy variable 3-21 OS=Homo sapiens OX=9606 GN=IGHV3-21 PE=1 SV=1	Regular	843.832	0	13010.7	12	2	7	13.68	118429	0	32859			Green	648 680 688 739 740 746 748 776 778 781 787 830 831 833 845 922 925 936 937 5509 5510
831	HV313_HUMAN	P01766	Immunoglobulin heavy variable 3-13 OS=Homo sapiens OX=9606 GN=IGHV3-13 PE=1 SV=2	Regular	843.832	0	12677.3	12	2	7	13.79	118429	0	32859			Green	648 680 688 739 740 746 748 776 778 781 787 830 833 845 922 924 925 936 937 5509 5510
830	HV311_HUMAN	P01762	Immunoglobulin heavy variable 3-11 OS=Homo sapiens OX=9606 GN=IGHV3-11 PE=1 SV=2	Regular	843.832	0	13079.8	12	2	8	13.68	118429	0	32859			Green	648 680 688 739 740 746 748 776 778 781 787 831 833 845 922 924 925 936 937 5509 5510
739	HV320_HUMAN	A0A0C4DH32	Immunoglobulin heavy variable 3-20 OS=Homo sapiens OX=9606 GN=IGHV3-20 PE=3 SV=2	Regular	843.832	0	12844.5	12	2	8	13.68	118429	0	32859			Green	648 680 688 740 746 748 776 778 781 787 830 831 833 845 922 924 925 936 937 5509 5510
787	HV64D_HUMAN	A0A0J9YX35	Immunoglobulin heavy variable 3-64D OS=Homo sapiens OX=9606 GN=IGHV3-64D PE=3 SV=1	Regular	832.293	0	12993.7	9	3	9	23.08	117944	33992.7	31527	10.6183	0.138	Green	648 680 688 739 740 746 748 776 778 781 830 831 833 845 922 924 925 936 937 5509 5510
806	IC1_HUMAN	P05155	Plasma protease C1 inhibitor OS=Homo sapiens OX=9606 GN=SERPING1 PE=1 SV=2	Regular	808.998	0	55382.4	50	11	30	22.4	175339	89376	21045	27.9184	1.5462	Green
6760	A2AP_HUMAN	P08697	Alpha-2-antiplasmin OS=Homo sapiens OX=9606 GN=SERPINF2 PE=1 SV=3	Regular	784.891	0	54908	42	10	35	24.64	130638	85020	25184	26.5577	1.4582	Green
19512	AFAM_HUMAN	P43652	Afamin OS=Homo sapiens OX=9606 GN=AFM PE=1 SV=1	Regular	778.407	0	71008.1	54	19	67	28.05	123504	45653	21989	14.2607	1.0126	Green
1241	LUM_HUMAN	P51884	Lumican OS=Homo sapiens OX=9606 GN=LUM PE=1 SV=2	Regular	766.195	0	38771.2	30	9	20	27.22	63848	43068	11089	13.4532	0.5216	Green
19592	APOE_HUMAN	P02649	Apolipoprotein E OS=Homo sapiens OX=9606 GN=APOE PE=1 SV=1	Regular	699.497	0	36268.2	37	10	33	29.97	51637	27514	9677	8.5946	0.3117	Green
5119	FBX8_HUMAN	Q9NRD0	F-box only protein 8 OS=Homo sapiens OX=9606 GN=FBXO8 PE=2 SV=1	Regular	663.884	0	37524.6	9	2	29	8.15	168411	503895	18308	157.402	5.9065	Green
15690	K1C9_HUMAN	P35527	Keratin_ type I cytoskeletal 9 OS=Homo sapiens OX=9606 GN=KRT9 PE=1 SV=3	Regular	612.489	0	62292.5	49	13	44	20.39	110147	38711	22980	12.0922	0.7533	Green	981 1599 15686
1116	LV319_HUMAN	P01714	Immunoglobulin lambda variable 3-19 OS=Homo sapiens OX=9606 GN=IGLV3-19 PE=1 SV=2	Regular	615.388	0	12213.5	7	2	7	16.96	21023	31534.5	3482	9.8505	0.1203	Green
17094	C1S_HUMAN	P09871	Complement C1s subcomponent OS=Homo sapiens OX=9606 GN=C1S PE=1 SV=1	Regular	611.052	0	78224.3	52	20	46	32.56	76424	29845	15096	9.3227	0.7293	Green
13138	SAA1_HUMAN	P0DJI8	Serum amyloid A-1 protein OS=Homo sapiens OX=9606 GN=SAA1 PE=1 SV=1	Regular	596.578	0	13589.1	17	6	13	56.56	23868	17935	5332	5.6024	0.0761	Green	13263
991	K22E_HUMAN	P35908	Keratin_ type II cytoskeletal 2 epidermal OS=Homo sapiens OX=9606 GN=KRT2 PE=1 SV=2	Regular	563.678	0	65718.1	36	11	58	21.13	104808	30774.8	19071	9.6132	0.6318	Green	993 1967 15692
17258	C1R_HUMAN	P00736	Complement C1r subcomponent OS=Homo sapiens OX=9606 GN=C1R PE=1 SV=2	Regular	498.297	0	81658.4	49	20	53	30.35	81746	30459	14793	9.5145	0.7769	Green
15686	K1C14_HUMAN	P02533	Keratin_ type I cytoskeletal 14 OS=Homo sapiens OX=9606 GN=KRT14 PE=1 SV=4	Regular	469.12	0	51903.7	21	8	47	15.68	49087	9542	10802	2.9806	0.1547	Green	981 985 986 987 988 1599 15690
1599	K1C16_HUMAN	P08779	Keratin_ type I cytoskeletal 16 OS=Homo sapiens OX=9606 GN=KRT16 PE=1 SV=4	Regular	458.524	0	51610.1	20	8	47	14.38	48588	0	10666			Green	981 985 986 987 988 15686 15690
825	HV102_HUMAN	P23083	Immunoglobulin heavy variable 1-2 OS=Homo sapiens OX=9606 GN=IGHV1-2 PE=1 SV=2	Regular	477.031	0	13198.9	7	2	10	20.51	6781	14685	1804	4.5872	0.0605	Green
286	ENOG_HUMAN	P09104	Gamma-enolase OS=Homo sapiens OX=9606 GN=ENO2 PE=1 SV=3	Regular	467.826	0	47610.8	11	3	38	8.53	371640	0	259831			Green	16 266 20397
266	ENOA_HUMAN	P06733	Alpha-enolase OS=Homo sapiens OX=9606 GN=ENO1 PE=1 SV=2	Regular	467.826	0	47511.2	10	2	39	6.45	371295	0	259778			Green	16 286 20397
16	ENOB_HUMAN	P13929	Beta-enolase OS=Homo sapiens OX=9606 GN=ENO3 PE=1 SV=5	Regular	467.826	0	47329.1	21	4	37	10.6	461662	0	275981			Green	266 286 20397
16710	CO5_HUMAN	P01031	Complement C5 OS=Homo sapiens OX=9606 GN=C5 PE=1 SV=4	Regular	377.742	0	190016	100	38	149	25.36	247548	80163	47102	25.0406	4.7581	Green
993	K2C1B_HUMAN	Q7Z794	Keratin_ type II cytoskeletal 1b OS=Homo sapiens OX=9606 GN=KRT77 PE=2 SV=3	Regular	412.968	0	62186.6	22	9	47	18.17	69263	12177	7626	3.8037	0.2365	Green	991 1967 15692
593	GNAL_HUMAN	P38405	Guanine nucleotide-binding protein G(olf) subunit alpha OS=Homo sapiens OX=9606 GN=GNAL PE=1 SV=1	Regular	420.856	0	44821.8	11	5	33	17.59	240354	637857	29265	199.248	8.9306	Green	6126
13263	SAA2_HUMAN	P0DJI9	Serum amyloid A-2 protein OS=Homo sapiens OX=9606 GN=SAA2 PE=1 SV=1	Regular	411.405	0	13584.1	12	4	13	27.87	14588	0	3447			Green	13138
6126	INF2_HUMAN	Q27J81	Inverted formin-2 OS=Homo sapiens OX=9606 GN=INF2 PE=1 SV=2	Regular	391.201	0	136936	6	1	87	0.4	212619	0	27317			Green	593
851	HYI_HUMAN	Q5T013	Putative hydroxypyruvate isomerase OS=Homo sapiens OX=9606 GN=HYI PE=1 SV=2	Regular	382.74	0	30519.7	11	3	21	6.86	137096	715.125	59862	0.2234	0.0068	Green	11404
1113	LV861_HUMAN	A0A075B6I0	Immunoglobulin lambda variable 8-61 OS=Homo sapiens OX=9606 GN=IGLV8-61 PE=3 SV=7	Regular	374.733	0	12928.5	7	2	4	14.75	17547	26320.5	5381	8.2217	0.1063	Green
2592	MYH16_HUMAN	Q9H6N6	Putative uncharacterized protein MYH16 OS=Homo sapiens OX=9606 GN=MYH16 PE=1 SV=2	Regular	371.339	0	128518	31	16	119	15.59	334185	10305.6	56153	3.2192	0.4137	Green	7335 14648 20397
4592	GPX3_HUMAN	P22352	Glutathione peroxidase 3 OS=Homo sapiens OX=9606 GN=GPX3 PE=1 SV=2	Regular	352.762	0	25630.5	18	8	16	33.19	26776	15518	4719	4.8474	0.1242	Green
5056	FCN3_HUMAN	O75636	Ficolin-3 OS=Homo sapiens OX=9606 GN=FCN3 PE=1 SV=2	Regular	344.507	0	33416.3	14	6	25	23.08	20704	15966	4148	4.9873	0.1667	Green
14648	SHLD3_HUMAN	Q6ZNX1	Shieldin complex subunit 3 OS=Homo sapiens OX=9606 GN=SHLD3 PE=1 SV=1	Regular	342.178	0	29241.4	9	1	25	2.4	258148	0	45598			Green	2592 7335 20397
9216	P63_HUMAN	Q9H3D4	Tumor protein 63 OS=Homo sapiens OX=9606 GN=TP63 PE=1 SV=1	Regular	339.81	0	77698.1	8	4	55	7.79	51581	1264.8	5830	0.3951	0.0307	Green	15551
14578	TM198_HUMAN	Q66K66	Transmembrane protein 198 OS=Homo sapiens OX=9606 GN=TMEM198 PE=1 SV=1	Regular	331.302	0	40102.1	20	2	23	2.5	296347	735216	176805	229.66	9.2098	Green
10920	SART3_HUMAN	Q15020	Squamous cell carcinoma antigen recognized by T-cells 3 OS=Homo sapiens OX=9606 GN=SART3 PE=1 SV=1	Regular	282.584	0.65	110790	7	2	82	1.04	89833	0	24829			Green	7640 8798 12995 15418 17770 19406
786	HV5X1_HUMAN	A0A0J9YXX1	Immunoglobulin heavy variable 5-10-1 OS=Homo sapiens OX=9606 GN=IGHV5-10-1 PE=3 SV=1	Regular	301.578	0.65	12943.7	8	2	9	20.51	18713	0	3358			Green	651
15933	CPN2_HUMAN	P22792	Carboxypeptidase N subunit 2 OS=Homo sapiens OX=9606 GN=CPN2 PE=1 SV=3	Regular	291.608	0.64	61412.1	22	7	30	13.39	32894	22752	5588	7.1071	0.4365	Green
12995	RYK_HUMAN	P34925	Tyrosine-protein kinase RYK OS=Homo sapiens OX=9606 GN=RYK PE=1 SV=3	Regular	290.835	0.64	68670.2	9	5	45	9.56	94214	79156.1	25054	24.726	1.6979	Green	7640 8798 10920 15418 19406
986	K1C26_HUMAN	Q7Z3Y9	Keratin_ type I cytoskeletal 26 OS=Homo sapiens OX=9606 GN=KRT26 PE=1 SV=2	Regular	287.463	0.63	52652.1	13	5	38	8.55	66195	24701.7	4377	7.7161	0.4063	Green	981 985 987 988 1599 15686
11625	ITIH3_HUMAN	Q06033	Inter-alpha-trypsin inhibitor heavy chain H3 OS=Homo sapiens OX=9606 GN=ITIH3 PE=1 SV=2	Regular	286.644	0.63	100135	57	16	69	16.63	111603	55222	23611	17.2497	1.7273	Green
7640	NXPE2_HUMAN	Q96DL1	NXPE family member 2 OS=Homo sapiens OX=9606 GN=NXPE2 PE=1 SV=2	Regular	280.494	0.63	65642.7	13	4	51	2.33	237824	0	76528			Green	8798 10920 12995 15418 19406
15994	CO2_HUMAN	P06681	Complement C2 OS=Homo sapiens OX=9606 GN=C2 PE=1 SV=2	Regular	280.218	0.62	84636.6	24	12	66	18.75	45042	26094	6082	8.151	0.6899	Green
6987	PROS_HUMAN	P07225	Vitamin K-dependent protein S OS=Homo sapiens OX=9606 GN=PROS1 PE=1 SV=1	Regular	277.772	0.62	77175.7	53	19	58	23.37	85406	33594	17446	10.4938	0.8099	Green
15418	TIM_HUMAN	Q9UNS1	Protein timeless homolog OS=Homo sapiens OX=9606 GN=TIMELESS PE=1 SV=2	Regular	272.308	0.61	139685	13	9	114	4.3	155640	20357.9	25140	6.3592	0.8883	Green	7640 8798 10920 12995 19406
988	K1C28_HUMAN	Q7Z3Y7	Keratin_ type I cytoskeletal 28 OS=Homo sapiens OX=9606 GN=KRT28 PE=1 SV=2	Regular	268.504	0.61	51194.8	9	2	36	3.88	24053	0	3768			Green	981 985 986 987 1599 15686
987	K1C27_HUMAN	Q7Z3Y8	Keratin_ type I cytoskeletal 27 OS=Homo sapiens OX=9606 GN=KRT27 PE=1 SV=2	Regular	268.504	0.61	50449.7	9	2	35	3.92	24053	0	3768			Green	981 985 986 988 1599 15686
985	K1C25_HUMAN	Q7Z3Z0	Keratin_ type I cytoskeletal 25 OS=Homo sapiens OX=9606 GN=KRT25 PE=1 SV=1	Regular	268.504	0.6	49888.3	9	2	39	4	24053	0	3768			Green	981 986 987 988 1599 15686
19406	ARHG5_HUMAN	Q12774	Rho guanine nucleotide exchange factor 5 OS=Homo sapiens OX=9606 GN=ARHGEF5 PE=1 SV=3	Regular	266.623	0.6	177997	6	1	130	0.25	84796	0	24244			Green	7640 8798 10920 12995 15418
8798	NXPE1_HUMAN	Q8N323	NXPE family member 1 OS=Homo sapiens OX=9606 GN=NXPE1 PE=2 SV=2	Regular	266.623	0.6	63748.4	6	1	50	0.73	84796	0	24244			Green	7640 10920 12995 15418 19406
14987	SHBG_HUMAN	P04278	Sex hormone-binding globulin OS=Homo sapiens OX=9606 GN=SHBG PE=1 SV=2	Regular	257.523	0.59	44007.4	10	5	30	14.43	12854	9816	2174	3.0662	0.1349	Green
8170	PLMN_HUMAN	P00747	Plasminogen OS=Homo sapiens OX=9606 GN=PLG PE=1 SV=2	Regular	244.93	0.59	93306.4	18	12	67	14.81	21690	9461	4511	2.9553	0.2758	Green
20049	TTC9A_HUMAN	Q92623	Tetratricopeptide repeat protein 9A OS=Homo sapiens OX=9606 GN=TTC9 PE=1 SV=3	Regular	256.194	0.58	24721	10	3	25	5.41	249537	372674	25098	116.412	2.8778	Green
19595	APOL1_HUMAN	O14791	Apolipoprotein L1 OS=Homo sapiens OX=9606 GN=APOL1 PE=1 SV=5	Regular	254.586	0.58	44031.3	15	6	29	16.08	50295	44957	6869	14.0432	0.6183	Green
15692	K2C6B_HUMAN	P04259	Keratin_ type II cytoskeletal 6B OS=Homo sapiens OX=9606 GN=KRT6B PE=1 SV=5	Regular	239.259	0.58	60352.2	15	4	50	4.61	20111	0	7520			Green	991 993 1967
7335	RL7L_HUMAN	Q6DKI1	60S ribosomal protein L7-like 1 OS=Homo sapiens OX=9606 GN=RPL7L1 PE=1 SV=1	Regular	241.559	0.57	28775.1	9	1	23	2.44	258148	0	45598			Green	2592 14648 20397
19569	ANXA1_HUMAN	P04083	Annexin A1 OS=Homo sapiens OX=9606 GN=ANXA1 PE=1 SV=2	Regular	234.085	0.57	38942.4	13	4	32	11.27	154258	153636	8170	47.9914	1.8689	Green
17332	C4BPB_HUMAN	P20851	C4b-binding protein beta chain OS=Homo sapiens OX=9606 GN=C4BPB PE=1 SV=1	Regular	230.687	0.57	29327	8	3	23	11.51	14577	18705	3331	5.8429	0.1714	Green
19197	APOF_HUMAN	Q13790	Apolipoprotein F OS=Homo sapiens OX=9606 GN=APOF PE=1 SV=2	Regular	228.072	0.56	35741.7	17	4	23	9.2	45969	44518	9512	13.9061	0.497	Green
1112	LV151_HUMAN	P01701	Immunoglobulin lambda variable 1-51 OS=Homo sapiens OX=9606 GN=IGLV1-51 PE=1 SV=2	Regular	227.341	0.56	12476.8	5	1	7	6.84	8313	24939	2758	7.7902	0.0972	Green
2715	NAL14_HUMAN	Q86W24	NACHT_ LRR and PYD domains-containing protein 14 OS=Homo sapiens OX=9606 GN=NLRP14 PE=1 SV=1	Regular	124.042	0.56	127699	18	7	89	4.03	70877	58566	15204	18.2943	2.3362	Green
10959	THBG_HUMAN	P05543	Thyroxine-binding globulin OS=Homo sapiens OX=9606 GN=SERPINA7 PE=1 SV=2	Regular	217.723	0.56	46666.8	18	7	30	13.73	34111	26322	3183	8.2222	0.3837	Green

## Sheet: P4_REP2
protein.key	protein.Entry	protein.Accession	protein.Description	protein.dataBaseType	protein.score	protein.falsePositiveRate	protein.avgMass	protein.MatchedProducts	protein.matchedPeptides	protein.digestPeps	protein.seqCover(%)	protein.MatchedPeptideIntenSum	protein.top3MatchedPeptideIntenSum	protein.MatchedProductIntenSum	protein.fmolOnColumn	protein.ngramOnColumn	protein.AutoCurate	protein.Key_ForHomologs
19652	ALBU_HUMAN	P02768	Serum albumin OS=Homo sapiens OX=9606 GN=ALB PE=1 SV=2	Regular	53468.3	0	71362.7	1392	80	61	85.39	26026760	3427514	10817930	1498.4	106.93	Green
6014	IGKC_HUMAN	P01834	Immunoglobulin kappa constant OS=Homo sapiens OX=9606 GN=IGKC PE=1 SV=2	Regular	42977	0	11936.1	131	7	7	80.37	1656163	1326209	502975	579.775	6.9203	Green
15577	TRFE_HUMAN	P02787	Serotransferrin OS=Homo sapiens OX=9606 GN=TF PE=1 SV=3	Regular	42675.7	0	79345.1	872	57	79	69.91	11203930	1383067	3662193	604.631	47.9745	Green
19499	APOA1_HUMAN	P02647	Apolipoprotein A-I OS=Homo sapiens OX=9606 GN=APOA1 PE=1 SV=1	Regular	41352.3	0	30777.9	486	36	35	76.4	6422941	1337728	2023346	584.81	17.9992	Green
6113	IGLC3_HUMAN	P0DOY3	Immunoglobulin lambda constant 3 OS=Homo sapiens OX=9606 GN=IGLC3 PE=1 SV=1	Regular	34201.6	0	11436.6	67	6	7	82.08	1155581	0	234646			Green	2139 2281 6080 6203 6218
6080	IGLC2_HUMAN	P0DOY2	Immunoglobulin lambda constant 2 OS=Homo sapiens OX=9606 GN=IGLC2 PE=1 SV=1	Regular	34201.6	0	11464.7	72	7	7	84.91	1185750	1075846	235327	470.324	5.3921	Green	2139 2281 6113 6203 6218
6203	IGLL5_HUMAN	B9A064	Immunoglobulin lambda-like polypeptide 5 OS=Homo sapiens OX=9606 GN=IGLL5 PE=2 SV=2	Regular	33134.3	0	23405.4	69	7	12	41.12	1137173	1033218	237109	451.689	10.572	Green	2139 2281 6080 6113 6218
6218	IGLC1_HUMAN	P0CG04	Immunoglobulin lambda constant 1 OS=Homo sapiens OX=9606 GN=IGLC1 PE=1 SV=1	Regular	32714.7	0	11518.8	60	6	7	75.47	1091929	0	217812			Green	2139 2281 6080 6113 6203
2281	IGLC6_HUMAN	P0CF74	Immunoglobulin lambda constant 6 OS=Homo sapiens OX=9606 GN=IGLC6 PE=1 SV=1	Regular	30897.6	0	11447.6	58	6	6	60.38	942882	117056	207168	51.1729	0.5858	Green	2139 6080 6113 6203 6218
767	HPT_HUMAN	P00738	Haptoglobin OS=Homo sapiens OX=9606 GN=HP PE=1 SV=1	Regular	27453.6	0	45889.7	417	31	30	55.42	5630670	1382157	1810310	604.233	27.7281	Green	675
6733	A1AG1_HUMAN	P02763	Alpha-1-acid glycoprotein 1 OS=Homo sapiens OX=9606 GN=ORM1 PE=1 SV=1	Regular	25394.4	0	23739.7	147	10	21	41.29	1821539	924977	599739	404.369	9.5996	Green	6900
6872	A1AT_HUMAN	P01009	Alpha-1-antitrypsin OS=Homo sapiens OX=9606 GN=SERPINA1 PE=1 SV=3	Regular	22865.9	0	46907.7	453	39	37	65.31	4828317	936468	1692612	409.393	19.2037	Green
20397	ENO1_YEAST	P00924	Enolase 1 OS=Saccharomyces cerevisiae (strain ATCC 204508 / S288c) GN=ENO1 PE=1 SV=3	Regular	20728.5	0	47976.3	292	24	37	54.57	3927068	1143728	1639813	500	23.9882	Green	16 266 286 2592 14648
2139	IGLC7_HUMAN	A0M8Q6	Immunoglobulin lambda constant 7 OS=Homo sapiens OX=9606 GN=IGLC7 PE=1 SV=3	Regular	20423.3	0	11424.7	39	3	7	34.91	460552	0	128375			Green	2281 6080 6113 6203 6218
11598	IGHA1_HUMAN	P01876	Immunoglobulin heavy constant alpha 1 OS=Homo sapiens OX=9606 GN=IGHA1 PE=1 SV=2	Regular	18505.3	0	38510.1	212	12	23	43.34	2764769	1091943	1068543	477.361	18.3832	Green	6194
4371	HBB_HUMAN	P68871	Hemoglobin subunit beta OS=Homo sapiens OX=9606 GN=HBB PE=1 SV=2	Regular	16171.6	0	16112.5	95	10	13	76.87	428624	231555	97189	101.228	1.631	Green	4110 4111 4346 5250
15996	CO3_HUMAN	P01024	Complement C3 OS=Homo sapiens OX=9606 GN=C3 PE=1 SV=2	Regular	15847.1	0	188688	1141	117	153	66.87	8482829	742069	2085062	324.408	61.2119	Green
11404	HEMO_HUMAN	P02790	Hemopexin OS=Homo sapiens OX=9606 GN=HPX PE=1 SV=2	Regular	15647.6	0	52417.8	258	26	38	49.13	2409993	703305	634182	307.462	16.1165	Green	851
6668	AACT_HUMAN	P01011	Alpha-1-antichymotrypsin OS=Homo sapiens OX=9606 GN=SERPINA3 PE=1 SV=2	Regular	15532.1	0	47822.1	233	23	35	38.3	1612971	475846	426348	208.024	9.9481	Green
19371	APOC3_HUMAN	P02656	Apolipoprotein C-III OS=Homo sapiens OX=9606 GN=APOC3 PE=1 SV=1	Regular	14354.6	0	10852.3	35	3	10	34.34	252675	248750	63629	108.745	1.1801	Green
19241	APOA2_HUMAN	P02652	Apolipoprotein A-II OS=Homo sapiens OX=9606 GN=APOA2 PE=1 SV=1	Regular	13826.1	0	11289.1	107	9	11	69	1366234	741528	403874	324.171	3.6596	Green
675	HPTR_HUMAN	P00739	Haptoglobin-related protein OS=Homo sapiens OX=9606 GN=HPR PE=2 SV=2	Regular	13533.2	0	39542.9	255	21	27	54.31	3106376	59048	966687	25.8138	1.0208	Green	767
6900	A1AG2_HUMAN	P19652	Alpha-1-acid glycoprotein 2 OS=Homo sapiens OX=9606 GN=ORM2 PE=1 SV=2	Regular	12191.9	0	23887.8	99	10	23	40.3	722054	304098	279010	132.942	3.1757	Green	6733
6053	IGHG1_HUMAN	P01857	Immunoglobulin heavy constant gamma 1 OS=Homo sapiens OX=9606 GN=IGHG1 PE=1 SV=1	Regular	12181.5	0	36619.2	149	16	21	64.55	1627124	513445	520919	224.461	8.2196	Green	908 2137 11602
6776	A2MG_HUMAN	P01023	Alpha-2-macroglobulin OS=Homo sapiens OX=9606 GN=A2M PE=1 SV=3	Regular	11809.1	0	164717	724	68	105	52.44	5893041	654393	1498170	286.079	47.122	Green	11530
908	IGHG3_HUMAN	P01860	Immunoglobulin heavy constant gamma 3 OS=Homo sapiens OX=9606 GN=IGHG3 PE=1 SV=2	Regular	11668.5	0	42313.5	166	16	24	48.01	1751418	391912	578891	171.331	7.2496	Green	2137 6053 11602
5958	IGHM_HUMAN	P01871	Immunoglobulin heavy constant mu OS=Homo sapiens OX=9606 GN=IGHM PE=1 SV=4	Regular	11501.7	0	50124.1	195	16	39	32.89	1813206	617670	423598	270.025	13.5348	Green
9431	VTDB_HUMAN	P02774	Vitamin D-binding protein OS=Homo sapiens OX=9606 GN=GC PE=1 SV=2	Regular	10373.9	0	54514.4	288	30	48	60.97	1558917	414410	399301	181.166	9.8762	Green
11602	IGHG2_HUMAN	P01859	Immunoglobulin heavy constant gamma 2 OS=Homo sapiens OX=9606 GN=IGHG2 PE=1 SV=2	Regular	10066.7	0	36528	138	14	20	48.47	1527693	516698	503403	225.883	8.2511	Green	908 2137 6053
4332	FETUA_HUMAN	P02765	Alpha-2-HS-glycoprotein OS=Homo sapiens OX=9606 GN=AHSG PE=1 SV=2	Regular	9217.46	0	40139.2	106	12	22	46.05	797922	491854	201047	215.022	8.6308	Green
15551	TTHY_HUMAN	P02766	Transthyretin OS=Homo sapiens OX=9606 GN=TTR PE=1 SV=1	Regular	9180.92	0	16001.1	58	8	12	57.14	199704	145480	31971	63.599	1.0177	Green
680	HV307_HUMAN	P01780	Immunoglobulin heavy variable 3-7 OS=Homo sapiens OX=9606 GN=IGHV3-7 PE=1 SV=2	Regular	8413.34	0	13113.8	29	4	9	32.48	115804	103116	42602	45.0789	0.5912	Green	648 691 739 746 748 830 831 833 845 922 924 937 5509 5510
1967	K2C1_HUMAN	P04264	Keratin_ type II cytoskeletal 1 OS=Homo sapiens OX=9606 GN=KRT1 PE=1 SV=6	Regular	8184.65	0	66209.9	259	32	50	38.98	1651799	408838	413366	178.731	11.8337	Green	989 991 992 993 1604 1605 1613 1969 11652 15692
981	K1C10_HUMAN	P13645	Keratin_ type I cytoskeletal 10 OS=Homo sapiens OX=9606 GN=KRT10 PE=1 SV=6	Regular	8077.13	0	59055.3	263	33	37	59.59	1645876	397954	444067	173.972	10.274	Green	982 985 986 987 988 1599 1600 1601 1602 1668 2123 2124 2125 2403 11650 11651 15685 15686 15687 15690 15691
2137	IGHG4_HUMAN	P01861	Immunoglobulin heavy constant gamma 4 OS=Homo sapiens OX=9606 GN=IGHG4 PE=1 SV=1	Regular	7700.19	0	36453.8	98	10	20	36.7	1302638	127156	467701	55.5886	2.0264	Green	908 6053 11602
937	HV366_HUMAN	A0A0C4DH42	Immunoglobulin heavy variable 3-66 OS=Homo sapiens OX=9606 GN=IGHV3-66 PE=3 SV=1	Regular	7587.87	0	12926.6	21	2	8	18.97	105982	0	41160			Green	648 680 691 740 746 748 778 830 833 924 925 5510
833	HV333_HUMAN	P01772	Immunoglobulin heavy variable 3-33 OS=Homo sapiens OX=9606 GN=IGHV3-33 PE=1 SV=2	Regular	7587.87	0	13245	21	2	9	18.8	105982	0	41160			Green	648 680 691 740 746 748 778 830 924 925 937 5510
748	HV374_HUMAN	A0A0B4J1X5	Immunoglobulin heavy variable 3-74 OS=Homo sapiens OX=9606 GN=IGHV3-74 PE=3 SV=1	Regular	7587.87	0	13010.7	21	2	9	18.8	105982	0	41160			Green	648 680 691 740 746 778 830 833 924 925 937 5510
746	HV353_HUMAN	P01767	Immunoglobulin heavy variable 3-53 OS=Homo sapiens OX=9606 GN=IGHV3-53 PE=1 SV=2	Regular	7587.87	0	12940.6	21	2	8	18.97	105982	0	41160			Green	648 680 691 740 748 778 830 833 924 925 937 5510
648	HVC33_HUMAN	P0DP02	Immunoglobulin heavy variable 3-30-3 OS=Homo sapiens OX=9606 GN=IGHV3-30-3 PE=3 SV=1	Regular	7587.87	0	13159.9	23	3	9	37.61	110740	45790.5	42456	20.0181	0.2634	Green	680 691 740 746 748 778 830 833 924 925 937 5510
5510	HV348_HUMAN	P01763	Immunoglobulin heavy variable 3-48 OS=Homo sapiens OX=9606 GN=IGHV3-48 PE=1 SV=2	Regular	7147.62	0	13040.7	21	2	7	18.8	88143	0	37317			Green	648 680 691 739 746 748 830 831 833 845 922 924 937 5509
924	HV321_HUMAN	A0A0B4J1V1	Immunoglobulin heavy variable 3-21 OS=Homo sapiens OX=9606 GN=IGHV3-21 PE=1 SV=1	Regular	7147.62	0	13010.7	21	2	7	18.8	88143	0	37317			Green	648 680 691 739 746 748 830 831 833 845 922 937 5509 5510
830	HV311_HUMAN	P01762	Immunoglobulin heavy variable 3-11 OS=Homo sapiens OX=9606 GN=IGHV3-11 PE=1 SV=2	Regular	7147.62	0	13079.8	21	2	8	18.8	88143	0	37317			Green	648 680 691 739 746 748 831 833 845 922 924 937 5509 5510
925	HV323_HUMAN	P01764	Immunoglobulin heavy variable 3-23 OS=Homo sapiens OX=9606 GN=IGHV3-23 PE=1 SV=2	Regular	7019.42	0	12753.4	22	2	8	18.8	68947	0	17563			Green	648 740 746 748 778 833 937
778	HV330_HUMAN	P01768	Immunoglobulin heavy variable 3-30 OS=Homo sapiens OX=9606 GN=IGHV3-30 PE=1 SV=2	Regular	7019.42	0	13117.9	22	2	9	18.8	68947	0	17563			Green	648 740 746 748 833 925 937
740	HV335_HUMAN	P0DP03	Immunoglobulin heavy variable 3-30-5 OS=Homo sapiens OX=9606 GN=IGHV3-30-5 PE=3 SV=1	Regular	7019.42	0	13117.9	22	2	9	18.8	68947	57630	17563	25.1939	0.3305	Green	648 746 748 778 833 925 937
1799	KV320_HUMAN	P01619	Immunoglobulin kappa variable 3-20 OS=Homo sapiens OX=9606 GN=IGKV3-20 PE=1 SV=2	Regular	6700.17	0	12671.2	21	3	8	38.79	44581	8782.69	6547	3.8395	0.0487	Green	2053
2053	KVD20_HUMAN	A0A0C4DH25	Immunoglobulin kappa variable 3D-20 OS=Homo sapiens OX=9606 GN=IGKV3D-20 PE=3 SV=1	Regular	6540.51	0	12629.1	24	3	7	27.59	48360	40855.3	7476	17.8606	0.2256	Green	1799
17924	CERU_HUMAN	P00450	Ceruloplasmin OS=Homo sapiens OX=9606 GN=CP PE=1 SV=1	Regular	6494.57	0	123061	365	42	88	43.29	2201490	521463	557823	227.966	28.0537	Green
691	HV741_HUMAN	A0A0J9YVY3	Immunoglobulin heavy variable 7-4-1 OS=Homo sapiens OX=9606 GN=IGHV7-4-1 PE=3 SV=1	Regular	6259.18	0	13019.7	12	1	8	9.4	75455	0	34311			Green	648 680 746 748 830 833 924 937 5510
14810	SAA4_HUMAN	P35542	Serum amyloid A-4 protein OS=Homo sapiens OX=9606 GN=SAA4 PE=1 SV=2	Regular	6115.3	0	14860.7	28	5	11	38.46	101436	79946	26507	34.9498	0.5194	Green
17770	APOA4_HUMAN	P06727	Apolipoprotein A-IV OS=Homo sapiens OX=9606 GN=APOA4 PE=1 SV=3	Regular	6031.15	0	45399.1	207	30	45	67.68	848571	178773	172875	78.1536	3.5481	Green
4346	HBD_HUMAN	P02042	Hemoglobin subunit delta OS=Homo sapiens OX=9606 GN=HBD PE=1 SV=2	Regular	5945.33	0	16169.6	45	4	13	31.97	217005	0	46784			Green	4110 4111 4371 5250
6194	IGHA2_HUMAN	P01877	Immunoglobulin heavy constant alpha 2 OS=Homo sapiens OX=9606 GN=IGHA2 PE=1 SV=4	Regular	5662.84	0	37389.8	65	6	23	26.47	823159	124128	329504	54.2647	2.0289	Green	11598
19688	ANT3_HUMAN	P01008	Antithrombin-III OS=Homo sapiens OX=9606 GN=SERPINC1 PE=1 SV=1	Regular	5609.22	0	53058.8	197	26	41	51.29	942614	279264	158816	122.085	6.4777	Green
18241	CFAB_HUMAN	P00751	Complement factor B OS=Homo sapiens OX=9606 GN=CFB PE=1 SV=2	Regular	5296.98	0	86901.6	198	27	69	38.48	909320	215131	197978	94.0482	8.1729	Green
10217	ZA2G_HUMAN	P25311	Zinc-alpha-2-glycoprotein OS=Homo sapiens OX=9606 GN=AZGP1 PE=1 SV=2	Regular	5178.31	0	34486.9	109	20	29	61.07	442814	148443	77912	64.8944	2.238	Green
19287	A1BG_HUMAN	P04217	Alpha-1B-glycoprotein OS=Homo sapiens OX=9606 GN=A1BG PE=1 SV=4	Regular	5013.48	0	54823.8	117	12	28	32.93	624563	233189	148684	101.942	5.5889	Green
15690	K1C9_HUMAN	P35527	Keratin_ type I cytoskeletal 9 OS=Homo sapiens OX=9606 GN=KRT9 PE=1 SV=3	Regular	4583.74	0	62292.5	151	24	44	45.43	568354	124337	153056	54.356	3.386	Green	981 982 1599 1600 11650 11651 15686
19722	AMBP_HUMAN	P02760	Protein AMBP OS=Homo sapiens OX=9606 GN=AMBP PE=1 SV=1	Regular	3992.23	0	39912	68	13	27	38.92	253003	177377	45242	77.5434	3.0949	Green
4572	HBA_HUMAN	P69905	Hemoglobin subunit alpha OS=Homo sapiens OX=9606 GN=HBA1 PE=1 SV=2	Regular	3885.01	0	15314.6	47	5	9	34.51	213838	185762	46684	81.209	1.2437	Green
16738	CLUS_HUMAN	P10909	Clusterin OS=Homo sapiens OX=9606 GN=CLU PE=1 SV=1	Regular	3849.43	0	53065	111	18	40	37.42	413364	138167	87374	60.402	3.2052	Green
2162	ITIH4_HUMAN	Q14624	Inter-alpha-trypsin inhibitor heavy chain H4 OS=Homo sapiens OX=9606 GN=ITIH4 PE=1 SV=4	Regular	3806.43	0	103586	196	30	67	36.99	868321	253504	182986	110.824	11.4797	Green
19373	APOD_HUMAN	P05090	Apolipoprotein D OS=Homo sapiens OX=9606 GN=APOD PE=1 SV=1	Regular	3713.45	0	21560.7	30	6	13	29.1	151290	132487	34136	57.9189	1.2488	Green
6217	IGJ_HUMAN	P01591	Immunoglobulin J chain OS=Homo sapiens OX=9606 GN=JCHAIN PE=1 SV=4	Regular	3377	0	18554.8	48	7	12	42.14	206590	154404	43827	67.5003	1.2525	Green
6902	A2GL_HUMAN	P02750	Leucine-rich alpha-2-glycoprotein OS=Homo sapiens OX=9606 GN=LRG1 PE=1 SV=2	Regular	3114.84	0	38406.1	65	15	29	49.57	256377	96630	45520	42.2434	1.6224	Green
806	IC1_HUMAN	P05155	Plasma protease C1 inhibitor OS=Homo sapiens OX=9606 GN=SERPING1 PE=1 SV=2	Regular	3064.65	0	55382.4	82	12	30	24.8	316447	143487	39895	62.7278	3.474	Green
11624	ITIH2_HUMAN	P19823	Inter-alpha-trypsin inhibitor heavy chain H2 OS=Homo sapiens OX=9606 GN=ITIH2 PE=1 SV=2	Regular	2946.16	0	106920	169	22	75	22.73	824216	267668	155562	117.016	12.5113	Green
991	K22E_HUMAN	P35908	Keratin_ type II cytoskeletal 2 epidermal OS=Homo sapiens OX=9606 GN=KRT2 PE=1 SV=2	Regular	2915.91	0	65718.1	142	30	58	49.45	618104	118928	103133	51.9915	3.4168	Green	989 992 993 1604 1605 1606 1607 1608 1612 1613 1967 1968 1969 2274 11652 15692 15695 15697
19501	APOC1_HUMAN	P02654	Apolipoprotein C-I OS=Homo sapiens OX=9606 GN=APOC1 PE=1 SV=1	Regular	2900.5	0	9331.94	23	5	7	37.35	64336	57248	9704	25.0269	0.2335	Green
15658	ITIH1_HUMAN	P19827	Inter-alpha-trypsin inhibitor heavy chain H1 OS=Homo sapiens OX=9606 GN=ITIH1 PE=1 SV=3	Regular	2830.48	0	101846	144	20	59	26.02	566850	196553	99880	85.9265	8.7512	Green
3586	KVD26_HUMAN	A0A0A0MRZ7	Immunoglobulin kappa variable 2D-26 OS=Homo sapiens OX=9606 GN=IGKV2D-26 PE=3 SV=1	Regular	2714.99	0	13411.2	16	2	6	16.67	134108	0	28475			Green	1178 1181 1182 1184 1762 1797 2216 2469 2476
2476	KVD29_HUMAN	A0A075B6S2	Immunoglobulin kappa variable 2D-29 OS=Homo sapiens OX=9606 GN=IGKV2D-29 PE=3 SV=1	Regular	2714.99	0	13257.2	16	2	6	16.67	134108	0	28475			Green	1178 1181 1182 1184 1762 1797 2216 2469 3586
2469	KV229_HUMAN	A2NJV5	Immunoglobulin kappa variable 2-29 OS=Homo sapiens OX=9606 GN=IGKV2-29 PE=3 SV=2	Regular	2714.99	0	13199.1	16	2	6	16.67	134108	201162	28475	87.9414	1.1607	Green	1178 1181 1182 1184 1762 1797 2216 2476 3586
844	HV434_HUMAN	P06331	Immunoglobulin heavy variable 4-34 OS=Homo sapiens OX=9606 GN=IGHV4-34 PE=1 SV=2	Regular	2606.1	0	13928.9	18	3	7	25.2	70951	0	12765			Green	650 689 690 737 738 783 784 843
784	HV439_HUMAN	P01824	Immunoglobulin heavy variable 4-39 OS=Homo sapiens OX=9606 GN=IGHV4-39 PE=1 SV=2	Regular	2606.1	0	14088.2	18	3	8	24.8	70951	0	12765			Green	650 689 690 737 738 783 843 844
738	HVD82_HUMAN	P0DP08	Immunoglobulin heavy variable 4-38-2 OS=Homo sapiens OX=9606 GN=IGHV4-38-2 PE=3 SV=1	Regular	2606.1	0	13130	18	3	6	26.5	70951	0	12765			Green	650 689 690 737 783 784 843 844
737	HVD34_HUMAN	P0DP06	Immunoglobulin heavy variable 4-30-4 OS=Homo sapiens OX=9606 GN=IGHV4-30-4 PE=3 SV=1	Regular	2606.1	0	13270.1	18	3	6	26.27	70951	0	12765			Green	650 689 690 738 783 784 843 844
690	HV459_HUMAN	P01825	Immunoglobulin heavy variable 4-59 OS=Homo sapiens OX=9606 GN=IGHV4-59 PE=1 SV=2	Regular	2606.1	0	13049.9	18	3	6	26.72	70951	70951	12765	31.0174	0.4048	Green	650 689 737 738 783 784 843 844
650	HV461_HUMAN	A0A0C4DH41	Immunoglobulin heavy variable 4-61 OS=Homo sapiens OX=9606 GN=IGHV4-61 PE=3 SV=1	Regular	2606.1	0	13180	20	3	6	26.27	76257	0	13120			Green	689 690 737 738 783 784 843 844
2041	KNG1_HUMAN	P01042	Kininogen-1 OS=Homo sapiens OX=9606 GN=KNG1 PE=1 SV=2	Regular	2573.26	0	73041	118	20	65	26.4	579683	250736	96226	109.614	8.0063	Green
7118	RET4_HUMAN	P02753	Retinol-binding protein 4 OS=Homo sapiens OX=9606 GN=RBP4 PE=1 SV=3	Regular	2541.12	0	23352.2	47	7	15	40.3	140743	78683	30508	34.3976	0.8033	Green
825	HV102_HUMAN	P23083	Immunoglobulin heavy variable 1-2 OS=Homo sapiens OX=9606 GN=IGHV1-2 PE=1 SV=2	Regular	2540.94	0	13198.9	14	2	10	20.51	45605	68407.5	15513	29.9055	0.3947	Green	826
1184	KVD40_HUMAN	P01614	Immunoglobulin kappa variable 2D-40 OS=Homo sapiens OX=9606 GN=IGKV2D-40 PE=1 SV=2	Regular	2502.59	0	13424.2	13	2	5	22.31	132009	0	27681			Green	1178 1181 1182 1762 1797 2469 2476 3586
1178	KV240_HUMAN	A0A087WW87	Immunoglobulin kappa variable 2-40 OS=Homo sapiens OX=9606 GN=IGKV2-40 PE=3 SV=2	Regular	2502.59	0	13424.2	13	2	5	22.31	132009	1393.5	27681	0.6092	0.0082	Green	1181 1182 1184 1762 1797 2469 2476 3586
1797	KV230_HUMAN	P06310	Immunoglobulin kappa variable 2-30 OS=Homo sapiens OX=9606 GN=IGKV2-30 PE=3 SV=2	Regular	2490.58	0	13299.1	13	1	7	10.83	131080	0	27591			Green	1178 1181 1182 1184 1762 2469 2476 3586
1762	KV228_HUMAN	A0A075B6P5	Immunoglobulin kappa variable 2-28 OS=Homo sapiens OX=9606 GN=IGKV2-28 PE=3 SV=1	Regular	2490.58	0	13070.8	13	1	5	10.83	131080	0	27591			Green	1178 1181 1182 1184 1797 2469 2476 3586
1182	KVD30_HUMAN	A0A075B6S6	Immunoglobulin kappa variable 2D-30 OS=Homo sapiens OX=9606 GN=IGKV2D-30 PE=3 SV=1	Regular	2490.58	0	13329.1	13	1	6	10.83	131080	0	27591			Green	1178 1181 1184 1762 1797 2469 2476 3586
1181	KVD28_HUMAN	P01615	Immunoglobulin kappa variable 2D-28 OS=Homo sapiens OX=9606 GN=IGKV2D-28 PE=1 SV=2	Regular	2490.58	0	13070.8	13	1	5	10.83	131080	0	27591			Green	1178 1182 1184 1762 1797 2469 2476 3586
826	HV118_HUMAN	A0A0C4DH31	Immunoglobulin heavy variable 1-18 OS=Homo sapiens OX=9606 GN=IGHV1-18 PE=3 SV=1	Regular	2230.09	0	12934.5	10	1	8	9.4	35383	0	13552			Green	825
7081	PON1_HUMAN	P27169	Serum paraoxonase/arylesterase 1 OS=Homo sapiens OX=9606 GN=PON1 PE=1 SV=3	Regular	2198.6	0	39902.4	50	9	22	32.11	136296	66735	21557	29.1743	1.1641	Green	7109
18859	CD5L_HUMAN	O43866	CD5 antigen-like OS=Homo sapiens OX=9606 GN=CD5L PE=1 SV=1	Regular	2198.22	0	39627.6	53	13	36	53.6	169793	76332	31471	33.3698	1.3224	Green
843	HV404_HUMAN	A0A075B6R2	Immunoglobulin heavy variable 4-4 OS=Homo sapiens OX=9606 GN=IGHV4-4 PE=3 SV=2	Regular	2192.24	0	12961.8	12	2	6	18.8	55981	0	7502			Green	650 689 690 737 738 783 784 844
783	HV431_HUMAN	P0DP07	Immunoglobulin heavy variable 4-31 OS=Homo sapiens OX=9606 GN=IGHV4-31 PE=3 SV=1	Regular	2192.24	0	13209.1	12	2	6	18.64	55981	0	7502			Green	650 689 690 737 738 784 843 844
689	HV432_HUMAN	A0A087WSY4	Immunoglobulin heavy variable 4-30-2 OS=Homo sapiens OX=9606 GN=IGHV4-30-2 PE=3 SV=1	Regular	2192.24	0	13139	12	2	6	18.64	55981	0	7502			Green	650 690 737 738 783 784 843 844
2470	KV105_HUMAN	P01602	Immunoglobulin kappa variable 1-5 OS=Homo sapiens OX=9606 GN=IGKV1-5 PE=1 SV=2	Regular	2192.12	0	12952.7	12	2	6	13.68	39353	48313.5	8829	21.1211	0.2736	Green	2216 17246
652	HV601_HUMAN	A0A0B4J1U7	Immunoglobulin heavy variable 6-1 OS=Homo sapiens OX=9606 GN=IGHV6-1 PE=3 SV=1	Regular	2162.02	0	13595.3	13	2	6	13.22	42152	53310	13380	23.3054	0.3168	Green
15686	K1C14_HUMAN	P02533	Keratin_ type I cytoskeletal 14 OS=Homo sapiens OX=9606 GN=KRT14 PE=1 SV=4	Regular	2062.13	0	51903.7	60	13	47	21.4	389181	24276	147558	10.6127	0.5508	Green	981 982 985 986 987 988 1599 1600 1601 1602 1668 2123 2124 2125 2403 11650 11651 15685 15687 15690 15691
1599	K1C16_HUMAN	P08779	Keratin_ type I cytoskeletal 16 OS=Homo sapiens OX=9606 GN=KRT16 PE=1 SV=4	Regular	1984.55	0	51610.1	56	12	47	18.39	378672	4437.5	146731	1.9399	0.1001	Green	981 982 985 986 987 988 1600 1601 1602 1668 2123 2124 2125 2403 11650 11651 15685 15686 15687 15690 15691
1400	LV147_HUMAN	P01700	Immunoglobulin lambda variable 1-47 OS=Homo sapiens OX=9606 GN=IGLV1-47 PE=1 SV=2	Regular	1851	0	12454.7	11	1	6	11.11	23908	71724	5810	31.3554	0.3905	Green
16465	CO9_HUMAN	P02748	Complement component C9 OS=Homo sapiens OX=9606 GN=C9 PE=1 SV=2	Regular	1680.39	0	64656.2	84	18	46	32.38	316873	149370	51320	65.2996	4.222	Green
13941	THRB_HUMAN	P00734	Prothrombin OS=Homo sapiens OX=9606 GN=F2 PE=1 SV=2	Regular	1638.55	0	71519.7	117	22	51	42.93	322942	115645	53160	50.5562	3.6158	Green
651	HV551_HUMAN	A0A0C4DH38	Immunoglobulin heavy variable 5-51 OS=Homo sapiens OX=9606 GN=IGHV5-51 PE=3 SV=1	Regular	1509.6	0	12845.7	14	3	9	35.9	21756	21756	4418	9.511	0.1222	Green	786
16550	CO4B_HUMAN	P0C0L5	Complement C4-B OS=Homo sapiens OX=9606 GN=C4B PE=1 SV=2	Regular	1424.9	0	194291	186	44	127	31.88	527220	79951.4	83762	34.9521	6.7909	Green	16641
1600	K1C17_HUMAN	Q04695	Keratin_ type I cytoskeletal 17 OS=Homo sapiens OX=9606 GN=KRT17 PE=1 SV=2	Regular	1414.81	0	48390.9	40	13	48	29.17	251689	11729	112512	5.1275	0.2481	Green	981 982 988 1599 1601 1602 1668 2123 2124 2125 2403 11650 11651 15685 15686 15687 15690 15691
988	K1C28_HUMAN	Q7Z3Y7	Keratin_ type I cytoskeletal 28 OS=Homo sapiens OX=9606 GN=KRT28 PE=1 SV=2	Regular	1356.35	0	51194.8	32	5	36	5.6	292425	0	97326			Green	981 982 985 986 987 1599 1600 1601 1602 1668 2123 2124 2125 2403 11651 15685 15686 15687 15691
8170	PLMN_HUMAN	P00747	Plasminogen OS=Homo sapiens OX=9606 GN=PLG PE=1 SV=2	Regular	1329.16	0	93306.4	89	30	67	42.47	202414	50444	40479	22.0525	2.0576	Green	8206
11651	K1C15_HUMAN	P19012	Keratin_ type I cytoskeletal 15 OS=Homo sapiens OX=9606 GN=KRT15 PE=1 SV=3	Regular	1336.68	0	49439.9	34	6	46	10.09	237312	646	111127	0.2824	0.014	Green	981 982 988 1599 1600 1601 1602 1668 2123 2124 2125 2403 11650 15685 15686 15687 15690 15691
19479	ANGT_HUMAN	P01019	Angiotensinogen OS=Homo sapiens OX=9606 GN=AGT PE=1 SV=1	Regular	1332.63	0	53439.4	53	11	26	26.8	162250	103452	24779	45.2258	2.4168	Green
15692	K2C6B_HUMAN	P04259	Keratin_ type II cytoskeletal 6B OS=Homo sapiens OX=9606 GN=KRT6B PE=1 SV=5	Regular	1324.97	0	60352.2	46	13	50	19.33	224293	5075	60830	2.2186	0.1339	Green	989 991 992 993 1604 1605 1606 1607 1608 1612 1613 1967 1968 1969 2274 11652 15695 15697
982	K1C19_HUMAN	P08727	Keratin_ type I cytoskeletal 19 OS=Homo sapiens OX=9606 GN=KRT19 PE=1 SV=4	Regular	1325.94	0	44106.1	38	9	45	25.25	313520	97821.2	112645	42.7642	1.8862	Green	981 988 1599 1600 1601 1602 1668 2123 2124 2125 2403 11650 11651 15685 15686 15687 15690 15691
19376	APOM_HUMAN	O95445	Apolipoprotein M OS=Homo sapiens OX=9606 GN=APOM PE=1 SV=2	Regular	1319.96	0	21595.5	27	8	18	31.91	83640	56074	18344	24.5137	0.5294	Green
11530	PZP_HUMAN	P20742	Pregnancy zone protein OS=Homo sapiens OX=9606 GN=PZP PE=1 SV=4	Regular	1248.77	0	165346	97	23	95	16.53	580842	10592	182603	4.6305	0.7656	Green	6776
16641	CO4A_HUMAN	P0C0L4	Complement C4-A OS=Homo sapiens OX=9606 GN=C4A PE=1 SV=2	Regular	1312.37	0	194383	184	44	127	32.68	541738	113324	87675	49.5415	9.63	Green	16550
922	HV309_HUMAN	P01782	Immunoglobulin heavy variable 3-9 OS=Homo sapiens OX=9606 GN=IGHV3-9 PE=1 SV=2	Regular	1146.97	0	13115.9	16	3	9	34.75	19059	0	4258			Green	680 739 830 831 845 924 5509 5510
845	HV43D_HUMAN	P0DP04	Immunoglobulin heavy variable 3-43D OS=Homo sapiens OX=9606 GN=IGHV3-43D PE=3 SV=1	Regular	1146.97	0	13187.9	16	3	9	34.75	19059	6371	4258	2.7852	0.0367	Green	680 739 830 831 922 924 5509 5510
2052	KVD11_HUMAN	A0A0A0MRZ8	Immunoglobulin kappa variable 3D-11 OS=Homo sapiens OX=9606 GN=IGKV3D-11 PE=3 SV=6	Regular	1128.65	0	12739.3	10	2	7	7.83	48342	111705	14528	48.8337	0.6221	Green	2410
2410	KV311_HUMAN	P04433	Immunoglobulin kappa variable 3-11 OS=Homo sapiens OX=9606 GN=IGKV3-11 PE=1 SV=1	Regular	1128.33	0	12689.2	8	1	7	7.83	37235	0	14051			Green	2052
16	ENOB_HUMAN	P13929	Beta-enolase OS=Homo sapiens OX=9606 GN=ENO3 PE=1 SV=5	Regular	1061.4	0	47329.1	23	4	37	9.68	470925	35502	283399	15.5203	0.7346	Green	266 286 20397
286	ENOG_HUMAN	P09104	Gamma-enolase OS=Homo sapiens OX=9606 GN=ENO2 PE=1 SV=3	Regular	1053.72	0	47610.8	15	3	38	4.61	390591	0	273335			Green	16 266 20397
11034	HEP2_HUMAN	P05546	Heparin cofactor 2 OS=Homo sapiens OX=9606 GN=SERPIND1 PE=1 SV=3	Regular	1047.47	0	57241.8	67	15	39	29.06	149388	55252	33230	24.1543	1.3826	Green
19273	APOC2_HUMAN	P02655	Apolipoprotein C-II OS=Homo sapiens OX=9606 GN=APOC2 PE=1 SV=1	Regular	1040.48	0	11283.9	13	4	7	35.64	32001	29617	6526	12.9476	0.1461	Green
266	ENOA_HUMAN	P06733	Alpha-enolase OS=Homo sapiens OX=9606 GN=ENO1 PE=1 SV=2	Regular	1038.46	0	47511.2	10	1	39	1.38	366237	0	272570			Green	16 286 20397
2216	KV224_HUMAN	A0A0C4DH68	Immunoglobulin kappa variable 2-24 OS=Homo sapiens OX=9606 GN=IGKV2-24 PE=3 SV=1	Regular	1030.13	0	13193.1	13	3	5	20.83	35304	10214.3	6174	4.4654	0.0589	Green	2469 2470 2476 3586 17246
15685	K1C13_HUMAN	P13646	Keratin_ type I cytoskeletal 13 OS=Homo sapiens OX=9606 GN=KRT13 PE=1 SV=4	Regular	1010.61	0	49930.5	33	11	44	22.71	194100	7551.5	75365	3.3013	0.1648	Green	981 982 988 1599 1600 1601 1602 1668 2123 2124 2125 2403 11651 15686 15687 15691
993	K2C1B_HUMAN	Q7Z794	Keratin_ type II cytoskeletal 1b OS=Homo sapiens OX=9606 GN=KRT77 PE=2 SV=3	Regular	992.163	0	62186.6	33	15	47	26.82	258587	16910.6	35269	7.3927	0.4597	Green	989 991 992 1604 1605 1606 1607 1608 1612 1613 1967 1968 1969 2274 11652 15692 15695 15697
1241	LUM_HUMAN	P51884	Lumican OS=Homo sapiens OX=9606 GN=LUM PE=1 SV=2	Regular	893.066	0	38771.2	30	10	20	32.84	55521	37381	7020	16.3417	0.6336	Green
5509	HV343_HUMAN	A0A0B4J1X8	Immunoglobulin heavy variable 3-43 OS=Homo sapiens OX=9606 GN=IGHV3-43 PE=3 SV=1	Regular	888.441	0	13247.9	9	1	9	9.32	12688	0	3006			Green	680 739 830 831 845 922 924 5510
831	HV313_HUMAN	P01766	Immunoglobulin heavy variable 3-13 OS=Homo sapiens OX=9606 GN=IGHV3-13 PE=1 SV=2	Regular	888.441	0	12677.3	9	1	7	9.48	12688	0	3006			Green	680 739 830 845 922 924 5509 5510
739	HV320_HUMAN	A0A0C4DH32	Immunoglobulin heavy variable 3-20 OS=Homo sapiens OX=9606 GN=IGHV3-20 PE=3 SV=2	Regular	888.441	0	12844.5	9	1	8	9.4	12688	0	3006			Green	680 830 831 845 922 924 5509 5510
786	HV5X1_HUMAN	A0A0J9YXX1	Immunoglobulin heavy variable 5-10-1 OS=Homo sapiens OX=9606 GN=IGHV5-10-1 PE=3 SV=1	Regular	884.842	0	12943.7	8	1	9	9.4	15926	0	3547			Green	651
2048	KV401_HUMAN	P06312	Immunoglobulin kappa variable 4-1 OS=Homo sapiens OX=9606 GN=IGKV4-1 PE=1 SV=1	Regular	839.064	0	13494.1	15	3	9	29.75	52082	51482	10218	22.5062	0.3037	Green
989	K2C5_HUMAN	P13647	Keratin_ type II cytoskeletal 5 OS=Homo sapiens OX=9606 GN=KRT5 PE=1 SV=3	Regular	803.364	0.75	62606.6	58	18	46	27.8	157055	39543.8	29219	17.2872	1.0823	Green	991 992 993 1604 1605 1606 1607 1608 1612 1613 1967 1968 1969 2274 11652 15692 15695 15697
987	K1C27_HUMAN	Q7Z3Y8	Keratin_ type I cytoskeletal 27 OS=Homo sapiens OX=9606 GN=KRT27 PE=1 SV=2	Regular	792.929	0.74	50449.7	24	3	35	3.92	192998	0	49113			Green	981 985 986 988 1599 15686
985	K1C25_HUMAN	Q7Z3Z0	Keratin_ type I cytoskeletal 25 OS=Homo sapiens OX=9606 GN=KRT25 PE=1 SV=1	Regular	792.929	0.74	49888.3	24	3	39	4	192998	0	49113			Green	981 986 987 988 1599 15686
17071	CBG_HUMAN	P08185	Corticosteroid-binding globulin OS=Homo sapiens OX=9606 GN=SERPINA6 PE=1 SV=1	Regular	785.073	0.73	45312.1	37	7	23	18.52	102486	62081	18750	27.1398	1.2298	Green
15687	K1C24_HUMAN	Q2M2I5	Keratin_ type I cytoskeletal 24 OS=Homo sapiens OX=9606 GN=KRT24 PE=1 SV=1	Regular	755.442	0.72	55600.7	15	2	45	3.43	108660	0	50690			Green	981 982 988 1599 1600 1601 1602 1668 2123 2124 2125 2403 11651 15685 15686 15691
5250	HBG1_HUMAN	P69891	Hemoglobin subunit gamma-1 OS=Homo sapiens OX=9606 GN=HBG1 PE=1 SV=2	Regular	747.778	0.72	16197.5	7	1	14	6.8	76382	0	17149			Green	4110 4111 4346 4371
4111	HBG2_HUMAN	P69892	Hemoglobin subunit gamma-2 OS=Homo sapiens OX=9606 GN=HBG2 PE=1 SV=2	Regular	747.778	0.71	16183.5	7	1	14	6.8	76382	0	17149			Green	4110 4346 4371 5250
4110	HBE_HUMAN	P02100	Hemoglobin subunit epsilon OS=Homo sapiens OX=9606 GN=HBE1 PE=1 SV=2	Regular	747.778	0.71	16259.9	7	1	14	6.8	76657	0	17149			Green	4111 4346 4371 5250
10914	SAMP_HUMAN	P02743	Serum amyloid P-component OS=Homo sapiens OX=9606 GN=APCS PE=1 SV=2	Regular	731.947	0.7	25501.2	30	8	18	30.94	55840	32873	9452	14.371	0.3665	Green
6760	A2AP_HUMAN	P08697	Alpha-2-antiplasmin OS=Homo sapiens OX=9606 GN=SERPINF2 PE=1 SV=3	Regular	714.24	0.7	54908	27	8	35	22.4	70287	49732	14179	21.7412	1.1938	Green
986	K1C26_HUMAN	Q7Z3Y9	Keratin_ type I cytoskeletal 26 OS=Homo sapiens OX=9606 GN=KRT26 PE=1 SV=2	Regular	675.281	0.69	52652.1	29	7	38	14.74	170890	28265.4	41391	12.3567	0.6506	Green	981 985 987 988 1599 15686
1604	K2C6A_HUMAN	P02538	Keratin_ type II cytoskeletal 6A OS=Homo sapiens OX=9606 GN=KRT6A PE=1 SV=3	Regular	639.537	0.69	60330.2	41	15	50	22.7	143781	7027.24	26719	3.0721	0.1853	Green	989 991 992 993 1605 1606 1607 1608 1612 1613 1967 1968 1969 2274 11652 15692 15695 15697
19512	AFAM_HUMAN	P43652	Afamin OS=Homo sapiens OX=9606 GN=AFM PE=1 SV=1	Regular	640.553	0.68	71008.1	64	20	67	32.72	158502	50469	26955	22.0634	1.5667	Green
1605	K2C6C_HUMAN	P48668	Keratin_ type II cytoskeletal 6C OS=Homo sapiens OX=9606 GN=KRT6C PE=1 SV=3	Regular	627.262	0.68	60310.2	39	14	50	20.92	142073	0	26432			Green	989 991 992 993 1604 1606 1607 1608 1612 1613 1967 1968 1969 2274 11652 15692 15695 15697
992	K22O_HUMAN	Q01546	Keratin_ type II cytoskeletal 2 oral OS=Homo sapiens OX=9606 GN=KRT76 PE=1 SV=2	Regular	605.644	0.68	66411.1	38	10	51	14.11	187903	87682	35656	38.3317	2.5456	Green	989 991 993 1604 1605 1606 1607 1608 1612 1613 1967 1968 1969 2274 11652 15692 15695 15697
19592	APOE_HUMAN	P02649	Apolipoprotein E OS=Homo sapiens OX=9606 GN=APOE PE=1 SV=1	Regular	592.847	0.67	36268.2	29	11	33	38.8	25402	14474	5203	6.3276	0.2295	Green
2125	KRT38_HUMAN	O76015	Keratin_ type I cuticular Ha8 OS=Homo sapiens OX=9606 GN=KRT38 PE=1 SV=3	Regular	580.331	0.67	52076.8	9	5	31	7.89	157723	0	48673			Green	981 982 988 1599 1600 1601 1602 1668 2123 2124 2403 11651 15685 15686 15687 15691
2124	KRT37_HUMAN	O76014	Keratin_ type I cuticular Ha7 OS=Homo sapiens OX=9606 GN=KRT37 PE=3 SV=3	Regular	580.331	0.66	51115.9	12	6	31	12.69	159107	59381	49173	25.9594	1.3269	Green	981 982 988 1599 1600 1601 1602 1668 2123 2125 2403 11651 15685 15686 15687 15691
5119	FBX8_HUMAN	Q9NRD0	F-box only protein 8 OS=Homo sapiens OX=9606 GN=FBXO8 PE=2 SV=1	Regular	574.49	0.66	37524.6	12	4	29	7.84	156849	234076	18323	102.331	3.8399	Green
17023	C4BPA_HUMAN	P04003	C4b-binding protein alpha chain OS=Homo sapiens OX=9606 GN=C4BPA PE=1 SV=2	Regular	567.651	0.65	69086.2	44	18	50	36.52	108306	37845	17041	16.5446	1.143	Green
17246	BROMI_HUMAN	Q96NH3	Protein broad-minded OS=Homo sapiens OX=9606 GN=TBC1D32 PE=2 SV=4	Regular	562.637	0.65	146752	13	6	89	5.09	48258	33281.7	37125	14.5497	2.1352	Green	2216 2470
15691	K1H1_HUMAN	Q15323	Keratin_ type I cuticular Ha1 OS=Homo sapiens OX=9606 GN=KRT31 PE=1 SV=3	Regular	554.642	0.65	48662.8	7	1	39	1.68	96087	0	48073			Green	981 982 988 1599 1600 1601 1602 1668 2123 2124 2125 2403 11651 15685 15686 15687
2403	KT33B_HUMAN	Q14525	Keratin_ type I cuticular Ha3-II OS=Homo sapiens OX=9606 GN=KRT33B PE=1 SV=3	Regular	554.642	0.64	47354.2	7	1	38	1.73	96087	0	48073			Green	981 982 988 1599 1600 1601 1602 1668 2123 2124 2125 11651 15685 15686 15687 15691
2123	KRT35_HUMAN	Q92764	Keratin_ type I cuticular Ha5 OS=Homo sapiens OX=9606 GN=KRT35 PE=2 SV=5	Regular	554.642	0.64	51672.4	7	1	43	1.54	96087	0	48073			Green	981 982 988 1599 1600 1601 1602 1668 2124 2125 2403 11651 15685 15686 15687 15691
1668	KRT36_HUMAN	O76013	Keratin_ type I cuticular Ha6 OS=Homo sapiens OX=9606 GN=KRT36 PE=2 SV=1	Regular	554.642	0.63	53387.7	7	1	44	1.5	96087	0	48073			Green	981 982 988 1599 1600 1601 1602 2123 2124 2125 2403 11651 15685 15686 15687 15691
1602	K1H2_HUMAN	Q14532	Keratin_ type I cuticular Ha2 OS=Homo sapiens OX=9606 GN=KRT32 PE=2 SV=3	Regular	554.642	0.63	51825.8	7	1	39	1.56	96087	0	48073			Green	981 982 988 1599 1600 1601 1668 2123 2124 2125 2403 11651 15685 15686 15687 15691
1601	K1C18_HUMAN	P05783	Keratin_ type I cytoskeletal 18 OS=Homo sapiens OX=9606 GN=KRT18 PE=1 SV=2	Regular	554.642	0.63	48057.9	7	1	43	1.63	96087	0	48073			Green	981 982 988 1599 1600 1602 1668 2123 2124 2125 2403 11651 15685 15686 15687 15691
1404	LV214_HUMAN	P01704	Immunoglobulin lambda variable 2-14 OS=Homo sapiens OX=9606 GN=IGLV2-14 PE=1 SV=2	Regular	548.673	0.62	12710.9	7	1	2	13.33	33781	101343	7979	44.3038	0.5631	Green
13138	SAA1_HUMAN	P0DJI8	Serum amyloid A-1 protein OS=Homo sapiens OX=9606 GN=SAA1 PE=1 SV=1	Regular	538.741	0.62	13589.1	15	6	13	63.93	24339	14965	4643	6.5422	0.0889	Green	13263
2217	KV315_HUMAN	P01624	Immunoglobulin kappa variable 3-15 OS=Homo sapiens OX=9606 GN=IGKV3-15 PE=1 SV=2	Regular	514.291	0.61	12610.2	8	2	7	26.09	17626	26439	4930	11.5583	0.1458	Green	2051 3585
8206	PLGB_HUMAN	Q02325	Plasminogen-like protein B OS=Homo sapiens OX=9606 GN=PLGLB1 PE=3 SV=1	Regular	494.193	0.61	11198.8	6	2	15	17.71	9727	0	795			Green	8170
688	HV373_HUMAN	A0A0B4J1V6	Immunoglobulin heavy variable 3-73 OS=Homo sapiens OX=9606 GN=IGHV3-73 PE=3 SV=1	Regular	492.367	0.61	13028.8	10	4	9	24.37	28873	22849.5	6614	9.989	0.1301	Green	776 781
17094	C1S_HUMAN	P09871	Complement C1s subcomponent OS=Homo sapiens OX=9606 GN=C1S PE=1 SV=1	Regular	481.719	0.6	78224.3	41	13	46	17.73	47798	23038	9029	10.0715	0.7878	Green
1113	LV861_HUMAN	A0A075B6I0	Immunoglobulin lambda variable 8-61 OS=Homo sapiens OX=9606 GN=IGLV8-61 PE=3 SV=7	Regular	480.348	0.6	12928.5	9	2	4	14.75	22279	33418.5	6018	14.6095	0.1889	Green
11650	K1C12_HUMAN	Q99456	Keratin_ type I cytoskeletal 12 OS=Homo sapiens OX=9606 GN=KRT12 PE=1 SV=1	Regular	471.421	0.6	53625.6	16	2	45	1.82	122472	0	57246			Green	981 982 1599 1600 11651 15686 15690
11625	ITIH3_HUMAN	Q06033	Inter-alpha-trypsin inhibitor heavy chain H3 OS=Homo sapiens OX=9606 GN=ITIH3 PE=1 SV=2	Regular	468.671	0.59	100135	41	13	69	16.74	91097	49322	19164	21.5619	2.1591	Green
1612	K2C4_HUMAN	P19013	Keratin_ type II cytoskeletal 4 OS=Homo sapiens OX=9606 GN=KRT4 PE=1 SV=4	Regular	443.909	0.59	57684.5	14	2	47	3	49065	0	15767			Green	989 991 992 993 1604 1605 1606 1607 1608 1613 1968 1969 2274 11652 15692 15695 15697
851	HYI_HUMAN	Q5T013	Putative hydroxypyruvate isomerase OS=Homo sapiens OX=9606 GN=HYI PE=1 SV=2	Regular	431.668	1.16	30519.7	16	4	21	15.16	139582	908.957	62379	0.3974	0.0121	Green	11404
7109	PON3_HUMAN	Q15166	Serum paraoxonase/lactonase 3 OS=Homo sapiens OX=9606 GN=PON3 PE=1 SV=3	Regular	426.838	1.16	39835.7	11	2	30	4.52	32736	0	5275			Green	7081
1116	LV319_HUMAN	P01714	Immunoglobulin lambda variable 3-19 OS=Homo sapiens OX=9606 GN=IGLV3-19 PE=1 SV=2	Regular	419.539	1.15	12213.5	6	2	7	16.96	29318	43977	3099	19.2253	0.2348	Green
781	HV372_HUMAN	A0A0B4J1Y9	Immunoglobulin heavy variable 3-72 OS=Homo sapiens OX=9606 GN=IGHV3-72 PE=3 SV=1	Regular	379.361	1.14	13374	3	1	8	5.88	13301	0	2699			Green	688 776
776	HV315_HUMAN	A0A0B4J1V0	Immunoglobulin heavy variable 3-15 OS=Homo sapiens OX=9606 GN=IGHV3-15 PE=3 SV=1	Regular	379.361	1.14	13096.9	3	1	9	5.88	13301	0	2699			Green	688 781
16710	CO5_HUMAN	P01031	Complement C5 OS=Homo sapiens OX=9606 GN=C5 PE=1 SV=4	Regular	358.117	1.13	190016	84	37	149	23.39	225958	64694	27571	28.2821	5.3741	Green
19197	APOF_HUMAN	Q13790	Apolipoprotein F OS=Homo sapiens OX=9606 GN=APOF PE=1 SV=2	Regular	359.981	1.12	35741.7	12	4	23	16.26	23852	32850	2575	14.3609	0.5133	Green
11652	K2C75_HUMAN	O95678	Keratin_ type II cytoskeletal 75 OS=Homo sapiens OX=9606 GN=KRT75 PE=1 SV=2	Regular	358.055	1.12	59845.6	28	9	47	12.34	97620	0	16723			Green	989 991 992 993 1604 1605 1606 1607 1608 1612 1613 1967 1968 1969 2274 15692 15695 15697
1112	LV151_HUMAN	P01701	Immunoglobulin lambda variable 1-51 OS=Homo sapiens OX=9606 GN=IGLV1-51 PE=1 SV=2	Regular	350.525	1.11	12476.8	7	2	7	13.68	13254	18757.5	3444	8.2002	0.1023	Green
17258	C1R_HUMAN	P00736	Complement C1r subcomponent OS=Homo sapiens OX=9606 GN=C1R PE=1 SV=2	Regular	316.101	1.1	81658.4	33	13	53	21.84	59798	26015	9276	11.3729	0.9287	Green
13263	SAA2_HUMAN	P0DJI9	Serum amyloid A-2 protein OS=Homo sapiens OX=9606 GN=SAA2 PE=1 SV=1	Regular	332.925	1.1	13584.1	8	4	13	34.43	17063	0	3921			Green	13138
19595	APOL1_HUMAN	O14791	Apolipoprotein L1 OS=Homo sapiens OX=9606 GN=APOL1 PE=1 SV=5	Regular	319.485	1.09	44031.3	15	5	29	13.82	39330	20608	6038	9.0091	0.3967	Green
15695	K2C74_HUMAN	Q7RTS7	Keratin_ type II cytoskeletal 74 OS=Homo sapiens OX=9606 GN=KRT74 PE=1 SV=2	Regular	313.137	1.09	58264.7	16	4	55	3.21	41756	0	13528			Green	989 991 992 993 1604 1605 1606 1607 1608 1612 1613 1968 1969 2274 11652 15692 15697
1608	K2C73_HUMAN	Q86Y46	Keratin_ type II cytoskeletal 73 OS=Homo sapiens OX=9606 GN=KRT73 PE=1 SV=1	Regular	313.137	1.08	59493.7	16	4	50	3.15	41756	0	13528			Green	989 991 992 993 1604 1605 1606 1607 1612 1613 1968 1969 2274 11652 15692 15695 15697
2592	MYH16_HUMAN	Q9H6N6	Putative uncharacterized protein MYH16 OS=Homo sapiens OX=9606 GN=MYH16 PE=1 SV=2	Regular	300.823	1.08	128518	24	14	119	11.21	273608	0	58989			Green	14648 20397
1969	K2C3_HUMAN	P12035	Keratin_ type II cytoskeletal 3 OS=Homo sapiens OX=9606 GN=KRT3 PE=1 SV=3	Regular	298.848	1.07	64588.2	25	5	46	4.46	144876	0	22574			Green	989 991 992 993 1604 1605 1606 1607 1608 1612 1613 1967 1968 2274 11652 15692 15695 15697
2051	KVD07_HUMAN	A0A0C4DH55	Immunoglobulin kappa variable 3D-7 OS=Homo sapiens OX=9606 GN=IGKV3D-7 PE=3 SV=5	Regular	289.802	1.06	13261.9	4	1	7	7.56	15104	0	3548			Green	2217
11392	GALE_HUMAN	Q14376	UDP-glucose 4-epimerase OS=Homo sapiens OX=9606 GN=GALE PE=1 SV=2	Regular	287.934	1.06	38680.9	10	3	29	10.63	72246	103594	17609	45.2881	1.7518	Green
16466	CO6_HUMAN	P13671	Complement component C6 OS=Homo sapiens OX=9606 GN=C6 PE=1 SV=3	Regular	283.149	1.05	108436	38	17	74	15.31	422007	391497	152469	171.149	18.5588	Green
14648	SHLD3_HUMAN	Q6ZNX1	Shieldin complex subunit 3 OS=Homo sapiens OX=9606 GN=SHLD3 PE=1 SV=1	Regular	271.503	1.05	29241.4	9	1	25	2.4	224206	0	48705			Green	2592 20397
1613	K2C8_HUMAN	P05787	Keratin_ type II cytoskeletal 8 OS=Homo sapiens OX=9606 GN=KRT8 PE=1 SV=7	Regular	262.755	1.04	53704.4	21	10	46	14.7	42998	691.292	11932	0.3022	0.0162	Green	989 991 992 993 1604 1605 1606 1607 1608 1612 1967 1968 1969 2274 11652 15692 15695 15697
5515	GOG8C_HUMAN	A6NN73	Golgin subfamily A member 8C OS=Homo sapiens OX=9606 GN=GOLGA8CP PE=3 SV=2	Regular	252.708	1.04	67584.6	14	8	61	10.72	33914	29708	8602	12.9874	0.8777	Green	4529
4529	GOG8S_HUMAN	H3BPF8	Golgin subfamily A member 8S OS=Homo sapiens OX=9606 GN=GOLGA8S PE=3 SV=1	Regular	252.708	1.03	70873.3	14	8	63	10.24	33914	0	8602			Green	5515
19569	ANXA1_HUMAN	P04083	Annexin A1 OS=Homo sapiens OX=9606 GN=ANXA1 PE=1 SV=2	Regular	248.335	1.03	38942.4	13	5	32	13.58	186148	197496	6028	86.3387	3.3622	Green
1968	K2C79_HUMAN	Q5XKE5	Keratin_ type II cytoskeletal 79 OS=Homo sapiens OX=9606 GN=KRT79 PE=1 SV=2	Regular	243.094	1.02	58120.8	21	6	46	9.72	81452	15854.8	12274	6.9312	0.4028	Green	989 991 992 993 1604 1605 1606 1607 1608 1612 1613 1969 2274 11652 15692 15695 15697
1607	K2C72_HUMAN	Q14CN4	Keratin_ type II cytoskeletal 72 OS=Homo sapiens OX=9606 GN=KRT72 PE=1 SV=2	Regular	241.86	1.02	56504.7	13	3	52	3.52	27146	0	9071			Green	989 991 992 993 1604 1605 1606 1608 1612 1613 1968 1969 2274 11652 15692 15695 15697
2274	KRT84_HUMAN	Q9NSB2	Keratin_ type II cuticular Hb4 OS=Homo sapiens OX=9606 GN=KRT84 PE=2 SV=2	Regular	237.692	1.01	65983	14	7	48	2.83	39194	5569.39	9274	2.4348	0.1607	Green	989 991 992 993 1604 1605 1606 1607 1608 1612 1613 1968 1969 11652 15692 15695 15697
10076	ZNHI2_HUMAN	Q9UHR6	Zinc finger HIT domain-containing protein 2 OS=Homo sapiens OX=9606 GN=ZNHIT2 PE=1 SV=1	Regular	234.666	1.01	43568	10	3	30	3.23	130186	182804	14613	79.9156	3.4818	Green
15697	K2C7_HUMAN	P08729	Keratin_ type II cytoskeletal 7 OS=Homo sapiens OX=9606 GN=KRT7 PE=1 SV=5	Regular	230.628	1	51442.8	14	3	43	4.05	27167	0	9304			Green	989 991 992 993 1604 1605 1606 1607 1608 1612 1613 1968 1969 2274 11652 15692 15695
20059	TXND2_HUMAN	Q86VQ3	Thioredoxin domain-containing protein 2 OS=Homo sapiens OX=9606 GN=TXNDC2 PE=2 SV=4	Regular	228.18	1	60746.3	16	7	83	6.87	222611	313434	17715	137.023	8.3236	Green
1606	K2C71_HUMAN	Q3SY84	Keratin_ type II cytoskeletal 71 OS=Homo sapiens OX=9606 GN=KRT71 PE=1 SV=3	Regular	226.433	0.99	57804.9	11	2	50	1.72	25536	0	8575			Green	989 991 992 993 1604 1605 1607 1608 1612 1613 1968 1969 2274 11652 15692 15695 15697
3585	KVD15_HUMAN	A0A087WSY6	Immunoglobulin kappa variable 3D-15 OS=Homo sapiens OX=9606 GN=IGKV3D-15 PE=3 SV=6	Regular	224.489	0.99	12648.3	4	1	7	18.26	2522	0	1382			Green	2217
15933	CPN2_HUMAN	P22792	Carboxypeptidase N subunit 2 OS=Homo sapiens OX=9606 GN=CPN2 PE=1 SV=3	Regular	216.757	0.98	61412.1	17	6	30	14.31	24458	17035	4564	7.4471	0.4573	Green
16548	CO7_HUMAN	P10643	Complement component C7 OS=Homo sapiens OX=9606 GN=C7 PE=1 SV=2	Regular	212.623	0.98	96711.9	36	21	67	23.25	47310	16378	8291	7.1599	0.6924	Green
13868	TEX11_HUMAN	Q8IYF3	Testis-expressed protein 11 OS=Homo sapiens OX=9606 GN=TEX11 PE=1 SV=3	Regular	208.338	0.97	109087	15	10	82	10.21	103483	31111.7	20177	13.601	1.4837	Green	4352
5056	FCN3_HUMAN	O75636	Ficolin-3 OS=Homo sapiens OX=9606 GN=FCN3 PE=1 SV=2	Regular	205.558	0.97	33416.3	6	3	25	11.04	11448	11448	2223	5.0047	0.1672	Green
7625	R51A2_HUMAN	Q09MP3	RAD51-associated protein 2 OS=Homo sapiens OX=9606 GN=RAD51AP2 PE=1 SV=1	Regular	81.253	0.96	135846	17	9	128	4.23	82759	67721.7	16279	29.6057	4.0218	Green	2064 5957 11363
4592	GPX3_HUMAN	P22352	Glutathione peroxidase 3 OS=Homo sapiens OX=9606 GN=GPX3 PE=1 SV=2	Regular	201.399	0.96	25630.5	10	4	16	15.93	16946	14025	2991	6.1313	0.1571	Green
5957	IFIH1_HUMAN	Q9BYX4	Interferon-induced helicase C domain-containing protein 1 OS=Homo sapiens OX=9606 GN=IFIH1 PE=1 SV=3	Regular	76.7648	0.95	118001	11	12	92	2.34	52764	2763.23	14485	1.208	0.1425	Green	2064 7625 11363
11363	FR1L4_HUMAN	A9Z1Z3	Fer-1-like protein 4 OS=Homo sapiens OX=9606 GN=FER1L4 PE=2 SV=1	Regular	74.9799	0.95	202292	13	8	133	1.95	76115	2203.95	14508	0.9635	0.1949	Green	2064 5957 7625
14543	TMTC3_HUMAN	Q6ZXV5	Transmembrane and TPR repeat-containing protein 3 OS=Homo sapiens OX=9606 GN=TMTC3 PE=1 SV=2	Regular	194.331	0.94	104921	15	5	82	3.5	209453	588030	32572	257.067	26.9719	Green
2064	LCAP_HUMAN	Q9UIQ6	Leucyl-cystinyl aminopeptidase OS=Homo sapiens OX=9606 GN=LNPEP PE=1 SV=3	Regular	71.4086	0.94	117863	14	8	78	4.78	49387	3917.79	13722	1.7127	0.2019	Green	5957 7625 11363
4352	FMR1_HUMAN	Q06787	Synaptic functional regulator FMR1 OS=Homo sapiens OX=9606 GN=FMR1 PE=1 SV=1	Regular	191.657	0.93	71516.7	11	7	63	9.34	103559	70758.3	20292	30.9332	2.2122	Green	13868

## Sheet: P4_REP3
protein.key	protein.Entry	protein.Accession	protein.Description	protein.dataBaseType	protein.score	protein.falsePositiveRate	protein.avgMass	protein.MatchedProducts	protein.matchedPeptides	protein.digestPeps	protein.seqCover(%)	protein.MatchedPeptideIntenSum	protein.top3MatchedPeptideIntenSum	protein.MatchedProductIntenSum	protein.fmolOnColumn	protein.ngramOnColumn	protein.AutoCurate	protein.Key_ForHomologs
19652	ALBU_HUMAN	P02768	Serum albumin OS=Homo sapiens OX=9606 GN=ALB PE=1 SV=2	Regular	57795.9	0	71362.7	1394	75	61	83.91	27127640	3539274	11442610	1456.68	103.953	Green
19499	APOA1_HUMAN	P02647	Apolipoprotein A-I OS=Homo sapiens OX=9606 GN=APOA1 PE=1 SV=1	Regular	41152.3	0	30777.9	483	35	35	76.4	6321150	1312461	1967119	540.177	16.6255	Green
15577	TRFE_HUMAN	P02787	Serotransferrin OS=Homo sapiens OX=9606 GN=TF PE=1 SV=3	Regular	38395.5	0	79345.1	826	52	79	65.47	10735890	1371436	3348798	564.449	44.7863	Green	10597
6014	IGKC_HUMAN	P01834	Immunoglobulin kappa constant OS=Homo sapiens OX=9606 GN=IGKC PE=1 SV=2	Regular	37114.3	0	11936.1	122	7	7	80.37	1668510	1364846	467002	561.737	6.705	Green
6113	IGLC3_HUMAN	P0DOY3	Immunoglobulin lambda constant 3 OS=Homo sapiens OX=9606 GN=IGLC3 PE=1 SV=1	Regular	36358.8	0	11436.6	71	6	7	72.64	1106755	0	238759			Green	2139 2281 6080 6203 6218
6080	IGLC2_HUMAN	P0DOY2	Immunoglobulin lambda constant 2 OS=Homo sapiens OX=9606 GN=IGLC2 PE=1 SV=1	Regular	36358.8	0	11464.7	76	7	7	75.47	1116734	1063475	240246	437.7	5.0181	Green	2139 2281 6113 6203 6218
6203	IGLL5_HUMAN	B9A064	Immunoglobulin lambda-like polypeptide 5 OS=Homo sapiens OX=9606 GN=IGLL5 PE=2 SV=2	Regular	34736.2	0	23405.4	76	8	12	41.12	1127703	1063475	235945	437.7	10.2446	Green	2139 2281 6080 6113 6218
6218	IGLC1_HUMAN	P0CG04	Immunoglobulin lambda constant 1 OS=Homo sapiens OX=9606 GN=IGLC1 PE=1 SV=1	Regular	34551.7	0	11518.8	68	7	7	75.47	1084350	0	228663			Green	2139 2281 6080 6113 6203
2281	IGLC6_HUMAN	P0CF74	Immunoglobulin lambda constant 6 OS=Homo sapiens OX=9606 GN=IGLC6 PE=1 SV=1	Regular	33214.1	0	11447.6	61	5	6	56.6	906223	0	212923			Green	2139 6080 6113 6203 6218
6733	A1AG1_HUMAN	P02763	Alpha-1-acid glycoprotein 1 OS=Homo sapiens OX=9606 GN=ORM1 PE=1 SV=1	Regular	25912.5	0	23739.7	139	11	21	42.29	1764821	876896	607665	360.909	8.5679	Green	6900
767	HPT_HUMAN	P00738	Haptoglobin OS=Homo sapiens OX=9606 GN=HP PE=1 SV=1	Regular	24567.6	0	45889.7	427	31	30	55.91	5608134	1418669	1743203	583.889	26.7945	Green	675
6872	A1AT_HUMAN	P01009	Alpha-1-antitrypsin OS=Homo sapiens OX=9606 GN=SERPINA1 PE=1 SV=3	Regular	23087.3	0	46907.7	447	38	37	65.31	5126907	1000852	1839690	411.926	19.3225	Green
20397	ENO1_YEAST	P00924	Enolase 1 OS=Saccharomyces cerevisiae (strain ATCC 204508 / S288c) GN=ENO1 PE=1 SV=3	Regular	21837.3	0	47976.3	286	23	37	51.67	3874225	1214844	1641609	500	23.9882	Green	16 266 286 2592 14648
2139	IGLC7_HUMAN	A0M8Q6	Immunoglobulin lambda constant 7 OS=Homo sapiens OX=9606 GN=IGLC7 PE=1 SV=3	Regular	19280.2	0	11424.7	39	3	7	34.91	392195	0	127762			Green	2281 6080 6113 6203 6218
11598	IGHA1_HUMAN	P01876	Immunoglobulin heavy constant alpha 1 OS=Homo sapiens OX=9606 GN=IGHA1 PE=1 SV=2	Regular	19029.4	0	38510.1	217	15	23	43.91	2608408	1047961	973050	431.315	16.61	Green	6194
6668	AACT_HUMAN	P01011	Alpha-1-antichymotrypsin OS=Homo sapiens OX=9606 GN=SERPINA3 PE=1 SV=2	Regular	15806.3	0	47822.1	242	22	35	43.03	1584852	469665	428141	193.303	9.2441	Green
675	HPTR_HUMAN	P00739	Haptoglobin-related protein OS=Homo sapiens OX=9606 GN=HPR PE=2 SV=2	Regular	14450.9	0	39542.9	248	20	27	44.54	2808108	61419	908741	25.2786	0.9996	Green	767
15996	CO3_HUMAN	P01024	Complement C3 OS=Homo sapiens OX=9606 GN=C3 PE=1 SV=2	Regular	13910.8	0	188688	1124	115	153	66.21	8229109	752156	2198394	309.569	58.412	Green
11404	HEMO_HUMAN	P02790	Hemopexin OS=Homo sapiens OX=9606 GN=HPX PE=1 SV=2	Regular	13643.6	0	52417.8	266	27	38	54.76	2544092	705052	566866	290.182	15.2107	Green
19241	APOA2_HUMAN	P02652	Apolipoprotein A-II OS=Homo sapiens OX=9606 GN=APOA2 PE=1 SV=1	Regular	13669.5	0	11289.1	97	8	11	64	1121372	657762	347596	270.719	3.0562	Green
5958	IGHM_HUMAN	P01871	Immunoglobulin heavy constant mu OS=Homo sapiens OX=9606 GN=IGHM PE=1 SV=4	Regular	13032.9	0	50124.1	212	16	39	34.88	1819850	643461	408401	264.833	13.2745	Green
4371	HBB_HUMAN	P68871	Hemoglobin subunit beta OS=Homo sapiens OX=9606 GN=HBB PE=1 SV=2	Regular	12539.4	0	16112.5	96	10	13	70.07	451929	254999	87145	104.951	1.691	Green	4110 4111 4346 5250
19371	APOC3_HUMAN	P02656	Apolipoprotein C-III OS=Homo sapiens OX=9606 GN=APOC3 PE=1 SV=1	Regular	12347.1	0	10852.3	34	4	10	36.36	246924	244992	58068	100.833	1.0943	Green
6776	A2MG_HUMAN	P01023	Alpha-2-macroglobulin OS=Homo sapiens OX=9606 GN=A2M PE=1 SV=3	Regular	11839.5	0	164717	739	71	105	55.36	5687974	668582	1394278	275.172	45.3255	Green	11530
6900	A1AG2_HUMAN	P19652	Alpha-1-acid glycoprotein 2 OS=Homo sapiens OX=9606 GN=ORM2 PE=1 SV=2	Regular	10689.9	0	23887.8	89	8	23	40.3	675361	255070	336666	104.981	2.5078	Green	6733
6053	IGHG1_HUMAN	P01857	Immunoglobulin heavy constant gamma 1 OS=Homo sapiens OX=9606 GN=IGHG1 PE=1 SV=1	Regular	9769.95	0	36619.2	134	14	21	54.85	1531505	526920	453679	216.867	7.9415	Green	908 2137 11602
908	IGHG3_HUMAN	P01860	Immunoglobulin heavy constant gamma 3 OS=Homo sapiens OX=9606 GN=IGHG3 PE=1 SV=2	Regular	9666.84	0	42313.5	155	18	24	50.4	1630958	383728	410615	157.933	6.6827	Green	2137 6053 11602
11602	IGHG2_HUMAN	P01859	Immunoglobulin heavy constant gamma 2 OS=Homo sapiens OX=9606 GN=IGHG2 PE=1 SV=2	Regular	9245.39	0	36528	136	16	20	45.71	1510894	498293	378441	205.085	7.4913	Green	908 2137 6053
9431	VTDB_HUMAN	P02774	Vitamin D-binding protein OS=Homo sapiens OX=9606 GN=GC PE=1 SV=2	Regular	8624.67	0	54514.4	262	27	48	57.17	1526915	468199	362993	192.699	10.5049	Green
680	HV307_HUMAN	P01780	Immunoglobulin heavy variable 3-7 OS=Homo sapiens OX=9606 GN=IGHV3-7 PE=1 SV=2	Regular	8239.88	0	13113.8	31	5	9	36.75	220142	154425	73117	63.5574	0.8335	Green	648 688 691 739 740 746 747 748 776 778 781 830 831 833 845 922 924 925 936 937 5509 5510
1967	K2C1_HUMAN	P04264	Keratin_ type II cytoskeletal 1 OS=Homo sapiens OX=9606 GN=KRT1 PE=1 SV=6	Regular	8224.43	0	66209.9	272	33	50	45.65	1800444	431349	451834	177.533	11.7544	Green	989 991 992 993 1604 1605 11652 15692
937	HV366_HUMAN	A0A0C4DH42	Immunoglobulin heavy variable 3-66 OS=Homo sapiens OX=9606 GN=IGHV3-66 PE=3 SV=1	Regular	7701.64	0	12926.6	24	3	8	23.28	213039	0	71556			Green	648 680 688 691 739 740 746 747 748 776 778 781 830 831 833 845 922 924 925 936 5509 5510
833	HV333_HUMAN	P01772	Immunoglobulin heavy variable 3-33 OS=Homo sapiens OX=9606 GN=IGHV3-33 PE=1 SV=2	Regular	7701.64	0	13245	24	3	9	23.08	213039	0	71556			Green	648 680 688 691 739 740 746 747 748 776 778 781 830 831 845 922 924 925 936 937 5509 5510
748	HV374_HUMAN	A0A0B4J1X5	Immunoglobulin heavy variable 3-74 OS=Homo sapiens OX=9606 GN=IGHV3-74 PE=3 SV=1	Regular	7701.64	0	13010.7	24	3	9	23.08	213039	0	71556			Green	648 680 688 691 739 740 746 747 776 778 781 830 831 833 845 922 924 925 936 937 5509 5510
746	HV353_HUMAN	P01767	Immunoglobulin heavy variable 3-53 OS=Homo sapiens OX=9606 GN=IGHV3-53 PE=1 SV=2	Regular	7701.64	0	12940.6	24	3	8	23.28	213039	29424	71556	12.1102	0.1567	Green	648 680 688 691 739 740 747 748 776 778 781 830 831 833 845 922 924 925 936 937 5509 5510
648	HVC33_HUMAN	P0DP02	Immunoglobulin heavy variable 3-30-3 OS=Homo sapiens OX=9606 GN=IGHV3-30-3 PE=3 SV=1	Regular	7701.64	0	13159.9	35	3	9	23.08	404359	0	143615			Green	680 688 691 739 740 746 747 748 776 778 781 830 831 833 845 922 924 925 936 937 5509 5510
5510	HV348_HUMAN	P01763	Immunoglobulin heavy variable 3-48 OS=Homo sapiens OX=9606 GN=IGHV3-48 PE=1 SV=2	Regular	7369.45	0	13040.7	24	3	7	23.08	195811	0	67960			Green	648 680 688 691 739 740 746 747 748 776 778 781 830 831 833 845 922 924 925 936 937 5509
924	HV321_HUMAN	A0A0B4J1V1	Immunoglobulin heavy variable 3-21 OS=Homo sapiens OX=9606 GN=IGHV3-21 PE=1 SV=1	Regular	7369.45	0	13010.7	24	3	7	23.08	195811	0	67960			Green	648 680 688 691 739 740 746 747 748 776 778 781 830 831 833 845 922 925 936 937 5509 5510
830	HV311_HUMAN	P01762	Immunoglobulin heavy variable 3-11 OS=Homo sapiens OX=9606 GN=IGHV3-11 PE=1 SV=2	Regular	7369.45	0	13079.8	24	3	8	23.08	195811	0	67960			Green	648 680 688 691 739 740 746 747 748 776 778 781 831 833 845 922 924 925 936 937 5509 5510
981	K1C10_HUMAN	P13645	Keratin_ type I cytoskeletal 10 OS=Homo sapiens OX=9606 GN=KRT10 PE=1 SV=6	Regular	7156.08	0	59055.3	234	28	37	44.86	1575543	383545	386825	157.858	9.3223	Green	982 985 986 987 988 1599 1600 11651 15685 15686 15690
17924	CERU_HUMAN	P00450	Ceruloplasmin OS=Homo sapiens OX=9606 GN=CP PE=1 SV=1	Regular	6994.17	0	123061	327	39	88	38.59	1976676	511868	465656	210.672	25.9255	Green
2137	IGHG4_HUMAN	P01861	Immunoglobulin heavy constant gamma 4 OS=Homo sapiens OX=9606 GN=IGHG4 PE=1 SV=1	Regular	6874.12	0	36453.8	96	9	20	34.25	1275471	156214	339486	64.294	2.3438	Green	908 6053 11602
691	HV741_HUMAN	A0A0J9YVY3	Immunoglobulin heavy variable 7-4-1 OS=Homo sapiens OX=9606 GN=IGHV7-4-1 PE=3 SV=1	Regular	6533.83	0	13019.7	12	1	8	9.4	71596	0	26079			Green	648 680 746 748 830 833 924 937 5510
4332	FETUA_HUMAN	P02765	Alpha-2-HS-glycoprotein OS=Homo sapiens OX=9606 GN=AHSG PE=1 SV=2	Regular	6505.99	0	40139.2	106	9	22	30.52	777839	489505	209674	201.468	8.0868	Green
18241	CFAB_HUMAN	P00751	Complement factor B OS=Homo sapiens OX=9606 GN=CFB PE=1 SV=2	Regular	6146.74	0	86901.6	190	25	69	34.82	888880	235069	192391	96.7486	8.4076	Green
6194	IGHA2_HUMAN	P01877	Immunoglobulin heavy constant alpha 2 OS=Homo sapiens OX=9606 GN=IGHA2 PE=1 SV=4	Regular	5724.86	0	37389.8	74	7	23	27.65	805496	122692	307434	50.4971	1.8881	Green	11598
925	HV323_HUMAN	P01764	Immunoglobulin heavy variable 3-23 OS=Homo sapiens OX=9606 GN=IGHV3-23 PE=1 SV=2	Regular	5690.45	0	12753.4	22	3	8	23.08	184795	0	56472			Green	648 680 688 739 740 746 747 748 776 778 781 830 831 833 845 922 924 936 937 5509 5510
778	HV330_HUMAN	P01768	Immunoglobulin heavy variable 3-30 OS=Homo sapiens OX=9606 GN=IGHV3-30 PE=1 SV=2	Regular	5690.45	0	13117.9	22	3	9	23.08	184795	0	56472			Green	648 680 688 739 740 746 747 748 776 781 830 831 833 845 922 924 925 936 937 5509 5510
740	HV335_HUMAN	P0DP03	Immunoglobulin heavy variable 3-30-5 OS=Homo sapiens OX=9606 GN=IGHV3-30-5 PE=3 SV=1	Regular	5690.45	0	13117.9	22	3	9	23.08	184795	43352	56472	17.8426	0.2341	Green	648 680 688 739 746 747 748 776 778 781 830 831 833 845 922 924 925 936 937 5509 5510
15551	TTHY_HUMAN	P02766	Transthyretin OS=Homo sapiens OX=9606 GN=TTR PE=1 SV=1	Regular	5522.41	0	16001.1	48	7	12	48.3	160965	124657	39437	51.3058	0.8209	Green
10217	ZA2G_HUMAN	P25311	Zinc-alpha-2-glycoprotein OS=Homo sapiens OX=9606 GN=AZGP1 PE=1 SV=2	Regular	5411.5	0	34486.9	110	23	29	67.45	416247	154986	69945	63.7884	2.1999	Green
19688	ANT3_HUMAN	P01008	Antithrombin-III OS=Homo sapiens OX=9606 GN=SERPINC1 PE=1 SV=1	Regular	5248.99	0	53058.8	193	25	41	43.32	936377	276566	143653	113.828	6.0396	Green
4346	HBD_HUMAN	P02042	Hemoglobin subunit delta OS=Homo sapiens OX=9606 GN=HBD PE=1 SV=2	Regular	4862.01	0	16169.6	44	6	13	41.5	229649	2561.31	36843	1.0542	0.017	Green	4110 4111 4371 5250
17770	APOA4_HUMAN	P06727	Apolipoprotein A-IV OS=Homo sapiens OX=9606 GN=APOA4 PE=1 SV=3	Regular	4716.54	0	45399.1	161	28	45	67.93	831631	184612	146410	75.9818	3.4495	Green
921	HV146_HUMAN	P01743	Immunoglobulin heavy variable 1-46 OS=Homo sapiens OX=9606 GN=IGHV1-46 PE=1 SV=2	Regular	4179.11	0	13103.8	12	1	9	9.4	24622	0	14761			Green	733 735 751 919
919	HV103_HUMAN	A0A0C4DH29	Immunoglobulin heavy variable 1-3 OS=Homo sapiens OX=9606 GN=IGHV1-3 PE=3 SV=1	Regular	4179.11	0	13121.8	12	1	10	9.4	24622	0	14761			Green	733 735 751 921
751	HV69D_HUMAN	A0A0B4J2H0	Immunoglobulin heavy variable 1-69D OS=Homo sapiens OX=9606 GN=IGHV1-69D PE=1 SV=1	Regular	4179.11	0	12774.4	12	1	8	9.4	24622	0	14761			Green	733 735 919 921
735	HV169_HUMAN	P01742	Immunoglobulin heavy variable 1-69 OS=Homo sapiens OX=9606 GN=IGHV1-69 PE=1 SV=2	Regular	4179.11	0	12773.5	12	1	9	9.4	24622	0	14761			Green	733 751 919 921
733	HV108_HUMAN	P0DP01	Immunoglobulin heavy variable 1-8 OS=Homo sapiens OX=9606 GN=IGHV1-8 PE=3 SV=1	Regular	4179.11	0	13105.7	13	2	8	26.5	25392	73866	14913	30.4014	0.3984	Green	735 751 919 921
19287	A1BG_HUMAN	P04217	Alpha-1B-glycoprotein OS=Homo sapiens OX=9606 GN=A1BG PE=1 SV=4	Regular	4118.56	0	54823.8	112	12	28	32.93	592261	233533	130500	96.1165	5.2695	Green
4572	HBA_HUMAN	P69905	Hemoglobin subunit alpha OS=Homo sapiens OX=9606 GN=HBA1 PE=1 SV=2	Regular	3990.88	0	15314.6	51	6	9	34.51	220105	183849	50827	75.6677	1.1588	Green	4518
6217	IGJ_HUMAN	P01591	Immunoglobulin J chain OS=Homo sapiens OX=9606 GN=JCHAIN PE=1 SV=4	Regular	3946.47	0	18554.8	49	7	12	42.14	252041	196678	52144	80.9478	1.502	Green
15690	K1C9_HUMAN	P35527	Keratin_ type I cytoskeletal 9 OS=Homo sapiens OX=9606 GN=KRT9 PE=1 SV=3	Regular	3740.41	0	62292.5	142	21	44	33.07	570436	144166	140451	59.3352	3.6961	Green	981 982 1599 1600 11651 15686
14810	SAA4_HUMAN	P35542	Serum amyloid A-4 protein OS=Homo sapiens OX=9606 GN=SAA4 PE=1 SV=2	Regular	3565.86	0	14860.7	29	5	11	36.92	100459	73839	22340	30.3903	0.4516	Green
806	IC1_HUMAN	P05155	Plasma protease C1 inhibitor OS=Homo sapiens OX=9606 GN=SERPING1 PE=1 SV=2	Regular	3416.34	0	55382.4	90	14	30	27	355254	157445	59954	64.8005	3.5888	Green
991	K22E_HUMAN	P35908	Keratin_ type II cytoskeletal 2 epidermal OS=Homo sapiens OX=9606 GN=KRT2 PE=1 SV=2	Regular	3320.88	0	65718.1	143	28	58	49.92	762898	131198	108692	53.9981	3.5487	Green	989 992 993 1604 1605 1612 1967 11652 15692 15695
19501	APOC1_HUMAN	P02654	Apolipoprotein C-I OS=Homo sapiens OX=9606 GN=APOC1 PE=1 SV=1	Regular	3327.25	0	9331.94	19	4	7	26.51	58427	52439	8913	21.5826	0.2014	Green
2162	ITIH4_HUMAN	Q14624	Inter-alpha-trypsin inhibitor heavy chain H4 OS=Homo sapiens OX=9606 GN=ITIH4 PE=1 SV=4	Regular	3273.83	0	103586	177	22	67	25.48	868371	267028	194751	109.902	11.3843	Green
2041	KNG1_HUMAN	P01042	Kininogen-1 OS=Homo sapiens OX=9606 GN=KNG1 PE=1 SV=2	Regular	3208.75	0	73041	115	25	65	31.37	569373	241192	104070	99.2687	7.2507	Green
2053	KVD20_HUMAN	A0A0C4DH25	Immunoglobulin kappa variable 3D-20 OS=Homo sapiens OX=9606 GN=IGKV3D-20 PE=3 SV=1	Regular	3022.85	0	12629.1	19	3	7	27.59	33734	25818.8	3477	10.6264	0.1342	Green	1799
844	HV434_HUMAN	P06331	Immunoglobulin heavy variable 4-34 OS=Homo sapiens OX=9606 GN=IGHV4-34 PE=1 SV=2	Regular	3015.85	0	13928.9	20	3	7	25.2	76495	0	12932			Green	650 689 690 737 738 782 783 784 843
784	HV439_HUMAN	P01824	Immunoglobulin heavy variable 4-39 OS=Homo sapiens OX=9606 GN=IGHV4-39 PE=1 SV=2	Regular	3015.85	0	14088.2	20	3	8	24.8	76495	0	12932			Green	650 689 690 737 738 782 783 843 844
738	HVD82_HUMAN	P0DP08	Immunoglobulin heavy variable 4-38-2 OS=Homo sapiens OX=9606 GN=IGHV4-38-2 PE=3 SV=1	Regular	3015.85	0	13130	20	3	6	26.5	76495	0	12932			Green	650 689 690 737 782 783 784 843 844
737	HVD34_HUMAN	P0DP06	Immunoglobulin heavy variable 4-30-4 OS=Homo sapiens OX=9606 GN=IGHV4-30-4 PE=3 SV=1	Regular	3015.85	0	13270.1	20	3	6	26.27	76495	0	12932			Green	650 689 690 738 782 783 784 843 844
690	HV459_HUMAN	P01825	Immunoglobulin heavy variable 4-59 OS=Homo sapiens OX=9606 GN=IGHV4-59 PE=1 SV=2	Regular	3015.85	0	13049.9	20	3	6	26.72	76495	76495	12932	31.4835	0.4109	Green	650 689 737 738 782 783 784 843 844
650	HV461_HUMAN	A0A0C4DH41	Immunoglobulin heavy variable 4-61 OS=Homo sapiens OX=9606 GN=IGHV4-61 PE=3 SV=1	Regular	3015.85	0	13180	21	3	6	26.27	78626	0	12994			Green	689 690 737 738 782 783 784 843 844
11624	ITIH2_HUMAN	P19823	Inter-alpha-trypsin inhibitor heavy chain H2 OS=Homo sapiens OX=9606 GN=ITIH2 PE=1 SV=2	Regular	3002.81	0	106920	173	22	75	26.96	789038	268538	166220	110.524	11.8172	Green
1799	KV320_HUMAN	P01619	Immunoglobulin kappa variable 3-20 OS=Homo sapiens OX=9606 GN=IGKV3-20 PE=1 SV=2	Regular	2975.38	0	12671.2	19	3	8	38.79	35996	10259.2	4366	4.2224	0.0535	Green	2053
19722	AMBP_HUMAN	P02760	Protein AMBP OS=Homo sapiens OX=9606 GN=AMBP PE=1 SV=1	Regular	2811.94	0	39912	61	14	27	40.63	250051	154562	38223	63.6139	2.539	Green
6902	A2GL_HUMAN	P02750	Leucine-rich alpha-2-glycoprotein OS=Homo sapiens OX=9606 GN=LRG1 PE=1 SV=2	Regular	2776.2	0	38406.1	59	12	29	34.01	222682	98085	40190	40.3694	1.5504	Green
16738	CLUS_HUMAN	P10909	Clusterin OS=Homo sapiens OX=9606 GN=CLU PE=1 SV=1	Regular	2684.49	0	53065	110	15	40	32.07	401684	152593	73601	62.8035	3.3327	Green
843	HV404_HUMAN	A0A075B6R2	Immunoglobulin heavy variable 4-4 OS=Homo sapiens OX=9606 GN=IGHV4-4 PE=3 SV=2	Regular	2641.69	0	12961.8	14	2	6	18.8	62901	0	7563			Green	650 689 690 737 738 782 783 784 844
783	HV431_HUMAN	P0DP07	Immunoglobulin heavy variable 4-31 OS=Homo sapiens OX=9606 GN=IGHV4-31 PE=3 SV=1	Regular	2641.69	0	13209.1	14	2	6	18.64	62901	0	7563			Green	650 689 690 737 738 782 784 843 844
689	HV432_HUMAN	A0A087WSY4	Immunoglobulin heavy variable 4-30-2 OS=Homo sapiens OX=9606 GN=IGHV4-30-2 PE=3 SV=1	Regular	2641.69	0	13139	14	2	6	18.64	62901	0	7563			Green	650 690 737 738 782 783 784 843 844
1400	LV147_HUMAN	P01700	Immunoglobulin lambda variable 1-47 OS=Homo sapiens OX=9606 GN=IGLV1-47 PE=1 SV=2	Regular	2620.49	0	12454.7	17	3	6	29.06	34787	28511.6	7170	11.7347	0.1462	Green	1112 1404
15658	ITIH1_HUMAN	P19827	Inter-alpha-trypsin inhibitor heavy chain H1 OS=Homo sapiens OX=9606 GN=ITIH1 PE=1 SV=3	Regular	2539.93	0	101846	149	20	59	27.66	537705	175552	102921	72.2529	7.3586	Green
19373	APOD_HUMAN	P05090	Apolipoprotein D OS=Homo sapiens OX=9606 GN=APOD PE=1 SV=1	Regular	2400.36	0	21560.7	31	7	13	25.93	197655	143960	31654	59.2504	1.2775	Green
7118	RET4_HUMAN	P02753	Retinol-binding protein 4 OS=Homo sapiens OX=9606 GN=RBP4 PE=1 SV=3	Regular	2257.61	0	23352.2	48	8	15	45.77	143454	83632	29613	34.4209	0.8038	Green
3586	KVD26_HUMAN	A0A0A0MRZ7	Immunoglobulin kappa variable 2D-26 OS=Homo sapiens OX=9606 GN=IGKV2D-26 PE=3 SV=1	Regular	2167.34	0	13411.2	14	1	6	10.83	136999	0	30492			Green	1178 1181 1182 1184 1762 1797 2469 2476
2476	KVD29_HUMAN	A0A075B6S2	Immunoglobulin kappa variable 2D-29 OS=Homo sapiens OX=9606 GN=IGKV2D-29 PE=3 SV=1	Regular	2167.34	0	13257.2	14	1	6	10.83	136999	0	30492			Green	1178 1181 1182 1184 1762 1797 2469 3586
2469	KV229_HUMAN	A2NJV5	Immunoglobulin kappa variable 2-29 OS=Homo sapiens OX=9606 GN=IGKV2-29 PE=3 SV=2	Regular	2167.34	0	13199.1	14	1	6	10.83	136999	0	30492			Green	1178 1181 1182 1184 1762 1797 2476 3586
1797	KV230_HUMAN	P06310	Immunoglobulin kappa variable 2-30 OS=Homo sapiens OX=9606 GN=IGKV2-30 PE=3 SV=2	Regular	2167.34	0	13299.1	14	1	7	10.83	136999	0	30492			Green	1178 1181 1182 1184 1762 2469 2476 3586
1762	KV228_HUMAN	A0A075B6P5	Immunoglobulin kappa variable 2-28 OS=Homo sapiens OX=9606 GN=IGKV2-28 PE=3 SV=1	Regular	2167.34	0	13070.8	14	1	5	10.83	136999	0	30492			Green	1178 1181 1182 1184 1797 2469 2476 3586
1184	KVD40_HUMAN	P01614	Immunoglobulin kappa variable 2D-40 OS=Homo sapiens OX=9606 GN=IGKV2D-40 PE=1 SV=2	Regular	2167.34	0	13424.2	14	1	5	10.74	136999	0	30492			Green	1178 1181 1182 1762 1797 2469 2476 3586
1182	KVD30_HUMAN	A0A075B6S6	Immunoglobulin kappa variable 2D-30 OS=Homo sapiens OX=9606 GN=IGKV2D-30 PE=3 SV=1	Regular	2167.34	0	13329.1	14	1	6	10.83	136999	0	30492			Green	1178 1181 1184 1762 1797 2469 2476 3586
1181	KVD28_HUMAN	P01615	Immunoglobulin kappa variable 2D-28 OS=Homo sapiens OX=9606 GN=IGKV2D-28 PE=1 SV=2	Regular	2167.34	0	13070.8	14	1	5	10.83	136999	410997	30492	169.156	2.211	Green	1178 1182 1184 1762 1797 2469 2476 3586
1178	KV240_HUMAN	A0A087WW87	Immunoglobulin kappa variable 2-40 OS=Homo sapiens OX=9606 GN=IGKV2-40 PE=3 SV=2	Regular	2167.34	0	13424.2	14	1	5	10.74	136999	0	30492			Green	1181 1182 1184 1762 1797 2469 2476 3586
19479	ANGT_HUMAN	P01019	Angiotensinogen OS=Homo sapiens OX=9606 GN=AGT PE=1 SV=1	Regular	2099.88	0	53439.4	51	9	26	21.86	144862	91363	24309	37.6028	2.0095	Green
18859	CD5L_HUMAN	O43866	CD5 antigen-like OS=Homo sapiens OX=9606 GN=CD5L PE=1 SV=1	Regular	2057.42	0	39627.6	59	11	36	41.79	155752	73397	32095	30.2084	1.1971	Green
782	HV428_HUMAN	A0A0C4DH34	Immunoglobulin heavy variable 4-28 OS=Homo sapiens OX=9606 GN=IGHV4-28 PE=3 SV=1	Regular	2056.99	0	13238.1	12	3	6	14.53	55677	81504	8150	33.545	0.4441	Green	650 689 690 737 738 783 784 843 844
2470	KV105_HUMAN	P01602	Immunoglobulin kappa variable 1-5 OS=Homo sapiens OX=9606 GN=IGKV1-5 PE=1 SV=2	Regular	1993.64	0	12952.7	18	3	6	29.06	49638	39278	10323	16.1659	0.2094	Green
15686	K1C14_HUMAN	P02533	Keratin_ type I cytoskeletal 14 OS=Homo sapiens OX=9606 GN=KRT14 PE=1 SV=4	Regular	1908.66	0	51903.7	67	21	47	40.25	347382	54472.8	117519	22.4197	1.1637	Green	981 982 985 986 987 988 1599 1600 11651 15685 15690
1599	K1C16_HUMAN	P08779	Keratin_ type I cytoskeletal 16 OS=Homo sapiens OX=9606 GN=KRT16 PE=1 SV=4	Regular	1773.67	0	51610.1	54	16	47	28.33	300603	1833.52	110019	0.7546	0.0389	Green	981 982 985 986 987 988 1600 11651 15685 15686 15690
15692	K2C6B_HUMAN	P04259	Keratin_ type II cytoskeletal 6B OS=Homo sapiens OX=9606 GN=KRT6B PE=1 SV=5	Regular	1807.13	0	60352.2	66	14	50	22.34	377451	5421	92342	2.2312	0.1347	Green	989 991 992 993 1604 1605 1612 1967 11652 15695
13941	THRB_HUMAN	P00734	Prothrombin OS=Homo sapiens OX=9606 GN=F2 PE=1 SV=2	Regular	1798.24	0	71519.7	110	23	51	43.89	310335	123293	50413	50.7444	3.6292	Green
651	HV551_HUMAN	A0A0C4DH38	Immunoglobulin heavy variable 5-51 OS=Homo sapiens OX=9606 GN=IGHV5-51 PE=3 SV=1	Regular	1749.91	0	12845.7	12	2	9	23.08	17100	25650	4103	10.5569	0.1356	Green	786
16465	CO9_HUMAN	P02748	Complement component C9 OS=Homo sapiens OX=9606 GN=C9 PE=1 SV=2	Regular	1699.22	0	64656.2	86	17	46	31.31	250161	122543	46652	50.4357	3.261	Green
14578	TM198_HUMAN	Q66K66	Transmembrane protein 198 OS=Homo sapiens OX=9606 GN=TMEM198 PE=1 SV=1	Regular	1696.81	0	40102.1	24	3	23	6.94	344794	774891	209498	318.926	12.7896	Green
786	HV5X1_HUMAN	A0A0J9YXX1	Immunoglobulin heavy variable 5-10-1 OS=Homo sapiens OX=9606 GN=IGHV5-10-1 PE=3 SV=1	Regular	1640.71	0	12943.7	9	1	9	9.4	14376	0	3834			Green	651
7081	PON1_HUMAN	P27169	Serum paraoxonase/arylesterase 1 OS=Homo sapiens OX=9606 GN=PON1 PE=1 SV=3	Regular	1601.56	0	39902.4	46	10	22	29.86	150910	73515	20866	30.257	1.2073	Green
11530	PZP_HUMAN	P20742	Pregnancy zone protein OS=Homo sapiens OX=9606 GN=PZP PE=1 SV=4	Regular	1432.33	0	165346	111	28	95	20.78	710390	94351	177757	38.8326	6.4208	Green	6776
652	HV601_HUMAN	A0A0B4J1U7	Immunoglobulin heavy variable 6-1 OS=Homo sapiens OX=9606 GN=IGHV6-1 PE=3 SV=1	Regular	1366.46	0	13595.3	8	2	6	14.05	31867	47800.5	9096	19.6735	0.2675	Green
19376	APOM_HUMAN	O95445	Apolipoprotein M OS=Homo sapiens OX=9606 GN=APOM PE=1 SV=2	Regular	1330.28	0	21595.5	31	8	18	34.57	80406	50169	22121	20.6483	0.4459	Green
988	K1C28_HUMAN	Q7Z3Y7	Keratin_ type I cytoskeletal 28 OS=Homo sapiens OX=9606 GN=KRT28 PE=1 SV=2	Regular	1293.98	0	51194.8	20	3	36	3.88	218605	0	60492			Green	981 985 986 987 1599 15686
987	K1C27_HUMAN	Q7Z3Y8	Keratin_ type I cytoskeletal 27 OS=Homo sapiens OX=9606 GN=KRT27 PE=1 SV=2	Regular	1293.98	0	50449.7	20	3	35	3.92	218605	0	60492			Green	981 985 986 988 1599 15686
985	K1C25_HUMAN	Q7Z3Z0	Keratin_ type I cytoskeletal 25 OS=Homo sapiens OX=9606 GN=KRT25 PE=1 SV=1	Regular	1293.98	0	49888.3	20	3	39	4	218605	0	60492			Green	981 986 987 988 1599 15686
16550	CO4B_HUMAN	P0C0L5	Complement C4-B OS=Homo sapiens OX=9606 GN=C4B PE=1 SV=2	Regular	1120.18	0	194291	159	40	127	26.61	469578	120461	75316	49.5787	9.6327	Green	16641
2048	KV401_HUMAN	P06312	Immunoglobulin kappa variable 4-1 OS=Homo sapiens OX=9606 GN=IGKV4-1 PE=1 SV=1	Regular	1146.66	0	13494.1	16	3	9	29.75	47240	47240	9126	19.4428	0.2624	Green
1600	K1C17_HUMAN	Q04695	Keratin_ type I cytoskeletal 17 OS=Homo sapiens OX=9606 GN=KRT17 PE=1 SV=2	Regular	1014.65	0	48390.9	41	10	48	15.51	158747	2158.25	66600	0.8883	0.043	Green	981 982 1599 11651 15685 15686 15690
1604	K2C6A_HUMAN	P02538	Keratin_ type II cytoskeletal 6A OS=Homo sapiens OX=9606 GN=KRT6A PE=1 SV=3	Regular	1029.58	0	60330.2	67	18	50	28.72	310306	7644	53676	3.1461	0.1898	Green	989 991 992 993 1605 1612 1967 11652 15692 15695
1605	K2C6C_HUMAN	P48668	Keratin_ type II cytoskeletal 6C OS=Homo sapiens OX=9606 GN=KRT6C PE=1 SV=3	Regular	1020.18	0	60310.2	62	15	50	24.11	256696	0	52767			Green	989 991 992 993 1604 1612 1967 11652 15692 15695
8170	PLMN_HUMAN	P00747	Plasminogen OS=Homo sapiens OX=9606 GN=PLG PE=1 SV=2	Regular	842.986	0	93306.4	77	25	67	35.19	168413	53372	26237	21.9666	2.0496	Green
16641	CO4A_HUMAN	P0C0L4	Complement C4-A OS=Homo sapiens OX=9606 GN=C4A PE=1 SV=2	Regular	984.305	0	194383	161	42	127	28.61	470832	81006.7	76469	33.3404	6.4808	Green	16550
982	K1C19_HUMAN	P08727	Keratin_ type I cytoskeletal 19 OS=Homo sapiens OX=9606 GN=KRT19 PE=1 SV=4	Regular	916.78	0	44106.1	33	6	45	18.5	146358	4575.25	65947	1.8831	0.0831	Green	981 1599 1600 11651 15685 15686 15690
5119	FBX8_HUMAN	Q9NRD0	F-box only protein 8 OS=Homo sapiens OX=9606 GN=FBXO8 PE=2 SV=1	Regular	962.047	0	37524.6	10	1	29	3.76	150805	452415	16426	186.203	6.9872	Green
2410	KV311_HUMAN	P04433	Immunoglobulin kappa variable 3-11 OS=Homo sapiens OX=9606 GN=IGKV3-11 PE=1 SV=1	Regular	944.585	0	12689.2	8	1	7	7.83	32031	0	13220			Green	2052
2052	KVD11_HUMAN	A0A0A0MRZ8	Immunoglobulin kappa variable 3D-11 OS=Homo sapiens OX=9606 GN=IGKV3D-11 PE=3 SV=6	Regular	944.585	0	12739.3	9	1	7	7.83	33809	96093	13467	39.5495	0.5038	Green	2410
688	HV373_HUMAN	A0A0B4J1V6	Immunoglobulin heavy variable 3-73 OS=Homo sapiens OX=9606 GN=IGHV3-73 PE=3 SV=1	Regular	942.107	0	13028.8	18	4	9	38.66	133805	5325.08	46298	2.1917	0.0286	Green	648 680 739 740 746 747 748 776 778 781 830 831 833 845 922 924 925 936 937 5509 5510
922	HV309_HUMAN	P01782	Immunoglobulin heavy variable 3-9 OS=Homo sapiens OX=9606 GN=IGHV3-9 PE=1 SV=2	Regular	940.75	0	13115.9	18	4	9	38.98	130226	0	42585			Green	648 680 688 739 740 746 747 748 776 778 781 830 831 833 845 924 925 936 937 5509 5510
845	HV43D_HUMAN	P0DP04	Immunoglobulin heavy variable 3-43D OS=Homo sapiens OX=9606 GN=IGHV3-43D PE=3 SV=1	Regular	940.75	0	13187.9	18	4	9	38.98	130226	6011	42585	2.474	0.0326	Green	648 680 688 739 740 746 747 748 776 778 781 830 831 833 922 924 925 936 937 5509 5510
11651	K1C15_HUMAN	P19012	Keratin_ type I cytoskeletal 15 OS=Homo sapiens OX=9606 GN=KRT15 PE=1 SV=3	Regular	877.142	0	49439.9	28	4	46	5.92	142412	0	64013			Green	981 982 1599 1600 15685 15686 15690
781	HV372_HUMAN	A0A0B4J1Y9	Immunoglobulin heavy variable 3-72 OS=Homo sapiens OX=9606 GN=IGHV3-72 PE=3 SV=1	Regular	916.76	0	13374	13	3	8	19.33	125556	3308.15	42474	1.3616	0.0182	Green	648 680 688 739 740 746 747 748 776 778 830 831 833 845 922 924 925 936 937 5509 5510
989	K2C5_HUMAN	P13647	Keratin_ type II cytoskeletal 5 OS=Homo sapiens OX=9606 GN=KRT5 PE=1 SV=3	Regular	888.565	0	62606.6	80	23	46	35.08	284121	45006.1	54332	18.5234	1.1597	Green	991 992 993 1604 1605 1612 1967 11652 15692 15695
776	HV315_HUMAN	A0A0B4J1V0	Immunoglobulin heavy variable 3-15 OS=Homo sapiens OX=9606 GN=IGHV3-15 PE=3 SV=1	Regular	909.929	0	13096.9	13	4	9	31.93	129878	38406.6	42727	15.8072	0.207	Green	648 680 688 739 740 746 747 748 778 781 830 831 833 845 922 924 925 936 937 5509 5510
993	K2C1B_HUMAN	Q7Z794	Keratin_ type II cytoskeletal 1b OS=Homo sapiens OX=9606 GN=KRT77 PE=2 SV=3	Regular	885.361	0	62186.6	30	10	47	12.63	232735	9567.41	43418	3.9377	0.2449	Green	989 991 992 1604 1605 1612 1967 11652 15692 15695
11034	HEP2_HUMAN	P05546	Heparin cofactor 2 OS=Homo sapiens OX=9606 GN=SERPIND1 PE=1 SV=3	Regular	901.926	0	57241.8	59	13	39	23.25	141815	62081	30301	25.551	1.4626	Green
16	ENOB_HUMAN	P13929	Beta-enolase OS=Homo sapiens OX=9606 GN=ENO3 PE=1 SV=5	Regular	860.558	0	47329.1	28	6	37	16.13	461300	2172.91	286331	0.8943	0.0423	Green	266 286 20397
286	ENOG_HUMAN	P09104	Gamma-enolase OS=Homo sapiens OX=9606 GN=ENO2 PE=1 SV=3	Regular	844.2	0	47610.8	13	2	38	5.53	368453	0	274477			Green	16 266 20397
266	ENOA_HUMAN	P06733	Alpha-enolase OS=Homo sapiens OX=9606 GN=ENO1 PE=1 SV=2	Regular	844.2	0	47511.2	13	2	39	5.53	368453	0	274477			Green	16 286 20397
5509	HV343_HUMAN	A0A0B4J1X8	Immunoglobulin heavy variable 3-43 OS=Homo sapiens OX=9606 GN=IGHV3-43 PE=3 SV=1	Regular	835.623	0	13247.9	12	2	9	13.56	124215	0	41881			Green	648 680 688 739 740 746 747 748 776 778 781 830 831 833 845 922 924 925 936 937 5510
831	HV313_HUMAN	P01766	Immunoglobulin heavy variable 3-13 OS=Homo sapiens OX=9606 GN=IGHV3-13 PE=1 SV=2	Regular	835.623	0	12677.3	12	2	7	13.79	124215	0	41881			Green	648 680 688 739 740 746 747 748 776 778 781 830 833 845 922 924 925 936 937 5509 5510
739	HV320_HUMAN	A0A0C4DH32	Immunoglobulin heavy variable 3-20 OS=Homo sapiens OX=9606 GN=IGHV3-20 PE=3 SV=2	Regular	835.623	0	12844.5	12	2	8	13.68	124215	0	41881			Green	648 680 688 740 746 747 748 776 778 781 830 831 833 845 922 924 925 936 937 5509 5510
17071	CBG_HUMAN	P08185	Corticosteroid-binding globulin OS=Homo sapiens OX=9606 GN=SERPINA6 PE=1 SV=1	Regular	819.292	0	45312.1	29	6	23	17.04	68673	49742	17133	20.4726	0.9277	Green
825	HV102_HUMAN	P23083	Immunoglobulin heavy variable 1-2 OS=Homo sapiens OX=9606 GN=IGHV1-2 PE=1 SV=2	Regular	711.819	0	13198.9	11	3	10	22.22	60718	90307.5	5687	37.1684	0.4906	Green
986	K1C26_HUMAN	Q7Z3Y9	Keratin_ type I cytoskeletal 26 OS=Homo sapiens OX=9606 GN=KRT26 PE=1 SV=2	Regular	688.207	0	52652.1	13	2	38	1.92	140888	0	42901			Green	981 985 987 988 1599 15686
1241	LUM_HUMAN	P51884	Lumican OS=Homo sapiens OX=9606 GN=LUM PE=1 SV=2	Regular	687.189	0	38771.2	31	10	20	33.43	70653	37362	15418	15.3773	0.5962	Green
992	K22O_HUMAN	Q01546	Keratin_ type II cytoskeletal 2 oral OS=Homo sapiens OX=9606 GN=KRT76 PE=1 SV=2	Regular	644.465	0	66411.1	37	7	51	6.58	93358	0	29532			Green	989 991 993 1604 1605 1612 1967 11652 15692 15695
6760	A2AP_HUMAN	P08697	Alpha-2-antiplasmin OS=Homo sapiens OX=9606 GN=SERPINF2 PE=1 SV=3	Regular	632.45	0	54908	36	10	35	26.48	77160	48590	18440	19.9985	1.0981	Green
11392	GALE_HUMAN	Q14376	UDP-glucose 4-epimerase OS=Homo sapiens OX=9606 GN=GALE PE=1 SV=2	Regular	604.925	0	38680.9	9	2	29	7.76	75945	215301	18660	88.6126	3.4276	Green
1612	K2C4_HUMAN	P19013	Keratin_ type II cytoskeletal 4 OS=Homo sapiens OX=9606 GN=KRT4 PE=1 SV=4	Regular	563.49	0	57684.5	15	2	47	3	49478	0	17204			Green	989 991 992 993 1604 1605 11652 15692 15695
10914	SAMP_HUMAN	P02743	Serum amyloid P-component OS=Homo sapiens OX=9606 GN=APCS PE=1 SV=2	Regular	583.16	0	25501.2	26	8	18	27.8	49030	31973	7857	13.1593	0.3356	Green
17023	C4BPA_HUMAN	P04003	C4b-binding protein alpha chain OS=Homo sapiens OX=9606 GN=C4BPA PE=1 SV=2	Regular	566.494	0	69086.2	43	15	50	27.97	81805	35273	17816	14.5175	1.003	Green
19273	APOC2_HUMAN	P02655	Apolipoprotein C-II OS=Homo sapiens OX=9606 GN=APOC2 PE=1 SV=1	Regular	523.087	0	11283.9	12	3	7	28.71	34025	34025	6381	14.0039	0.158	Green
19592	APOE_HUMAN	P02649	Apolipoprotein E OS=Homo sapiens OX=9606 GN=APOE PE=1 SV=1	Regular	494.082	0	36268.2	23	9	33	27.44	31186	14829	5473	6.1033	0.2214	Green
936	HV349_HUMAN	A0A0A0MS15	Immunoglobulin heavy variable 3-49 OS=Homo sapiens OX=9606 GN=IGHV3-49 PE=3 SV=1	Regular	492.815	0	13227	12	3	9	21.01	116657	16948.7	41522	6.9757	0.0923	Green	648 680 688 739 740 746 747 748 776 778 781 830 831 833 845 922 924 925 937 5509 5510
15685	K1C13_HUMAN	P13646	Keratin_ type I cytoskeletal 13 OS=Homo sapiens OX=9606 GN=KRT13 PE=1 SV=4	Regular	427.767	0	49930.5	22	3	44	4.59	99053	0	27330			Green	981 982 1599 1600 11651 15686
11625	ITIH3_HUMAN	Q06033	Inter-alpha-trypsin inhibitor heavy chain H3 OS=Homo sapiens OX=9606 GN=ITIH3 PE=1 SV=2	Regular	490.246	0	100135	54	14	69	17.19	107841	55945	24963	23.0256	2.3057	Green
13263	SAA2_HUMAN	P0DJI9	Serum amyloid A-2 protein OS=Homo sapiens OX=9606 GN=SAA2 PE=1 SV=1	Regular	482.031	0	13584.1	8	3	13	30.33	11071	0	1724			Green	13138
13138	SAA1_HUMAN	P0DJI8	Serum amyloid A-1 protein OS=Homo sapiens OX=9606 GN=SAA1 PE=1 SV=1	Regular	482.031	0	13589.1	10	4	13	43.44	11774	11088	1922	4.5635	0.062	Green	13263
4592	GPX3_HUMAN	P22352	Glutathione peroxidase 3 OS=Homo sapiens OX=9606 GN=GPX3 PE=1 SV=2	Regular	481.645	0	25630.5	14	6	16	21.24	19090	14733	3606	6.0637	0.1554	Green
2592	MYH16_HUMAN	Q9H6N6	Putative uncharacterized protein MYH16 OS=Homo sapiens OX=9606 GN=MYH16 PE=1 SV=2	Regular	457.986	0	128518	21	12	119	10.57	242401	3554	47197	1.4627	0.188	Green	14648 20397
4518	HBAZ_HUMAN	P02008	Hemoglobin subunit zeta OS=Homo sapiens OX=9606 GN=HBZ PE=1 SV=2	Regular	454.12	0	15694.1	5	3	11	23.24	17093	1810.61	3851	0.7452	0.0117	Green	4572
1113	LV861_HUMAN	A0A075B6I0	Immunoglobulin lambda variable 8-61 OS=Homo sapiens OX=9606 GN=IGLV8-61 PE=3 SV=7	Regular	450.524	0	12928.5	8	1	4	7.38	21167	63501	6228	26.1355	0.3379	Green
1404	LV214_HUMAN	P01704	Immunoglobulin lambda variable 2-14 OS=Homo sapiens OX=9606 GN=IGLV2-14 PE=1 SV=2	Regular	446.826	0	12710.9	7	2	2	17.5	43115	60128	9047	24.7472	0.3146	Green	1112 1400
18943	DCD_HUMAN	P81605	Dermcidin OS=Homo sapiens OX=9606 GN=DCD PE=1 SV=2	Regular	419.801	0	11397.9	6	2	14	10	8439	20970	1475	8.6307	0.0984	Green
14648	SHLD3_HUMAN	Q6ZNX1	Shieldin complex subunit 3 OS=Homo sapiens OX=9606 GN=SHLD3 PE=1 SV=1	Regular	410.976	0	29241.4	9	1	25	2.4	214616	0	44350			Green	2592 20397
16710	CO5_HUMAN	P01031	Complement C5 OS=Homo sapiens OX=9606 GN=C5 PE=1 SV=4	Regular	402.621	0	190016	89	35	149	21.54	141475	24014	22093	9.8836	1.878	Green
19512	AFAM_HUMAN	P43652	Afamin OS=Homo sapiens OX=9606 GN=AFM PE=1 SV=1	Regular	380.843	0	71008.1	43	21	67	30.72	97554	38478	14774	15.8366	1.1245	Green
5056	FCN3_HUMAN	O75636	Ficolin-3 OS=Homo sapiens OX=9606 GN=FCN3 PE=1 SV=2	Regular	380.199	0	33416.3	10	6	25	19.4	19375	11408	2967	4.6953	0.1569	Green
747	HV364_HUMAN	A0A075B6Q5	Immunoglobulin heavy variable 3-64 OS=Homo sapiens OX=9606 GN=IGHV3-64 PE=3 SV=1	Regular	352.082	0.58	13061.8	5	1	8	4.24	112019	0	39173			Green	648 680 688 739 740 746 748 776 778 781 830 831 833 845 922 924 925 936 937 5509 5510
10597	TRFL_HUMAN	P02788	Lactotransferrin OS=Homo sapiens OX=9606 GN=LTF PE=1 SV=6	Regular	347.889	0.58	80063.9	17	5	76	3.94	376333	1020.35	48029	0.42	0.0336	Green	15577
17258	C1R_HUMAN	P00736	Complement C1r subcomponent OS=Homo sapiens OX=9606 GN=C1R PE=1 SV=2	Regular	318.259	0.58	81658.4	38	17	53	21.56	51787	22029	11250	9.0666	0.7404	Green
11652	K2C75_HUMAN	O95678	Keratin_ type II cytoskeletal 75 OS=Homo sapiens OX=9606 GN=KRT75 PE=1 SV=2	Regular	312.94	0.57	59845.6	34	9	47	12.34	78414	0	17149			Green	989 991 992 993 1604 1605 1612 1967 15692 15695
5250	HBG1_HUMAN	P69891	Hemoglobin subunit gamma-1 OS=Homo sapiens OX=9606 GN=HBG1 PE=1 SV=2	Regular	328.608	0.57	16197.5	7	1	14	6.8	89460	0	13048			Green	4110 4111 4346 4371
4111	HBG2_HUMAN	P69892	Hemoglobin subunit gamma-2 OS=Homo sapiens OX=9606 GN=HBG2 PE=1 SV=2	Regular	328.608	0.57	16183.5	7	1	14	6.8	89460	0	13048			Green	4110 4346 4371 5250
4110	HBE_HUMAN	P02100	Hemoglobin subunit epsilon OS=Homo sapiens OX=9606 GN=HBE1 PE=1 SV=2	Regular	328.608	0.56	16259.9	7	1	14	6.8	89460	0	13048			Green	4111 4346 4371 5250
1112	LV151_HUMAN	P01701	Immunoglobulin lambda variable 1-51 OS=Homo sapiens OX=9606 GN=IGLV1-51 PE=1 SV=2	Regular	299.085	0.56	12476.8	8	3	7	17.95	22730	14818.1	3770	6.0988	0.0761	Green	1400 1404
15695	K2C74_HUMAN	Q7RTS7	Keratin_ type II cytoskeletal 74 OS=Homo sapiens OX=9606 GN=KRT74 PE=1 SV=2	Regular	276.373	0.56	58264.7	20	6	55	6.99	75079	38171.5	25026	15.7104	0.9154	Green	989 991 992 993 1604 1605 1612 11652 15692
6687	AB12B_HUMAN	Q7Z5M8	Protein ABHD12B OS=Homo sapiens OX=9606 GN=ABHD12B PE=2 SV=1	Regular	293.796	0.56	41346.7	12	5	32	15.75	156492	226964	19074	93.4126	3.8623	Green

## Sheet: P4_SW_REP1
protein.key	protein.Entry	protein.Accession	protein.Description	protein.dataBaseType	protein.score	protein.falsePositiveRate	protein.avgMass	protein.MatchedProducts	protein.matchedPeptides	protein.digestPeps	protein.seqCover(%)	protein.MatchedPeptideIntenSum	protein.top3MatchedPeptideIntenSum	protein.MatchedProductIntenSum	protein.fmolOnColumn	protein.ngramOnColumn	protein.AutoCurate	protein.Key_ForHomologs
19652	ALBU_HUMAN	P02768	Serum albumin OS=Homo sapiens OX=9606 GN=ALB PE=1 SV=2	Regular	53113.2	0	71362.7	1347	79	61	85.22	27056170	4018776	11062240	1690.6	120.646	Green
19499	APOA1_HUMAN	P02647	Apolipoprotein A-I OS=Homo sapiens OX=9606 GN=APOA1 PE=1 SV=1	Regular	52024.6	0	30777.9	500	36	35	80.9	6762699	1405088	2185241	591.085	18.1923	Green
6014	IGKC_HUMAN	P01834	Immunoglobulin kappa constant OS=Homo sapiens OX=9606 GN=IGKC PE=1 SV=2	Regular	45249	0	11936.1	134	7	7	80.37	1756645	1422302	560270	598.327	7.1417	Green
15577	TRFE_HUMAN	P02787	Serotransferrin OS=Homo sapiens OX=9606 GN=TF PE=1 SV=3	Regular	41981.1	0	79345.1	879	54	79	72.21	11336330	1486382	3584817	625.284	49.6132	Green
6113	IGLC3_HUMAN	P0DOY3	Immunoglobulin lambda constant 3 OS=Homo sapiens OX=9606 GN=IGLC3 PE=1 SV=1	Regular	36682.2	0	11436.6	73	5	7	72.64	1315218	0	285018			Green	2139 2281 6080 6203 6218
6080	IGLC2_HUMAN	P0DOY2	Immunoglobulin lambda constant 2 OS=Homo sapiens OX=9606 GN=IGLC2 PE=1 SV=1	Regular	36682.2	0	11464.7	82	5	7	72.64	1365562	1225971	287804	515.735	5.9127	Green	2139 2281 6113 6203 6218
6203	IGLL5_HUMAN	B9A064	Immunoglobulin lambda-like polypeptide 5 OS=Homo sapiens OX=9606 GN=IGLL5 PE=2 SV=2	Regular	34865.2	0	23405.4	73	6	12	39.72	1283213	1214145	285441	510.76	11.9546	Green	2139 2281 6080 6113 6218
6218	IGLC1_HUMAN	P0CG04	Immunoglobulin lambda constant 1 OS=Homo sapiens OX=9606 GN=IGLC1 PE=1 SV=1	Regular	34283.7	0	11518.8	63	5	7	72.64	1235428	0	264843			Green	2139 2281 6080 6113 6203
2281	IGLC6_HUMAN	P0CF74	Immunoglobulin lambda constant 6 OS=Homo sapiens OX=9606 GN=IGLC6 PE=1 SV=1	Regular	33538.3	0	11447.6	62	5	6	68.87	1046135	95540.2	248463	40.1914	0.4601	Green	2139 6080 6113 6203 6218
767	HPT_HUMAN	P00738	Haptoglobin OS=Homo sapiens OX=9606 GN=HP PE=1 SV=1	Regular	31304	0	45889.7	435	32	30	57.88	5803252	1472368	1866810	619.388	28.4235	Green	675
6733	A1AG1_HUMAN	P02763	Alpha-1-acid glycoprotein 1 OS=Homo sapiens OX=9606 GN=ORM1 PE=1 SV=1	Regular	29210.7	0	23739.7	138	12	21	55.72	1948271	973528	650574	409.539	9.7223	Green	6900
6872	A1AT_HUMAN	P01009	Alpha-1-antitrypsin OS=Homo sapiens OX=9606 GN=SERPINA1 PE=1 SV=3	Regular	26749.5	0	46907.7	482	39	37	65.31	5310278	1076907	1551399	453.028	21.2505	Green
20397	ENO1_YEAST	P00924	Enolase 1 OS=Saccharomyces cerevisiae (strain ATCC 204508 / S288c) GN=ENO1 PE=1 SV=3	Regular	24023.6	0	47976.3	301	23	37	53.23	4166073	1188566	1736378	500	23.9882	Green	16 266 286 2592 7335 14648
2139	IGLC7_HUMAN	A0M8Q6	Immunoglobulin lambda constant 7 OS=Homo sapiens OX=9606 GN=IGLC7 PE=1 SV=3	Regular	20690.7	0	11424.7	45	2	7	32.08	529231	0	163925			Green	2281 6080 6113 6203 6218
11598	IGHA1_HUMAN	P01876	Immunoglobulin heavy constant alpha 1 OS=Homo sapiens OX=9606 GN=IGHA1 PE=1 SV=2	Regular	20670.7	0	38510.1	211	14	23	53.82	2847321	1121620	1151295	471.837	18.1705	Green	6194
6668	AACT_HUMAN	P01011	Alpha-1-antichymotrypsin OS=Homo sapiens OX=9606 GN=SERPINA3 PE=1 SV=2	Regular	19060.3	0	47822.1	251	23	35	39.48	1680813	458848	498573	193.026	9.2309	Green
19241	APOA2_HUMAN	P02652	Apolipoprotein A-II OS=Homo sapiens OX=9606 GN=APOA2 PE=1 SV=1	Regular	17045.8	0	11289.1	109	9	11	69	1345406	768083	422110	323.113	3.6477	Green
675	HPTR_HUMAN	P00739	Haptoglobin-related protein OS=Homo sapiens OX=9606 GN=HPR PE=2 SV=2	Regular	16834.5	0	39542.9	236	22	27	56.61	2766592	69702	973440	29.3219	1.1595	Green	767
15996	CO3_HUMAN	P01024	Complement C3 OS=Homo sapiens OX=9606 GN=C3 PE=1 SV=2	Regular	16440.2	0	188688	1180	117	153	66.75	8953080	773268	2326052	325.295	61.3792	Green	320 13062
11404	HEMO_HUMAN	P02790	Hemopexin OS=Homo sapiens OX=9606 GN=HPX PE=1 SV=2	Regular	16256.8	0	52417.8	279	30	38	54.98	2908401	842955	788425	354.61	18.5879	Green	851
19371	APOC3_HUMAN	P02656	Apolipoprotein C-III OS=Homo sapiens OX=9606 GN=APOC3 PE=1 SV=1	Regular	14907.5	0	10852.3	36	4	10	52.53	261681	258783	62733	108.864	1.1814	Green
908	IGHG3_HUMAN	P01860	Immunoglobulin heavy constant gamma 3 OS=Homo sapiens OX=9606 GN=IGHG3 PE=1 SV=2	Regular	14470.9	0	42313.5	174	15	24	44.83	1786358	396586	604560	166.834	7.0593	Green	2137 6053 11602
4371	HBB_HUMAN	P68871	Hemoglobin subunit beta OS=Homo sapiens OX=9606 GN=HBB PE=1 SV=2	Regular	14385.2	0	16112.5	97	10	13	70.07	464700	239735	106568	100.85	1.625	Green	4346
6776	A2MG_HUMAN	P01023	Alpha-2-macroglobulin OS=Homo sapiens OX=9606 GN=A2M PE=1 SV=3	Regular	14122.1	0	164717	815	71	105	56.04	6530781	716610	1671173	301.46	49.6555	Green	11530
6053	IGHG1_HUMAN	P01857	Immunoglobulin heavy constant gamma 1 OS=Homo sapiens OX=9606 GN=IGHG1 PE=1 SV=1	Regular	14251	0	36619.2	152	13	21	57.88	1692101	576099	545727	242.35	8.8747	Green	908 2137 11602
5958	IGHM_HUMAN	P01871	Immunoglobulin heavy constant mu OS=Homo sapiens OX=9606 GN=IGHM PE=1 SV=4	Regular	14045.7	0	50124.1	207	17	39	36.2	1909686	648212	455660	272.687	13.6682	Green
6900	A1AG2_HUMAN	P19652	Alpha-1-acid glycoprotein 2 OS=Homo sapiens OX=9606 GN=ORM2 PE=1 SV=2	Regular	12534.1	0	23887.8	91	9	23	40.3	799606	365059	280964	153.571	3.6685	Green	6733
11602	IGHG2_HUMAN	P01859	Immunoglobulin heavy constant gamma 2 OS=Homo sapiens OX=9606 GN=IGHG2 PE=1 SV=2	Regular	11953.9	0	36528	140	16	20	52.76	1656806	621292	520344	261.362	9.547	Green	908 2137 6053
9431	VTDB_HUMAN	P02774	Vitamin D-binding protein OS=Homo sapiens OX=9606 GN=GC PE=1 SV=2	Regular	11520.8	0	54514.4	312	30	48	60.97	1632341	443704	414329	186.655	10.1754	Green
1967	K2C1_HUMAN	P04264	Keratin_ type II cytoskeletal 1 OS=Homo sapiens OX=9606 GN=KRT1 PE=1 SV=6	Regular	11190.1	0	66209.9	290	37	50	46.89	1864005	443808	520889	186.699	12.3613	Green	989 991 992 993 1604 1605 11652 15692
2137	IGHG4_HUMAN	P01861	Immunoglobulin heavy constant gamma 4 OS=Homo sapiens OX=9606 GN=IGHG4 PE=1 SV=1	Regular	10730.3	0	36453.8	108	11	20	43.73	1431536	171022	506840	71.9448	2.6227	Green	908 6053 11602
15551	TTHY_HUMAN	P02766	Transthyretin OS=Homo sapiens OX=9606 GN=TTR PE=1 SV=1	Regular	10327.6	0	16001.1	63	8	12	72.79	212981	146158	38439	61.485	0.9838	Green
680	HV307_HUMAN	P01780	Immunoglobulin heavy variable 3-7 OS=Homo sapiens OX=9606 GN=IGHV3-7 PE=1 SV=2	Regular	8119.6	0	13113.8	35	5	9	36.75	235736	209775	74500	88.2471	1.1573	Green	648 688 691 739 740 746 748 776 778 781 830 831 833 845 922 924 925 936 937 5509 5510
17924	CERU_HUMAN	P00450	Ceruloplasmin OS=Homo sapiens OX=9606 GN=CP PE=1 SV=1	Regular	7715.77	0	123061	369	42	88	42.44	2310373	512474	580509	215.585	26.5301	Green
981	K1C10_HUMAN	P13645	Keratin_ type I cytoskeletal 10 OS=Homo sapiens OX=9606 GN=KRT10 PE=1 SV=6	Regular	7688.2	0	59055.3	247	32	37	54.28	1710121	411812	443826	173.239	10.2307	Green	982 985 986 987 988 1599 1600 1601 1602 1668 2123 2124 2125 2403 11650 11651 15685 15686 15687 15690 15691
4332	FETUA_HUMAN	P02765	Alpha-2-HS-glycoprotein OS=Homo sapiens OX=9606 GN=AHSG PE=1 SV=2	Regular	7687.91	0	40139.2	121	14	22	41.96	801280	497141	225449	209.135	8.3945	Green
10217	ZA2G_HUMAN	P25311	Zinc-alpha-2-glycoprotein OS=Homo sapiens OX=9606 GN=AZGP1 PE=1 SV=2	Regular	6773.07	0	34486.9	125	20	29	67.11	494733	180901	73703	76.1005	2.6245	Green
17770	APOA4_HUMAN	P06727	Apolipoprotein A-IV OS=Homo sapiens OX=9606 GN=APOA4 PE=1 SV=3	Regular	6503.23	0	45399.1	190	32	45	71.46	920305	196118	187585	82.5019	3.7455	Green
19287	A1BG_HUMAN	P04217	Alpha-1B-glycoprotein OS=Homo sapiens OX=9606 GN=A1BG PE=1 SV=4	Regular	6419.65	0	54823.8	139	15	28	38.99	706417	260889	158107	109.749	6.0169	Green
19688	ANT3_HUMAN	P01008	Antithrombin-III OS=Homo sapiens OX=9606 GN=SERPINC1 PE=1 SV=1	Regular	6342.67	0	53058.8	200	28	41	50.43	1117289	275334	234638	115.826	6.1456	Green
6194	IGHA2_HUMAN	P01877	Immunoglobulin heavy constant alpha 2 OS=Homo sapiens OX=9606 GN=IGHA2 PE=1 SV=4	Regular	6243.79	0	37389.8	64	8	23	42.06	860430	107809	360492	45.3524	1.6957	Green	11598
937	HV366_HUMAN	A0A0C4DH42	Immunoglobulin heavy variable 3-66 OS=Homo sapiens OX=9606 GN=IGHV3-66 PE=3 SV=1	Regular	6162.3	0	12926.6	27	3	8	23.28	222149	0	73721			Green	648 680 688 691 739 740 746 748 776 778 781 830 831 833 845 922 924 925 936 5509 5510
833	HV333_HUMAN	P01772	Immunoglobulin heavy variable 3-33 OS=Homo sapiens OX=9606 GN=IGHV3-33 PE=1 SV=2	Regular	6162.3	0	13245	27	3	9	23.08	222149	0	73721			Green	648 680 688 691 739 740 746 748 776 778 781 830 831 845 922 924 925 936 937 5509 5510
748	HV374_HUMAN	A0A0B4J1X5	Immunoglobulin heavy variable 3-74 OS=Homo sapiens OX=9606 GN=IGHV3-74 PE=3 SV=1	Regular	6162.3	0	13010.7	27	3	9	23.08	222149	0	73721			Green	648 680 688 691 739 740 746 776 778 781 830 831 833 845 922 924 925 936 937 5509 5510
746	HV353_HUMAN	P01767	Immunoglobulin heavy variable 3-53 OS=Homo sapiens OX=9606 GN=IGHV3-53 PE=1 SV=2	Regular	6162.3	0	12940.6	27	3	8	23.28	222149	26996	73721	11.3565	0.147	Green	648 680 688 691 739 740 748 776 778 781 830 831 833 845 922 924 925 936 937 5509 5510
648	HVC33_HUMAN	P0DP02	Immunoglobulin heavy variable 3-30-3 OS=Homo sapiens OX=9606 GN=IGHV3-30-3 PE=3 SV=1	Regular	6162.3	0	13159.9	33	3	9	23.08	287494	0	96738			Green	680 688 691 739 740 746 748 776 778 781 830 831 833 845 922 924 925 936 937 5509 5510
4346	HBD_HUMAN	P02042	Hemoglobin subunit delta OS=Homo sapiens OX=9606 GN=HBD PE=1 SV=2	Regular	5809.53	0	16169.6	43	5	13	33.33	224884	0	43143			Green	4371
18241	CFAB_HUMAN	P00751	Complement factor B OS=Homo sapiens OX=9606 GN=CFB PE=1 SV=2	Regular	5626.5	0	86901.6	209	31	69	37.57	1081166	317703	211449	133.65	11.6144	Green
5510	HV348_HUMAN	P01763	Immunoglobulin heavy variable 3-48 OS=Homo sapiens OX=9606 GN=IGHV3-48 PE=1 SV=2	Regular	5547.66	0	13040.7	25	3	7	23.08	209775	0	68702			Green	648 680 688 691 739 740 746 748 776 778 781 830 831 833 845 922 924 925 936 937 5509
924	HV321_HUMAN	A0A0B4J1V1	Immunoglobulin heavy variable 3-21 OS=Homo sapiens OX=9606 GN=IGHV3-21 PE=1 SV=1	Regular	5547.66	0	13010.7	25	3	7	23.08	209775	0	68702			Green	648 680 688 691 739 740 746 748 776 778 781 830 831 833 845 922 925 936 937 5509 5510
830	HV311_HUMAN	P01762	Immunoglobulin heavy variable 3-11 OS=Homo sapiens OX=9606 GN=IGHV3-11 PE=1 SV=2	Regular	5547.66	0	13079.8	25	3	8	23.08	209775	0	68702			Green	648 680 688 691 739 740 746 748 776 778 781 831 833 845 922 924 925 936 937 5509 5510
1799	KV320_HUMAN	P01619	Immunoglobulin kappa variable 3-20 OS=Homo sapiens OX=9606 GN=IGKV3-20 PE=1 SV=2	Regular	5332.73	0	12671.2	23	3	8	38.79	74022	62483	9708	26.285	0.3331	Green	2053
2053	KVD20_HUMAN	A0A0C4DH25	Immunoglobulin kappa variable 3D-20 OS=Homo sapiens OX=9606 GN=IGKV3D-20 PE=3 SV=1	Regular	5168.56	0	12629.1	19	2	7	19.83	61404	0	6054			Green	1799
925	HV323_HUMAN	P01764	Immunoglobulin heavy variable 3-23 OS=Homo sapiens OX=9606 GN=IGHV3-23 PE=1 SV=2	Regular	5124.87	0	12753.4	26	3	8	23.08	189281	0	56085			Green	648 680 688 739 740 746 748 776 778 781 830 831 833 845 922 924 936 937 5509 5510
778	HV330_HUMAN	P01768	Immunoglobulin heavy variable 3-30 OS=Homo sapiens OX=9606 GN=IGHV3-30 PE=1 SV=2	Regular	5124.87	0	13117.9	26	3	9	23.08	189281	0	56085			Green	648 680 688 739 740 746 748 776 781 830 831 833 845 922 924 925 936 937 5509 5510
740	HV335_HUMAN	P0DP03	Immunoglobulin heavy variable 3-30-5 OS=Homo sapiens OX=9606 GN=IGHV3-30-5 PE=3 SV=1	Regular	5124.87	0	13117.9	26	3	9	23.08	189281	33024	56085	13.8924	0.1822	Green	648 680 688 739 746 748 776 778 781 830 831 833 845 922 924 925 936 937 5509 5510
15690	K1C9_HUMAN	P35527	Keratin_ type I cytoskeletal 9 OS=Homo sapiens OX=9606 GN=KRT9 PE=1 SV=3	Regular	4881.47	0	62292.5	159	23	44	42.38	583178	138472	158114	58.2517	3.6286	Green	981 982 1599 1600 11650 11651 15686
691	HV741_HUMAN	A0A0J9YVY3	Immunoglobulin heavy variable 7-4-1 OS=Homo sapiens OX=9606 GN=IGHV7-4-1 PE=3 SV=1	Regular	4740.34	0	13019.7	13	1	8	9.4	65892	0	28313			Green	648 680 746 748 830 833 924 937 5510
6217	IGJ_HUMAN	P01591	Immunoglobulin J chain OS=Homo sapiens OX=9606 GN=JCHAIN PE=1 SV=4	Regular	4446.76	0	18554.8	54	7	12	42.14	231966	179707	34694	75.5982	1.4027	Green
19722	AMBP_HUMAN	P02760	Protein AMBP OS=Homo sapiens OX=9606 GN=AMBP PE=1 SV=1	Regular	4109.73	0	39912	60	10	27	32.67	242763	186968	42463	78.6528	3.1392	Green
4572	HBA_HUMAN	P69905	Hemoglobin subunit alpha OS=Homo sapiens OX=9606 GN=HBA1 PE=1 SV=2	Regular	4054.01	0	15314.6	52	5	9	34.51	228374	194090	56246	81.6488	1.2504	Green	4518
991	K22E_HUMAN	P35908	Keratin_ type II cytoskeletal 2 epidermal OS=Homo sapiens OX=9606 GN=KRT2 PE=1 SV=2	Regular	3874.96	0	65718.1	156	29	58	50.08	853470	136925	185528	57.6011	3.7854	Green	989 992 993 1604 1605 1608 1612 1967 11652 15692 15695
7118	RET4_HUMAN	P02753	Retinol-binding protein 4 OS=Homo sapiens OX=9606 GN=RBP4 PE=1 SV=3	Regular	3651.75	0	23352.2	56	9	15	71.64	148202	83325	32704	35.0528	0.8186	Green
825	HV102_HUMAN	P23083	Immunoglobulin heavy variable 1-2 OS=Homo sapiens OX=9606 GN=IGHV1-2 PE=1 SV=2	Regular	3519.25	0	13198.9	14	2	10	20.51	48906	73359	15755	30.8603	0.4073	Green	826
16738	CLUS_HUMAN	P10909	Clusterin OS=Homo sapiens OX=9606 GN=CLU PE=1 SV=1	Regular	3496.54	0	53065	113	18	40	38.53	439599	152480	87150	64.1445	3.4038	Green
11624	ITIH2_HUMAN	P19823	Inter-alpha-trypsin inhibitor heavy chain H2 OS=Homo sapiens OX=9606 GN=ITIH2 PE=1 SV=2	Regular	3458.13	0	106920	199	29	75	33.19	893064	266280	198852	112.017	11.9769	Green
14810	SAA4_HUMAN	P35542	Serum amyloid A-4 protein OS=Homo sapiens OX=9606 GN=SAA4 PE=1 SV=2	Regular	3448.78	0	14860.7	19	3	11	19.23	90274	88643	21097	37.2899	0.5542	Green
6902	A2GL_HUMAN	P02750	Leucine-rich alpha-2-glycoprotein OS=Homo sapiens OX=9606 GN=LRG1 PE=1 SV=2	Regular	3346.1	0	38406.1	75	16	29	49.28	273677	103451	56756	43.5193	1.6714	Green
826	HV118_HUMAN	A0A0C4DH31	Immunoglobulin heavy variable 1-18 OS=Homo sapiens OX=9606 GN=IGHV1-18 PE=3 SV=1	Regular	3235.41	0	12934.5	11	1	8	9.4	41098	0	14466			Green	825
2162	ITIH4_HUMAN	Q14624	Inter-alpha-trypsin inhibitor heavy chain H4 OS=Homo sapiens OX=9606 GN=ITIH4 PE=1 SV=4	Regular	3213.07	0	103586	191	28	67	35.59	864498	265573	199929	111.72	11.5726	Green
806	IC1_HUMAN	P05155	Plasma protease C1 inhibitor OS=Homo sapiens OX=9606 GN=SERPING1 PE=1 SV=2	Regular	3178.9	0	55382.4	89	14	30	29.4	370779	158919	44690	66.8533	3.7025	Green
15658	ITIH1_HUMAN	P19827	Inter-alpha-trypsin inhibitor heavy chain H1 OS=Homo sapiens OX=9606 GN=ITIH1 PE=1 SV=3	Regular	3167.16	0	101846	161	21	59	27.33	653744	215184	132127	90.5225	9.2193	Green
19501	APOC1_HUMAN	P02654	Apolipoprotein C-I OS=Homo sapiens OX=9606 GN=APOC1 PE=1 SV=1	Regular	3081.73	0	9331.94	20	4	7	26.51	72019	65766	10393	27.6661	0.2582	Green
19373	APOD_HUMAN	P05090	Apolipoprotein D OS=Homo sapiens OX=9606 GN=APOD PE=1 SV=1	Regular	2723.02	0	21560.7	39	7	13	32.8	196264	146824	44388	61.7652	1.3317	Green
844	HV434_HUMAN	P06331	Immunoglobulin heavy variable 4-34 OS=Homo sapiens OX=9606 GN=IGHV4-34 PE=1 SV=2	Regular	2661.11	0	13928.9	18	3	7	25.2	71439	0	12428			Green	650 689 690 737 738 782 783 784 843
784	HV439_HUMAN	P01824	Immunoglobulin heavy variable 4-39 OS=Homo sapiens OX=9606 GN=IGHV4-39 PE=1 SV=2	Regular	2661.11	0	14088.2	18	3	8	24.8	71439	0	12428			Green	650 689 690 737 738 782 783 843 844
738	HVD82_HUMAN	P0DP08	Immunoglobulin heavy variable 4-38-2 OS=Homo sapiens OX=9606 GN=IGHV4-38-2 PE=3 SV=1	Regular	2661.11	0	13130	18	3	6	26.5	71439	0	12428			Green	650 689 690 737 782 783 784 843 844
737	HVD34_HUMAN	P0DP06	Immunoglobulin heavy variable 4-30-4 OS=Homo sapiens OX=9606 GN=IGHV4-30-4 PE=3 SV=1	Regular	2661.11	0	13270.1	18	3	6	26.27	71439	0	12428			Green	650 689 690 738 782 783 784 843 844
690	HV459_HUMAN	P01825	Immunoglobulin heavy variable 4-59 OS=Homo sapiens OX=9606 GN=IGHV4-59 PE=1 SV=2	Regular	2661.11	0	13049.9	18	3	6	26.72	71439	71439	12428	30.0526	0.3922	Green	650 689 737 738 782 783 784 843 844
650	HV461_HUMAN	A0A0C4DH41	Immunoglobulin heavy variable 4-61 OS=Homo sapiens OX=9606 GN=IGHV4-61 PE=3 SV=1	Regular	2661.11	0	13180	19	3	6	26.27	73287	0	12531			Green	689 690 737 738 782 783 784 843 844
652	HV601_HUMAN	A0A0B4J1U7	Immunoglobulin heavy variable 6-1 OS=Homo sapiens OX=9606 GN=IGHV6-1 PE=3 SV=1	Regular	2612.68	0	13595.3	10	2	6	13.22	35773	90732	11998	38.1687	0.5189	Green
2041	KNG1_HUMAN	P01042	Kininogen-1 OS=Homo sapiens OX=9606 GN=KNG1 PE=1 SV=2	Regular	2564.54	0	73041	119	24	65	36.8	594645	234722	104211	98.7417	7.2122	Green
3586	KVD26_HUMAN	A0A0A0MRZ7	Immunoglobulin kappa variable 2D-26 OS=Homo sapiens OX=9606 GN=IGKV2D-26 PE=3 SV=1	Regular	2430.07	0	13411.2	13	1	6	10.83	114061	0	26052			Green	1178 1181 1182 1184 1762 1797 2469 2476
2476	KVD29_HUMAN	A0A075B6S2	Immunoglobulin kappa variable 2D-29 OS=Homo sapiens OX=9606 GN=IGKV2D-29 PE=3 SV=1	Regular	2430.07	0	13257.2	13	1	6	10.83	114061	0	26052			Green	1178 1181 1182 1184 1762 1797 2469 3586
2469	KV229_HUMAN	A2NJV5	Immunoglobulin kappa variable 2-29 OS=Homo sapiens OX=9606 GN=IGKV2-29 PE=3 SV=2	Regular	2430.07	0	13199.1	13	1	6	10.83	114061	0	26052			Green	1178 1181 1182 1184 1762 1797 2476 3586
1797	KV230_HUMAN	P06310	Immunoglobulin kappa variable 2-30 OS=Homo sapiens OX=9606 GN=IGKV2-30 PE=3 SV=2	Regular	2430.07	0	13299.1	13	1	7	10.83	114061	0	26052			Green	1178 1181 1182 1184 1762 2469 2476 3586
1762	KV228_HUMAN	A0A075B6P5	Immunoglobulin kappa variable 2-28 OS=Homo sapiens OX=9606 GN=IGKV2-28 PE=3 SV=1	Regular	2430.07	0	13070.8	13	1	5	10.83	114061	0	26052			Green	1178 1181 1182 1184 1797 2469 2476 3586
1184	KVD40_HUMAN	P01614	Immunoglobulin kappa variable 2D-40 OS=Homo sapiens OX=9606 GN=IGKV2D-40 PE=1 SV=2	Regular	2430.07	0	13424.2	13	1	5	10.74	114061	0	26052			Green	1178 1181 1182 1762 1797 2469 2476 3586
1182	KVD30_HUMAN	A0A075B6S6	Immunoglobulin kappa variable 2D-30 OS=Homo sapiens OX=9606 GN=IGKV2D-30 PE=3 SV=1	Regular	2430.07	0	13329.1	13	1	6	10.83	114061	0	26052			Green	1178 1181 1184 1762 1797 2469 2476 3586
1181	KVD28_HUMAN	P01615	Immunoglobulin kappa variable 2D-28 OS=Homo sapiens OX=9606 GN=IGKV2D-28 PE=1 SV=2	Regular	2430.07	0	13070.8	13	1	5	10.83	114061	342183	26052	143.948	1.8815	Green	1178 1182 1184 1762 1797 2469 2476 3586
1178	KV240_HUMAN	A0A087WW87	Immunoglobulin kappa variable 2-40 OS=Homo sapiens OX=9606 GN=IGKV2-40 PE=3 SV=2	Regular	2430.07	0	13424.2	13	1	5	10.74	114061	0	26052			Green	1181 1182 1184 1762 1797 2469 2476 3586
18859	CD5L_HUMAN	O43866	CD5 antigen-like OS=Homo sapiens OX=9606 GN=CD5L PE=1 SV=1	Regular	2187.23	0	39627.6	61	13	36	45.24	156490	76535	31441	32.1964	1.2759	Green
7081	PON1_HUMAN	P27169	Serum paraoxonase/arylesterase 1 OS=Homo sapiens OX=9606 GN=PON1 PE=1 SV=3	Regular	2097.18	0	39902.4	47	8	22	25.92	144139	79960	23065	33.6372	1.3422	Green	7109
15692	K2C6B_HUMAN	P04259	Keratin_ type II cytoskeletal 6B OS=Homo sapiens OX=9606 GN=KRT6B PE=1 SV=5	Regular	2063.74	0	60352.2	47	14	50	23.4	292227	8966	65544	3.7718	0.2276	Green	989 991 992 993 1604 1605 1608 1612 1967 11652 15695
2470	KV105_HUMAN	P01602	Immunoglobulin kappa variable 1-5 OS=Homo sapiens OX=9606 GN=IGKV1-5 PE=1 SV=2	Regular	2068.71	0	12952.7	9	1	6	9.4	19765	59295	6116	24.9439	0.3231	Green
843	HV404_HUMAN	A0A075B6R2	Immunoglobulin heavy variable 4-4 OS=Homo sapiens OX=9606 GN=IGHV4-4 PE=3 SV=2	Regular	2000.33	0	12961.8	12	2	6	18.8	52983	0	6761			Green	650 689 690 737 738 782 783 784 844
783	HV431_HUMAN	P0DP07	Immunoglobulin heavy variable 4-31 OS=Homo sapiens OX=9606 GN=IGHV4-31 PE=3 SV=1	Regular	2000.33	0	13209.1	12	2	6	18.64	52983	0	6761			Green	650 689 690 737 738 782 784 843 844
689	HV432_HUMAN	A0A087WSY4	Immunoglobulin heavy variable 4-30-2 OS=Homo sapiens OX=9606 GN=IGHV4-30-2 PE=3 SV=1	Regular	2000.33	0	13139	12	2	6	18.64	52983	0	6761			Green	650 690 737 738 782 783 784 843 844
16465	CO9_HUMAN	P02748	Complement component C9 OS=Homo sapiens OX=9606 GN=C9 PE=1 SV=2	Regular	1997.55	0	64656.2	82	18	46	36.67	298873	136958	49723	57.6148	3.7252	Green
15686	K1C14_HUMAN	P02533	Keratin_ type I cytoskeletal 14 OS=Homo sapiens OX=9606 GN=KRT14 PE=1 SV=4	Regular	1967.51	0	51903.7	69	18	47	27.12	416309	29939	163984	12.5946	0.6537	Green	981 982 985 986 987 988 1599 1600 1601 1602 1668 2123 2124 2125 2403 11650 11651 15685 15687 15690 15691
1599	K1C16_HUMAN	P08779	Keratin_ type I cytoskeletal 16 OS=Homo sapiens OX=9606 GN=KRT16 PE=1 SV=4	Regular	1936.5	0	51610.1	66	18	47	32.56	410520	14953.8	159052	6.2907	0.3247	Green	981 982 985 986 987 988 1600 1601 1602 1668 2123 2124 2125 2403 11650 11651 15685 15686 15687 15690 15691
2048	KV401_HUMAN	P06312	Immunoglobulin kappa variable 4-1 OS=Homo sapiens OX=9606 GN=IGKV4-1 PE=1 SV=1	Regular	1898.4	0	13494.1	16	3	9	23.14	40189	55306.5	13038	23.2661	0.314	Green
988	K1C28_HUMAN	Q7Z3Y7	Keratin_ type I cytoskeletal 28 OS=Homo sapiens OX=9606 GN=KRT28 PE=1 SV=2	Regular	1817.06	0	51194.8	29	4	36	5.39	311619	0	113342			Green	981 982 985 986 987 1599 1600 1601 1602 1668 2123 2124 2125 2403 11651 15685 15686 15687 15691
1400	LV147_HUMAN	P01700	Immunoglobulin lambda variable 1-47 OS=Homo sapiens OX=9606 GN=IGLV1-47 PE=1 SV=2	Regular	1770.56	0	12454.7	14	2	6	24.79	37282	55923	9132	23.5254	0.293	Green	1111
782	HV428_HUMAN	A0A0C4DH34	Immunoglobulin heavy variable 4-28 OS=Homo sapiens OX=9606 GN=IGHV4-28 PE=3 SV=1	Regular	1647.32	0	13238.1	10	3	6	14.53	56072	80809.5	10027	33.9945	0.45	Green	650 689 690 737 738 783 784 843 844
16550	CO4B_HUMAN	P0C0L5	Complement C4-B OS=Homo sapiens OX=9606 GN=C4B PE=1 SV=2	Regular	1613.89	0	194291	188	38	127	25.63	544418	95198.4	93354	40.0476	7.7809	Green	16641
13941	THRB_HUMAN	P00734	Prothrombin OS=Homo sapiens OX=9606 GN=F2 PE=1 SV=2	Regular	1591.53	0	71519.7	110	22	51	43.25	300950	105996	50653	44.5899	3.1891	Green
11530	PZP_HUMAN	P20742	Pregnancy zone protein OS=Homo sapiens OX=9606 GN=PZP PE=1 SV=4	Regular	1388.11	0	165346	104	27	95	19.43	636109	13177	185124	5.5432	0.9166	Green	6776
16641	CO4A_HUMAN	P0C0L4	Complement C4-A OS=Homo sapiens OX=9606 GN=C4A PE=1 SV=2	Regular	1374.74	0	194383	188	40	127	27.64	560207	99591.1	96460	41.8955	8.1437	Green	16550
15685	K1C13_HUMAN	P13646	Keratin_ type I cytoskeletal 13 OS=Homo sapiens OX=9606 GN=KRT13 PE=1 SV=4	Regular	1355.85	0	49930.5	38	7	44	12.01	208776	1119	86086	0.4707	0.0235	Green	981 982 988 1599 1600 1601 1602 1668 2123 2124 2125 2403 11651 15686 15687 15691
10914	SAMP_HUMAN	P02743	Serum amyloid P-component OS=Homo sapiens OX=9606 GN=APCS PE=1 SV=2	Regular	1356.71	0	25501.2	38	9	18	35.87	58430	30596	11171	12.871	0.3282	Green
19479	ANGT_HUMAN	P01019	Angiotensinogen OS=Homo sapiens OX=9606 GN=AGT PE=1 SV=1	Regular	1354.34	0	53439.4	58	11	26	25.57	177315	101279	23438	42.6056	2.2768	Green
982	K1C19_HUMAN	P08727	Keratin_ type I cytoskeletal 19 OS=Homo sapiens OX=9606 GN=KRT19 PE=1 SV=4	Regular	1334.84	0	44106.1	48	11	45	29.5	318214	101071	122904	42.5179	1.8753	Green	981 988 1599 1600 1601 1602 1668 2123 2124 2125 2403 11650 11651 15685 15686 15687 15690 15691
19376	APOM_HUMAN	O95445	Apolipoprotein M OS=Homo sapiens OX=9606 GN=APOM PE=1 SV=2	Regular	1329.28	0	21595.5	25	6	18	27.13	94927	56931	20329	23.9495	0.5172	Green
14578	TM198_HUMAN	Q66K66	Transmembrane protein 198 OS=Homo sapiens OX=9606 GN=TMEM198 PE=1 SV=1	Regular	1313	0	40102.1	23	3	23	4.44	377189	828573	354656	348.56	13.978	Green
1600	K1C17_HUMAN	Q04695	Keratin_ type I cytoskeletal 17 OS=Homo sapiens OX=9606 GN=KRT17 PE=1 SV=2	Regular	1265.48	0	48390.9	44	11	48	16.9	249224	0	123163			Green	981 982 988 1599 1601 1602 1668 2123 2124 2125 2403 11650 11651 15685 15686 15687 15690 15691
11651	K1C15_HUMAN	P19012	Keratin_ type I cytoskeletal 15 OS=Homo sapiens OX=9606 GN=KRT15 PE=1 SV=3	Regular	1254.93	0	49439.9	46	12	46	24.34	238352	2325.25	120055	0.9782	0.0484	Green	981 982 988 1599 1600 1601 1602 1668 2123 2124 2125 2403 11650 15685 15686 15687 15690 15691
651	HV551_HUMAN	A0A0C4DH38	Immunoglobulin heavy variable 5-51 OS=Homo sapiens OX=9606 GN=IGHV5-51 PE=3 SV=1	Regular	1227.56	0	12845.7	10	2	9	23.08	18719	28078.5	3867	11.8119	0.1517	Green	786
11034	HEP2_HUMAN	P05546	Heparin cofactor 2 OS=Homo sapiens OX=9606 GN=SERPIND1 PE=1 SV=3	Regular	1201.24	0	57241.8	71	15	39	29.06	170365	59043	35999	24.8379	1.4218	Green
8170	PLMN_HUMAN	P00747	Plasminogen OS=Homo sapiens OX=9606 GN=PLG PE=1 SV=2	Regular	1007.81	0	93306.4	74	26	67	40.86	191526	60773	25253	25.5657	2.3854	Green
1604	K2C6A_HUMAN	P02538	Keratin_ type II cytoskeletal 6A OS=Homo sapiens OX=9606 GN=KRT6A PE=1 SV=3	Regular	1148.88	0	60330.2	43	16	50	26.77	207564	18465	30278	7.7678	0.4686	Green	989 991 992 993 1605 1608 1612 1967 11652 15692 15695
1605	K2C6C_HUMAN	P48668	Keratin_ type II cytoskeletal 6C OS=Homo sapiens OX=9606 GN=KRT6C PE=1 SV=3	Regular	1147.21	0	60310.2	42	15	50	25	203371	0	30189			Green	989 991 992 993 1604 1608 1612 1967 11652 15692 15695
2410	KV311_HUMAN	P04433	Immunoglobulin kappa variable 3-11 OS=Homo sapiens OX=9606 GN=IGKV3-11 PE=1 SV=1	Regular	1155.97	0	12689.2	8	1	7	7.83	40662	0	7881			Green	2052
2052	KVD11_HUMAN	A0A0A0MRZ8	Immunoglobulin kappa variable 3D-11 OS=Homo sapiens OX=9606 GN=IGKV3D-11 PE=3 SV=6	Regular	1155.97	0	12739.3	10	1	7	7.83	41857	121986	8335	51.3165	0.6537	Green	2410
2049	KV133_HUMAN	P01594	Immunoglobulin kappa variable 1-33 OS=Homo sapiens OX=9606 GN=IGKV1-33 PE=1 SV=2	Regular	1132.26	0	13019.6	9	1	5	13.68	9699	0	1729			Green	1899
1899	KVD33_HUMAN	P01593	Immunoglobulin kappa variable 1D-33 OS=Homo sapiens OX=9606 GN=IGKV1D-33 PE=1 SV=2	Regular	1132.26	0	13019.6	9	1	5	13.68	9699	29097	1729	12.2404	0.1594	Green	2049
1404	LV214_HUMAN	P01704	Immunoglobulin lambda variable 2-14 OS=Homo sapiens OX=9606 GN=IGLV2-14 PE=1 SV=2	Regular	1115.51	0	12710.9	8	1	2	13.33	36253	108759	10102	45.7522	0.5816	Green
922	HV309_HUMAN	P01782	Immunoglobulin heavy variable 3-9 OS=Homo sapiens OX=9606 GN=IGHV3-9 PE=1 SV=2	Regular	1097.8	0	13115.9	18	4	9	38.98	151150	0	41520			Green	648 680 688 739 740 746 748 776 778 781 830 831 833 845 924 925 936 937 5509 5510
845	HV43D_HUMAN	P0DP04	Immunoglobulin heavy variable 3-43D OS=Homo sapiens OX=9606 GN=IGHV3-43D PE=3 SV=1	Regular	1097.8	0	13187.9	18	4	9	38.98	151150	7267	41520	3.057	0.0403	Green	648 680 688 739 740 746 748 776 778 781 830 831 833 922 924 925 936 937 5509 5510
987	K1C27_HUMAN	Q7Z3Y8	Keratin_ type I cytoskeletal 27 OS=Homo sapiens OX=9606 GN=KRT27 PE=1 SV=2	Regular	1079.33	0	50449.7	21	3	35	3.92	218721	0	57991			Green	981 985 986 988 1599 15686
985	K1C25_HUMAN	Q7Z3Z0	Keratin_ type I cytoskeletal 25 OS=Homo sapiens OX=9606 GN=KRT25 PE=1 SV=1	Regular	1079.33	0	49888.3	21	3	39	4	218721	0	57991			Green	981 986 987 988 1599 15686
786	HV5X1_HUMAN	A0A0J9YXX1	Immunoglobulin heavy variable 5-10-1 OS=Homo sapiens OX=9606 GN=IGHV5-10-1 PE=3 SV=1	Regular	1062.77	0	12943.7	7	1	9	9.4	13824	0	3513			Green	651
1241	LUM_HUMAN	P51884	Lumican OS=Homo sapiens OX=9606 GN=LUM PE=1 SV=2	Regular	1052.16	0	38771.2	33	12	20	38.17	71237	41487	9262	17.4525	0.6767	Green
989	K2C5_HUMAN	P13647	Keratin_ type II cytoskeletal 5 OS=Homo sapiens OX=9606 GN=KRT5 PE=1 SV=3	Regular	992.082	0	62606.6	61	18	46	31.86	233455	47879	30642	20.1415	1.261	Green	991 992 993 1604 1605 1608 1612 1967 11652 15692 15695
16	ENOB_HUMAN	P13929	Beta-enolase OS=Homo sapiens OX=9606 GN=ENO3 PE=1 SV=5	Regular	992.406	0	47329.1	21	6	37	13.59	396354	5499.56	231201	2.3135	0.1095	Green	266 286 20397
286	ENOG_HUMAN	P09104	Gamma-enolase OS=Homo sapiens OX=9606 GN=ENO2 PE=1 SV=3	Regular	970.569	0	47610.8	14	3	38	4.15	368898	0	229186			Green	16 266 20397
15687	K1C24_HUMAN	Q2M2I5	Keratin_ type I cytoskeletal 24 OS=Homo sapiens OX=9606 GN=KRT24 PE=1 SV=1	Regular	952.347	0	55600.7	19	8	45	19.62	116675	1230.85	59785	0.5178	0.0288	Green	981 982 988 1599 1600 1601 1602 1668 2123 2124 2125 2403 11650 11651 15685 15686 15691
266	ENOA_HUMAN	P06733	Alpha-enolase OS=Homo sapiens OX=9606 GN=ENO1 PE=1 SV=2	Regular	945.972	0	47511.2	12	1	39	1.38	364254	0	228409			Green	16 286 20397
992	K22O_HUMAN	Q01546	Keratin_ type II cytoskeletal 2 oral OS=Homo sapiens OX=9606 GN=KRT76 PE=1 SV=2	Regular	918.256	0	66411.1	40	13	51	16.93	270291	124662	37872	52.4423	3.4828	Green	989 991 993 1604 1605 1608 1612 1967 11652 15692 15695
2530	LV39_HUMAN	A0A075B6K5	Immunoglobulin lambda variable 3-9 OS=Homo sapiens OX=9606 GN=IGLV3-9 PE=3 SV=1	Regular	932.145	0	12445.8	9	2	8	23.48	29115	43672.5	5704	18.3719	0.2287	Green	1409
1409	LV321_HUMAN	P80748	Immunoglobulin lambda variable 3-21 OS=Homo sapiens OX=9606 GN=IGLV3-21 PE=1 SV=2	Regular	932.145	0	12616.8	9	2	6	23.08	29115	0	5704			Green	2530
688	HV373_HUMAN	A0A0B4J1V6	Immunoglobulin heavy variable 3-73 OS=Homo sapiens OX=9606 GN=IGHV3-73 PE=3 SV=1	Regular	901.157	0	13028.8	11	3	9	10.08	148611	18978	41205	7.9836	0.104	Green	648 680 739 740 746 748 776 778 781 830 831 833 845 922 924 925 936 937 5509 5510
781	HV372_HUMAN	A0A0B4J1Y9	Immunoglobulin heavy variable 3-72 OS=Homo sapiens OX=9606 GN=IGHV3-72 PE=3 SV=1	Regular	893.793	0	13374	9	2	8	10.08	141913	0	40739			Green	648 680 688 739 740 746 748 776 778 830 831 833 845 922 924 925 936 937 5509 5510
776	HV315_HUMAN	A0A0B4J1V0	Immunoglobulin heavy variable 3-15 OS=Homo sapiens OX=9606 GN=IGHV3-15 PE=3 SV=1	Regular	893.793	0	13096.9	9	2	9	10.08	141913	0	40739			Green	648 680 688 739 740 746 748 778 781 830 831 833 845 922 924 925 936 937 5509 5510
17023	C4BPA_HUMAN	P04003	C4b-binding protein alpha chain OS=Homo sapiens OX=9606 GN=C4BPA PE=1 SV=2	Regular	860.852	0	69086.2	45	18	50	29.65	128704	34987	20947	14.7182	1.0168	Green
5509	HV343_HUMAN	A0A0B4J1X8	Immunoglobulin heavy variable 3-43 OS=Homo sapiens OX=9606 GN=IGHV3-43 PE=3 SV=1	Regular	807.326	0	13247.9	12	2	9	13.56	143883	0	40389			Green	648 680 688 739 740 746 748 776 778 781 830 831 833 845 922 924 925 936 937 5510
831	HV313_HUMAN	P01766	Immunoglobulin heavy variable 3-13 OS=Homo sapiens OX=9606 GN=IGHV3-13 PE=1 SV=2	Regular	807.326	0	12677.3	12	2	7	13.79	143883	0	40389			Green	648 680 688 739 740 746 748 776 778 781 830 833 845 922 924 925 936 937 5509 5510
739	HV320_HUMAN	A0A0C4DH32	Immunoglobulin heavy variable 3-20 OS=Homo sapiens OX=9606 GN=IGHV3-20 PE=3 SV=2	Regular	807.326	0	12844.5	12	2	8	13.68	143883	0	40389			Green	648 680 688 740 746 748 776 778 781 830 831 833 845 922 924 925 936 937 5509 5510
16710	CO5_HUMAN	P01031	Complement C5 OS=Homo sapiens OX=9606 GN=C5 PE=1 SV=4	Regular	803.669	0	190016	84	36	149	24.7	244085	33852.3	35648	14.2408	2.706	Green	320 424 1628 2438 2594 5623 13519 15455 15917 17615 17971
1601	K1C18_HUMAN	P05783	Keratin_ type I cytoskeletal 18 OS=Homo sapiens OX=9606 GN=KRT18 PE=1 SV=2	Regular	787.357	0	48057.9	12	4	43	8.37	180978	174702	57779	73.4928	3.5319	Green	981 982 988 1599 1600 1602 1668 2123 2124 2125 2403 11651 15685 15686 15687 15691
1612	K2C4_HUMAN	P19013	Keratin_ type II cytoskeletal 4 OS=Homo sapiens OX=9606 GN=KRT4 PE=1 SV=4	Regular	749.817	0	57684.5	14	2	47	3	49862	0	17213			Green	989 991 992 993 1604 1605 1608 11652 15692 15695
2403	KT33B_HUMAN	Q14525	Keratin_ type I cuticular Ha3-II OS=Homo sapiens OX=9606 GN=KRT33B PE=1 SV=3	Regular	759.457	0	47354.2	10	4	38	7.92	95397	1751.56	55832	0.7368	0.0349	Green	981 982 988 1599 1600 1601 1602 1668 2123 2124 2125 11651 15685 15686 15687 15691
2125	KRT38_HUMAN	O76015	Keratin_ type I cuticular Ha8 OS=Homo sapiens OX=9606 GN=KRT38 PE=1 SV=3	Regular	741.172	0	52076.8	10	2	31	4.39	99361	0	55766			Green	981 982 988 1599 1600 1601 1602 1668 2123 2124 2403 11651 15685 15686 15687 15691
2124	KRT37_HUMAN	O76014	Keratin_ type I cuticular Ha7 OS=Homo sapiens OX=9606 GN=KRT37 PE=3 SV=3	Regular	741.172	0	51115.9	15	5	31	16.7	100938	9694.5	56798	4.0782	0.2085	Green	981 982 988 1599 1600 1601 1602 1668 2123 2125 2403 11651 15685 15686 15687 15691
15691	K1H1_HUMAN	Q15323	Keratin_ type I cuticular Ha1 OS=Homo sapiens OX=9606 GN=KRT31 PE=1 SV=3	Regular	739.865	0	48662.8	9	2	39	3.85	93927	0	55619			Green	981 982 988 1599 1600 1601 1602 1668 2123 2124 2125 2403 11651 15685 15686 15687
2123	KRT35_HUMAN	Q92764	Keratin_ type I cuticular Ha5 OS=Homo sapiens OX=9606 GN=KRT35 PE=2 SV=5	Regular	739.865	0	51672.4	9	2	43	3.52	93927	0	55619			Green	981 982 988 1599 1600 1601 1602 1668 2124 2125 2403 11651 15685 15686 15687 15691
1668	KRT36_HUMAN	O76013	Keratin_ type I cuticular Ha6 OS=Homo sapiens OX=9606 GN=KRT36 PE=2 SV=1	Regular	737.731	0	53387.7	8	1	44	1.5	92898	0	55351			Green	981 982 988 1599 1600 1601 1602 2123 2124 2125 2403 11651 15685 15686 15687 15691
1602	K1H2_HUMAN	Q14532	Keratin_ type I cuticular Ha2 OS=Homo sapiens OX=9606 GN=KRT32 PE=2 SV=3	Regular	737.731	0	51825.8	8	1	39	1.56	92898	0	55351			Green	981 982 988 1599 1600 1601 1668 2123 2124 2125 2403 11651 15685 15686 15687 15691
993	K2C1B_HUMAN	Q7Z794	Keratin_ type II cytoskeletal 1b OS=Homo sapiens OX=9606 GN=KRT77 PE=2 SV=3	Regular	701.014	0	62186.6	30	8	47	15.57	275094	6571.1	46005	2.7643	0.1719	Green	989 991 992 1604 1605 1608 1612 1967 11652 15692 15695
13138	SAA1_HUMAN	P0DJI8	Serum amyloid A-1 protein OS=Homo sapiens OX=9606 GN=SAA1 PE=1 SV=1	Regular	664.693	0	13589.1	16	5	13	48.36	27403	20255	4795	8.5208	0.1158	Green	13263
17071	CBG_HUMAN	P08185	Corticosteroid-binding globulin OS=Homo sapiens OX=9606 GN=SERPINA6 PE=1 SV=1	Regular	625.544	0	45312.1	32	7	23	20.99	122640	77444	16705	32.5788	1.4762	Green
6760	A2AP_HUMAN	P08697	Alpha-2-antiplasmin OS=Homo sapiens OX=9606 GN=SERPINF2 PE=1 SV=3	Regular	596.534	0	54908	39	13	35	33.4	108484	62779	22436	26.4096	1.4501	Green
936	HV349_HUMAN	A0A0A0MS15	Immunoglobulin heavy variable 3-49 OS=Homo sapiens OX=9606 GN=IGHV3-49 PE=3 SV=1	Regular	588.085	0	13227	5	1	9	4.2	129261	0	38197			Green	648 680 688 739 740 746 748 776 778 781 830 831 833 845 922 924 925 937 5509 5510
19197	APOF_HUMAN	Q13790	Apolipoprotein F OS=Homo sapiens OX=9606 GN=APOF PE=1 SV=2	Regular	581.404	0	35741.7	26	6	23	16.87	39491	34419	9826	14.4792	0.5175	Green
986	K1C26_HUMAN	Q7Z3Y9	Keratin_ type I cytoskeletal 26 OS=Homo sapiens OX=9606 GN=KRT26 PE=1 SV=2	Regular	573.764	0	52652.1	14	2	38	1.92	155341	0	39184			Green	981 985 987 988 1599 15686
19512	AFAM_HUMAN	P43652	Afamin OS=Homo sapiens OX=9606 GN=AFM PE=1 SV=1	Regular	546.843	0	71008.1	62	21	67	31.55	142477	56126	27626	23.6108	1.6766	Green
19592	APOE_HUMAN	P02649	Apolipoprotein E OS=Homo sapiens OX=9606 GN=APOE PE=1 SV=1	Regular	537.822	0	36268.2	27	17	33	52.05	43092	16135	5434	6.7876	0.2462	Green
320	GRDN_HUMAN	Q3V6T2	Girdin OS=Homo sapiens OX=9606 GN=CCDC88A PE=1 SV=2	Regular	450.126	0	216726	28	20	212	8.23	152460	64912.7	21172	27.3071	5.9182	Green	424 1628 2438 2594 5623 13062 13519 15455 15917 15996 16710 17615 17971
4518	HBAZ_HUMAN	P02008	Hemoglobin subunit zeta OS=Homo sapiens OX=9606 GN=HBZ PE=1 SV=2	Regular	443.545	0	15694.1	5	1	11	4.93	19678	0	4558			Green	4572
593	GNAL_HUMAN	P38405	Guanine nucleotide-binding protein G(olf) subunit alpha OS=Homo sapiens OX=9606 GN=GNAL PE=1 SV=1	Regular	438.493	0	44821.8	13	4	33	9.97	293109	147484	63612	62.0428	2.7809	Green
2438	KIF5C_HUMAN	O60282	Kinesin heavy chain isoform 5C OS=Homo sapiens OX=9606 GN=KIF5C PE=1 SV=1	Regular	435.524	0	110065	29	12	104	10.14	274730	59666.7	41985	25.1003	2.7627	Green	320 424 1628 2594 5623 13519 15455 15917 16710 17615 17971
851	HYI_HUMAN	Q5T013	Putative hydroxypyruvate isomerase OS=Homo sapiens OX=9606 GN=HYI PE=1 SV=2	Regular	429.033	0	30519.7	10	1	21	2.53	123886	0	59128			Green	11404
11625	ITIH3_HUMAN	Q06033	Inter-alpha-trypsin inhibitor heavy chain H3 OS=Homo sapiens OX=9606 GN=ITIH3 PE=1 SV=2	Regular	428.887	0	100135	54	17	69	17.53	138909	53821	25887	22.6412	2.2672	Green
1628	KDM3A_HUMAN	Q9Y4C1	Lysine-specific demethylase 3A OS=Homo sapiens OX=9606 GN=KDM3A PE=1 SV=4	Regular	412.004	0	149565	12	12	131	9.39	105374	7599.46	14572	3.1969	0.4781	Green	320 424 2438 2594 5623 13519 15455 15917 16710 17615 17971
17615	BAZ2B_HUMAN	Q9UIF8	Bromodomain adjacent to zinc finger domain protein 2B OS=Homo sapiens OX=9606 GN=BAZ2B PE=1 SV=3	Regular	404.615	0	242227	22	15	180	4.47	97869	3550.2	18723	1.4935	0.3618	Green	320 424 1628 2438 2594 5623 13519 15455 15917 16710 17971
15455	TRPM6_HUMAN	Q9BX84	Transient receptor potential cation channel subfamily M member 6 OS=Homo sapiens OX=9606 GN=TRPM6 PE=1 SV=2	Regular	402.742	0	233875	15	13	167	3.76	97404	6110.19	16579	2.5704	0.6012	Green	320 424 1628 2438 2594 5623 13519 15917 16710 17615 17971
5056	FCN3_HUMAN	O75636	Ficolin-3 OS=Homo sapiens OX=9606 GN=FCN3 PE=1 SV=2	Regular	401.153	0	33416.3	10	5	25	16.39	13973	11189	2667	4.7069	0.1573	Green
5623	MCAF1_HUMAN	Q6VMQ6	Activating transcription factor 7-interacting protein 1 OS=Homo sapiens OX=9606 GN=ATF7IP PE=1 SV=3	Regular	398.002	0	137249	12	8	77	4.96	89995	6444.31	15125	2.711	0.3721	Green	320 424 1628 2438 2594 13519 15455 15917 16710 17615 17971
17971	CE128_HUMAN	Q6ZU80	Centrosomal protein of 128 kDa OS=Homo sapiens OX=9606 GN=CEP128 PE=1 SV=2	Regular	397.032	0	128643	12	7	146	3.56	90331	1910.57	14816	0.8037	0.1034	Green	320 424 1628 2438 2594 5623 13519 15455 15917 16710 17615
17258	C1R_HUMAN	P00736	Complement C1r subcomponent OS=Homo sapiens OX=9606 GN=C1R PE=1 SV=2	Regular	373.892	0	81658.4	36	17	53	26.38	131362	22893	11698	9.6305	0.7864	Green
15917	DIDO1_HUMAN	Q9BTC0	Death-inducer obliterator 1 OS=Homo sapiens OX=9606 GN=DIDO1 PE=1 SV=5	Regular	394.213	0	245584	10	8	231	2.59	215680	11885.5	14345	4.9999	1.2279	Green	320 424 1628 2438 2594 5623 13519 15455 16710 17615 17971
13519	SI1L1_HUMAN	O43166	Signal-induced proliferation-associated 1-like protein 1 OS=Homo sapiens OX=9606 GN=SIPA1L1 PE=1 SV=4	Regular	387.059	0	201226	5	1	167	0.22	82430	0	13379			Green	320 424 1628 2438 2594 5623 15455 15917 16710 17615 17971
2594	MYL5_HUMAN	Q02045	Myosin light chain 5 OS=Homo sapiens OX=9606 GN=MYL5 PE=2 SV=1	Regular	387.059	0	19534.1	5	1	28	2.31	82430	0	13379			Green	320 424 1628 2438 5623 13519 15455 15917 16710 17615 17971
424	GRK7_HUMAN	Q8WTQ7	Rhodopsin kinase OS=Homo sapiens OX=9606 GN=GRK7 PE=1 SV=1	Regular	387.059	0	63010	5	1	53	0.72	82430	0	13379			Green	320 1628 2438 2594 5623 13519 15455 15917 16710 17615 17971
9078	OAZ3_HUMAN	Q9UMX2	Ornithine decarboxylase antizyme 3 OS=Homo sapiens OX=9606 GN=OAZ3 PE=1 SV=2	Regular	385.824	0	27812.4	7	2	19	2.13	85201	236565	26402	99.517	2.7678	Green
1113	LV861_HUMAN	A0A075B6I0	Immunoglobulin lambda variable 8-61 OS=Homo sapiens OX=9606 GN=IGLV8-61 PE=3 SV=7	Regular	371.626	0	12928.5	6	1	4	7.38	20500	61500	6670	25.8715	0.3345	Green
17350	CALB1_HUMAN	P05937	Calbindin OS=Homo sapiens OX=9606 GN=CALB1 PE=1 SV=2	Regular	360.784	0	30310.3	11	3	24	6.13	65200	96255	6527	40.4921	1.2273	Green
5119	FBX8_HUMAN	Q9NRD0	F-box only protein 8 OS=Homo sapiens OX=9606 GN=FBXO8 PE=2 SV=1	Regular	359.711	0	37524.6	10	4	29	15.99	166035	157924	19146	66.4347	2.4929	Green
19595	APOL1_HUMAN	O14791	Apolipoprotein L1 OS=Homo sapiens OX=9606 GN=APOL1 PE=1 SV=5	Regular	358.216	0	44031.3	16	5	29	14.07	29279	21074	4526	8.8653	0.3904	Green
6151	IGHD_HUMAN	P01880	Immunoglobulin heavy constant delta OS=Homo sapiens OX=9606 GN=IGHD PE=1 SV=3	Regular	355.142	0	42809.1	24	9	37	24.22	56260	40467	17540	17.0235	0.7288	Green
17094	C1S_HUMAN	P09871	Complement C1s subcomponent OS=Homo sapiens OX=9606 GN=C1S PE=1 SV=1	Regular	352.755	0	78224.3	45	16	46	23.84	53660	24597	9702	10.3473	0.8094	Green
11392	GALE_HUMAN	Q14376	UDP-glucose 4-epimerase OS=Homo sapiens OX=9606 GN=GALE PE=1 SV=2	Regular	350.73	0	38680.9	8	2	29	7.18	69893	100689	15027	42.3574	1.6384	Green
19273	APOC2_HUMAN	P02655	Apolipoprotein C-II OS=Homo sapiens OX=9606 GN=APOC2 PE=1 SV=1	Regular	344.779	0	11283.9	8	3	7	26.73	26189	26189	3739	11.0171	0.1243	Green
4592	GPX3_HUMAN	P22352	Glutathione peroxidase 3 OS=Homo sapiens OX=9606 GN=GPX3 PE=1 SV=2	Regular	343.531	0	25630.5	13	6	16	25.66	21151	15403	3503	6.4797	0.1661	Green
11650	K1C12_HUMAN	Q99456	Keratin_ type I cytoskeletal 12 OS=Homo sapiens OX=9606 GN=KRT12 PE=1 SV=1	Regular	297.323	0	53625.6	22	7	45	12.55	119944	1930.27	58099	0.812	0.0435	Green	981 982 1599 1600 11651 15686 15687 15690
15897	CRP_HUMAN	P02741	C-reactive protein OS=Homo sapiens OX=9606 GN=CRP PE=1 SV=1	Regular	291.83	0.51	25209.7	7	2	13	8.93	9753	14629.5	1334	6.1543	0.1551	Green
11652	K2C75_HUMAN	O95678	Keratin_ type II cytoskeletal 75 OS=Homo sapiens OX=9606 GN=KRT75 PE=1 SV=2	Regular	264.643	0.51	59845.6	23	9	47	12.34	157625	0	17208			Green	989 991 992 993 1604 1605 1608 1612 1967 15692 15695
2592	MYH16_HUMAN	Q9H6N6	Putative uncharacterized protein MYH16 OS=Homo sapiens OX=9606 GN=MYH16 PE=1 SV=2	Regular	277.024	0.5	128518	25	11	119	10.94	271890	1653	51262	0.6954	0.0894	Green	7335 14648 20397
19198	APOH_HUMAN	P02749	Beta-2-glycoprotein 1 OS=Homo sapiens OX=9606 GN=APOH PE=1 SV=3	Regular	275.373	0.5	39609.8	6	5	24	20.29	13159	10251	1106	4.3123	0.1708	Green
19569	ANXA1_HUMAN	P04083	Annexin A1 OS=Homo sapiens OX=9606 GN=ANXA1 PE=1 SV=2	Regular	273.413	0.5	38942.4	10	6	32	16.47	156665	111794	6100	47.0289	1.8314	Green
7109	PON3_HUMAN	Q15166	Serum paraoxonase/lactonase 3 OS=Homo sapiens OX=9606 GN=PON3 PE=1 SV=3	Regular	265.135	0.5	39835.7	9	2	30	4.52	32336	0	6069			Green	7081
13062	RUFY3_HUMAN	Q7L099	Protein RUFY3 OS=Homo sapiens OX=9606 GN=RUFY3 PE=1 SV=1	Regular	211.784	0.49	53250.2	11	3	49	3.41	121670	172582	21321	72.6008	3.866	Green	320 15996
1608	K2C73_HUMAN	Q86Y46	Keratin_ type II cytoskeletal 73 OS=Homo sapiens OX=9606 GN=KRT73 PE=1 SV=1	Regular	238.013	0.49	59493.7	17	7	50	7.96	57540	1628.03	14865	0.6849	0.0407	Green	989 991 992 993 1604 1605 1612 11652 15692 15695
15933	CPN2_HUMAN	P22792	Carboxypeptidase N subunit 2 OS=Homo sapiens OX=9606 GN=CPN2 PE=1 SV=3	Regular	249.592	0.49	61412.1	20	7	30	13.39	25603	17878	5002	7.5208	0.4619	Green
1111	LV144_HUMAN	P01699	Immunoglobulin lambda variable 1-44 OS=Homo sapiens OX=9606 GN=IGLV1-44 PE=1 SV=2	Regular	245.886	0.49	12372.5	3	1	5	13.68	6361	0	1583			Green	1400
14648	SHLD3_HUMAN	Q6ZNX1	Shieldin complex subunit 3 OS=Homo sapiens OX=9606 GN=SHLD3 PE=1 SV=1	Regular	244.026	0.48	29241.4	8	1	25	2.4	234472	0	44327			Green	2592 7335 20397
15695	K2C74_HUMAN	Q7RTS7	Keratin_ type II cytoskeletal 74 OS=Homo sapiens OX=9606 GN=KRT74 PE=1 SV=2	Regular	224.1	0.48	58264.7	11	3	55	3.21	46517	0	12608			Green	989 991 992 993 1604 1605 1608 1612 11652 15692
7335	RL7L_HUMAN	Q6DKI1	60S ribosomal protein L7-like 1 OS=Homo sapiens OX=9606 GN=RPL7L1 PE=1 SV=1	Regular	229.451	0.95	28775.1	8	1	23	2.44	234472	0	44327			Green	2592 14648 20397
4588	GOG8T_HUMAN	H3BQL2	Golgin subfamily A member 8T OS=Homo sapiens OX=9606 GN=GOLGA8T PE=3 SV=1	Regular	228.221	0.95	72100.8	7	4	73	5.55	33820	0	7615			Green	598 599 600 4461 4462 4528 4529 4538 4656 5515
4461	GOG8I_HUMAN	A6NC78	Putative golgin subfamily A member 8I OS=Homo sapiens OX=9606 GN=GOLGA8IP PE=5 SV=2	Regular	228.221	0.94	71843.5	7	3	62	2.53	33258	0	7449			Green	598 599 600 4462 4528 4529 4538 4588 4656 5515
600	GOG8M_HUMAN	H3BSY2	Golgin subfamily A member 8M OS=Homo sapiens OX=9606 GN=GOLGA8M PE=3 SV=1	Regular	228.221	0.94	71954.5	7	3	61	2.53	33258	0	7449			Green	598 599 4461 4462 4528 4529 4538 4588 4656 5515
599	GOG8K_HUMAN	D6RF30	Golgin subfamily A member 8K OS=Homo sapiens OX=9606 GN=GOLGA8K PE=3 SV=1	Regular	228.221	0.93	69333.9	7	4	72	5.77	33820	42874.5	7615	18.0362	1.2505	Green	598 600 4461 4462 4528 4529 4538 4588 4656 5515
598	GOG8J_HUMAN	A6NMD2	Golgin subfamily A member 8J OS=Homo sapiens OX=9606 GN=GOLGA8J PE=3 SV=3	Regular	228.221	0.93	72288	7	4	70	5.54	33820	0	7615			Green	599 600 4461 4462 4528 4529 4538 4588 4656 5515
13263	SAA2_HUMAN	P0DJI9	Serum amyloid A-2 protein OS=Homo sapiens OX=9606 GN=SAA2 PE=1 SV=1	Regular	227.394	0.93	13584.1	5	2	13	18.85	13745	0	2704			Green	13138
5515	GOG8C_HUMAN	A6NN73	Golgin subfamily A member 8C OS=Homo sapiens OX=9606 GN=GOLGA8CP PE=3 SV=2	Regular	219.139	0.92	67584.6	5	1	61	0.84	28052	0	7230			Green	598 599 600 4461 4462 4528 4529 4538 4588 4656
4656	GOG8Q_HUMAN	H3BV12	Golgin subfamily A member 8Q OS=Homo sapiens OX=9606 GN=GOLGA8Q PE=3 SV=1	Regular	219.139	0.92	72216.5	5	1	63	0.79	28052	0	7230			Green	598 599 600 4461 4462 4528 4529 4538 4588 5515
4538	GOG8N_HUMAN	F8WBI6	Golgin subfamily A member 8N OS=Homo sapiens OX=9606 GN=GOLGA8N PE=3 SV=1	Regular	219.139	0.91	72094.3	5	1	63	0.79	28052	0	7230			Green	598 599 600 4461 4462 4528 4529 4588 4656 5515
4529	GOG8S_HUMAN	H3BPF8	Golgin subfamily A member 8S OS=Homo sapiens OX=9606 GN=GOLGA8S PE=3 SV=1	Regular	219.139	0.91	70873.3	5	1	63	0.8	28052	0	7230			Green	598 599 600 4461 4462 4528 4538 4588 4656 5515
4528	GOG8R_HUMAN	I6L899	Golgin subfamily A member 8R OS=Homo sapiens OX=9606 GN=GOLGA8R PE=3 SV=1	Regular	219.139	0.9	72060.3	5	1	60	0.79	28052	0	7230			Green	598 599 600 4461 4462 4529 4538 4588 4656 5515
4462	GOG8O_HUMAN	A6NCC3	Golgin subfamily A member 8O OS=Homo sapiens OX=9606 GN=GOLGA8O PE=1 SV=3	Regular	219.139	0.9	72106.3	5	1	63	0.79	28052	0	7230			Green	598 599 600 4461 4528 4529 4538 4588 4656 5515

[truncated: 80 more sheets: P4_SW_REP2, P4_SW_REP3, P5_REP1, P5_REP2, P5_REP3, P5_SW_REP1, P5_SW_REP2, P5_SW_REP3, P6_REP1, P6_REP2, P6_REP3, P6_SW_REP1, P6_SW_REP2, P6_SW_REP3, P7_REP1, P7_REP2, P7_REP3, P7_SW_REP1, P7_SW_REP2, P7_SW_REP3 …]
